# Supplementary material for: Genome-Scale Modeling Specifies the Metabolic Capabilities of Rhizophagus irregularis
Source: mSystems. 2022 Jan 25;7(1):e01216-21. doi: 10.1128/msystems.01216-21 (PMC8793856; doi:10.1128/msystems.01216-21)
Supplement: TABLE S1 [file msystems.01216-21-st001.xlsx]

## Sheet: Table S1A
Supplementary Table 1A: Characteristics of published fungal models selected for comparison with iRi1574
organism	model ID	reactions	metabolites	genes	PMID
N. crassa	iJDZ836	1845	1008	837	23935467	***
A. terreus	iJL1454	1451	1155	1454	23624532	***
A. oryzae	--	1846	1073	1314	18500999
A. niger	iHL1210	1748	902	1210	27696371
P. chrysogenum	iAL1006	1471	1235	1006	23555215	***
A. nidulans	--	737	1213	666	18405346
M. alpina	iCY1106	1854	1732	1106	25582171	***
Y. lipolytica	iYL_2.0	1471	1083	645	*	***
P. pastoris**	iRY1243	2407	1094	1243	28546903
S. cerevisiae	Yeast8.3.4	3991	2691	1147	31395883	***
K. lactis	iOD907	1867	1476	906	24777859	***
R. toruloides	rhto‐GEM	2731	2277	852	31502665	***
A. gossypii	iRL766	1595	1204	766	24374726	***
R. irregularis	iRi1574	1574	1286	687	this study
* Wei, S., Jian, X., Chen, J. et al. Reconstruction of genome-scale metabolic model of Yarrowia lipolytica and its application in overproduction of triacylglycerol. Bioresour. Bioprocess. 4, 51 (2017). https://doi.org/10.1186/s40643-017-0180-6
** Komagataella phaffii
*** used for comparison to the iRi1574 model

## Sheet: Table S1B
Supplementary Table 1B: FBA solution and feasible ranges and of all reactions in the iRi1574 model determined by FVA
		flux [mmol gDW^-1 h^-1]
ID	name	minimum	maximum	FBA
r0001_c0	chorismate_pyruvatemutase_c0	0.751	0.7511	0.751
r0002_c0	imp_1_2_hydrolase_decyclizing_c0	6.0129	6.0129	6.0129
r0003_c0	s_hydroxymethylglutathione_nadp_plus_oxidoreductase_c0	0	0	0
r0004_m0	5_10_methenyltetrahydrofolate_5_hydrolase_m0	0	0	0
r0005_x0	fatty_acid_coa_ligase_butanoate_x0	0	1.9458e-05	0
r0006_c0	shikimate_nadp_plus_3_oxidoreductase_c0	1.6446	1.6446	1.6446
r0007_c0	n6_1_2_dicarboxyethyl_amp_amp_lyase_fumarate_forming_c0	3.4084	3.4085	3.4084
r0008_e0	mannan_1_2_1_3_alpha_mannosidase_e0	0	0	0
r0009_c0	uridine_triphosphate_amp_phosphotransferase_c0	12.7835	12.7836	12.7835
r0010_c0	gdp_phosphohydrolase_c0	0	9.4836e-05	0
r0011_c0	s_adenosyl_l_methionine_l_histidine_n_methyltransferase_c0	0	0	0
r0012_c0	atp_d_ribose_5_phosphotransferase_c0	0.1709	0.1709	0.1709
r0013_m0	acetyl_coa_hydrolase_m0	0	0.0028	0
r0015_c0	ethanol_nad_plus_oxidoreductase_c0	0	0	0
r0016_c0	udp_glucose_d_glucose_6_phosphate_1_alpha_d_glucosyltransferase_c0	3.0654	3.0654	3.0654
r0017_c0	fructokinase_c0	0	93.5702	0
r0018_c0	o_phospho_4_hydroxy_l_threonine_phospho_lyase_adding_water_c0	0	9.4836e-05	0
r0019_e0	inorganic_phosphate_transporter_ript1_4_e0	9.6607	9.6607	9.6607
r0020_c0	acetate_coa_ligase_amp_forming_c0	0	9.822e-05	0
r0021_c0	formate_tetrahydrofolate_ligase_adp_forming_c0	3.2258	3.2264	3.2259
r0022_c0	4_guanidinobutanamide_amidohydrolase_c0	0	0	0
r0023_m0	protoporphyrinogen_oxidase_m0	0.3594	0.3594	0.3594
r0024_c0	d_glyceraldehyde_3_phosphate_aldose_ketose_isomerase_c0	66.6469	66.6481	66.6474
r0025_c0	l_tryptophan_oxygen_2_3_oxidoreductase_decyclizing_c0	0	0.00047003	0
r0026_c0	phosphopantothenate_cysteine_ligase_c0	0.1681	0.1681	0.1681
r0027_c0	amp_diphosphate_phospho_d_ribosyltransferase_c0	1.1049	1.1051	1.105
r0028_c0	atp_r_5_phosphomevalonate_phosphotransferase_c0	2.433	2.433	2.433
r0029_c0	adenosine_3_5_phosphate_5_nucleotidohydrolase_c0	0	4.7418e-05	0
r0030_c0	urate_oxygen_oxidoreductase_c0	0	5.1091e-06	0
r0031_c0	uroporphyrinogen_iii_carboxy_lyase_c0	0.3594	0.3594	0.3594
r0032_c0	atp_r_mevalonate_5_phosphotransferase_c0	2.433	2.433	2.433
r0033_c0	d_glucose_6_phosphate_aldose_ketose_isomerase_c0	-24.8365	68.7342	68.7335
r0034_c0	o_succinylhomoserine_thiol_lyase_c0	-0.4613	0	0
r0035_c0	phosphoenolpyruvate_3_phosphoshikimate_5_o_1_carboxyvinyl_transferase_c0	1.6446	1.6446	1.6446
r0037_m0	4_methyl_2_oxopentanoate_nad_plus_oxidoreductase_coa_mehtylpropanoylating_m0	0	3.6311e-05	0
r0039_c0	1_5_phosphoribosyl_5_amino_4_n_succinocarboxamide_imidazole_amp_lyase_c0	5.8791	5.8791	5.8791
r0040_c0	adenosine_aminohydrolase_c0	0	4.9664e-05	0
r0041_c0	utp_n_acetyl_alpha_d_glucosamine_1_phosphate_uridylyltransferase_c0	3.527	3.527	3.527
r0042_c0	adenosine_3_5_bisphosphate_sulfite_oxidized_thioredoxin_oxidoreductase_3_phosphoadenosine_5_phosphosulfate_forming_c0	1.6532	1.6532	1.6532
r0043_r0	delta_7_sterol_5_6_desaturase_c0	0.0007922	0.00088781	0.00088395
r0044_c0	o_acetyl_l_homoserine_succinate_lyase_adding_cysteine_c0	0	0.4613	0
r0045_m0	3_methyl_2_oxobutanoate_nad_plus_oxidoreductase_coa_mehtylpropanoylating_m0	0	2.4973e-05	0
r0046_c0	n_5_phospho_d_ribosylanthranilate_pyrophosphate_phosphoribosyl_transferase_c0	0.0515	0.052	0.0515
r0047_c0	k_plus_importing_atpase_c0	0	0.00012788	0
r0048_m0	acetate_coa_ligase_amp_forming_m0	162.499	162.503	162.499
r0049_c0	acetyl_coa_hydrolase_c0	0	9.1677e-05	0
r0050_c0	atp_nicotinamide_nucleotide_adenylyltransferase_c0	0.3669	0.367	0.367
r0051_r0	sphinganine_1_phosphate_aldolase_c0	0.0024	0.0024	0.0024
r0053_c0	adenosine_3_5_bisphosphate_3_phosphohydrolase_c0	1.6532	1.6532	1.6532
r0054_m0	succinate_transporter_m0	9.5751	9.5751	9.5751
r0055_c0	2_nomega_l_argininosuccinate_arginine_lyase_fumarate_forming_c0	0.2875	0.2876	0.2875
r0056_c0	atp_sulfate_adenylyltransferase_c0	1.6532	1.6532	1.6532
r0057_c0	atp_dump_phosphotransferase_c0	0	9.4836e-05	0
r0058_c0	atp_d_ribose_5_phosphate_diphosphotransferase_c0	10.9887	10.9892	10.9887
r0059_c0	l_glutamine_d_fructose_6_phosphate_isomerase_deaminating_c0	3.527	3.5271	3.527
r0060_c0	carbamoyl_phosphate_l_aspartate_carbamoyltransferase_c0	3.2816	3.2816	3.2816
r0061_m0	l_isoleucine_2_oxoglutarate_aminotransferase_m0	1.3206	1.3207	1.3207
r0062_m0	f1f0_atpase_m0	983.657	983.663	983.657
r0063_c0	atp_d_fructose_6_phosphate_2_phosphotransferase_c0	0	9.4836e-05	0
r0064_c0	acetyl_coa_l_homoserine_o_acetyltransferase_c0	0.4613	0.4613	0.4613
r0065_c0	chitin_synthase_c0	0.0336	0.0336	0.0336
r0066_c0	non_growth_associated_maintenance_reaction_ngam_c0	3.2021	3.2021	3.2021
r0067_m0	3_hydroxy_2_methylpropanoate_nad_plus_oxidoreductase_m0	0	2.4973e-05	0
r0068_c0	amylomaltase_c0	0	0	0
r0069_c0	3_dehydroquinate_hydro_lyase_c0	1.6446	1.6446	1.6446
r0070_c0	atp_nicotinamide_nucleotide_adenylyltransferase_c0	144.084	144.085	144.085
r0071_c0	5_10_methylenetetrahydrofolate_dump_c_methyltransferase_c0	0.3267	0.3267	0.3267
r0072_c0	atp_riboflavin_5_phosphotransferase_c0	0	0.00019049	0
r0074_m0	citrate_synthase_m0	161.909	161.91	161.909
r0075_c0	gtp_cyclohydrolase_ii_c0	1.0116	1.0116	1.0116
r0077_c0	5_6_7_8_tetrahydrofolate_nadp_plus_oxidoreductase_c0	4.9941	4.9942	4.9941
r0078_c0	5_phospho_d_ribosylamine_glycine_ligase_adp_forming_c0	5.8791	5.8791	5.8791
r0079_c0	5_amino_6_5_phosphoribitylaminouracil_nadp_plus_1_oxidoreductase_c0	0	0	0
r0080_c0	4_aminobutanal_nad_plus_1_oxidoreductase_c0	0	0	0
r0081_c0	choline_kinase_c0	0	9.4836e-05	0
r0082_c0	porphobilinogen_4_2_carboxyethyl_3_carboxymethylpyrrol_2_ylmethyltransferase_hydrolysing_c0	0.5006	0.5006	0.5006
r0083_c0	trans_trans_farnesyl_diphosphate_isopentenyl_diphosphate_farnesyltranstransferase_c0	0.2699	0.2699	0.2699
r0084_c0	xanthosine_orthophosphate_ribosyltransferase_c0	0	0	0
r0085_c0	3_sulfino_l_alanine_2_oxoglutarate_aminotransferase_c0	0	0	0
r0086_c0	3_hydroxy_l_kynurenine_hydrolase_c0	0	3.019e-05	0
r0087_c0	atp_diphosphate_lyase_cyclizing_3_5_cyclic_amp_forming_c0	0	4.7418e-05	0
r0088_c0	o_succinyl_l_homoserine_succinate_lyase_deaminating_2_oxobutanoate_forming_c0	0	9.1677e-05	0
r0089_c0	orotidine_5_phosphate_carboxy_lyase_ump_forming_c0	3.2816	3.2816	3.2816
r0090_m0	pyruvate_nad_plus_2_oxidoreductase_coa_acetylating_m0	0	0.00010784	0
r0091_c0	dcmp_aminohydrolase_c0	0	3.1612e-05	0
r0092_c0	atp_shikimate_3_phosphotransferase_c0	1.6446	1.6446	1.6446
r0093_c0	pantoate_nadp_plus_2_oxidoreductase_c0	0.1681	0.1681	0.1681
r0094_c0	3_hydroxybenzoate_nadph_oxygen_oxidoreductase_4_hydroxylating_c0	0	0	0
r0095_c0	atp_thiamine_diphosphotransferase_c0	0.3024	0.3024	0.3024
r0096_c0	1_5_phospho_d_ribosyl_atp_diphosphate_phospho_alpha_d_ribosyl_transferase_c0	0.1338	0.1338	0.1338
r0097_c0	d_erythro_1_imidazol_4_ylglycerol_3_phosphate_hydro_lyase_c0	0.1338	0.1338	0.1338
r0098_c0	3_methyl_2_oxobutanoate_hydroxymethyltransferase_c0	0.1681	0.1681	0.1681
r0099_m0	l_aspartate_2_oxoglutarate_aminotransferase_m0	0	0.00010427	0
r0100_c0	utp_l_glutamine_amido_ligase_adp_forming_c0	1.2488	1.2488	1.2488
r0101_c0	2_amino_4_hydroxy_6_erythro_1_2_3_trihydroxypropyl_dihydropteridine_triphosphate_phosphohydrolase_alkaline_optimum_c0	0.8421	0.8421	0.8421
r0102_e0	benzylamine_transport_e0	0	0	0
r0103_m0	n2_acetyl_l_ornithine_l_glutamate_n_acetyltransferase_m0	0	9.7351e-05	0
r0104_c0	atp_ethanolamine_o_phosphotransferase_c0	0	1.1854e-05	0
r0105_e0	maltose_transport_via_diffusion_e0	0	0	0
r0106_c0	acetaldehyde_nadp_plus_oxidoreductase_c0	160.789	160.791	160.79
r0107_c0	gtp_7_8_8_9_dihydrolase_c0	0.8421	0.8421	0.8421
r0108_c0	1_5_phosphoribosyl_5_amino_4_carboxyimidazole_l_aspartate_ligase_adp_forming_c0	5.8791	5.8791	5.8791
r0110_c0	imp_l_aspartate_ligase_gdp_forming_c0	3.4084	3.4085	3.4084
r0111_c0	atp_amp_phosphotransferase_c0	50.8487	50.8707	50.8487
r0112_c0	2_methoxy_6_polyprenyl_1_4_benzoquinol_methylase_m0	0	0	0
r0113_c0	s_adenosylmethioninamine_putrescine_3_aminopropyltransferase_c0	0.8654	0.8654	0.8654
r0114_m0	carbamoyl_phosphate_l_ornithine_carbamoyltransferase_m0	3.5691	3.5691	3.5691
r0115_c0	histidinol_phosphate_aminotransferase_c0	0.1338	0.1338	0.1338
r0116_m0	isocitrate_nad_plus_oxidoreductase_decarboxylating_m0	0	9.6923e-05	0
r0117_c0	adentylate_kinase_gtp_c0	5.8983	5.9203	5.8983
r0118_c0	allantoin_amidohydrolase_c0	0	5.1091e-06	0
r0119_c0	l_ornithine_carboxy_lyase_putrescine_forming_c0	2.2885	2.2885	2.2885
r0120_c0	l_homoserine_nadp_plus_oxidoreductase_c0	0	5.023e-05	0
r0121_c0	2_phospho_d_glycerate_hydro_lyase_phosphoenolpyruvate_forming_c0	-119.96	-119.959	-119.959
r0122_c0	s_2_3_epoxysqualene_mutase_cyclizing_lanosterol_forming_c0	0	0	0
r0123_c0	2_dehydro_3_deoxy_d_arabino_heptonate_7_phosphate_phosphate_lyase_cyclyzing_c0	1.6446	1.6446	1.6446
r0124_m0	malate_transporter_m0	-101.974	-101.968	-101.968
r0125_r0	squalene_synthase_c0	0.0015	0.0015	0.0015
r0126_c0	l_citrulline_l_aspartate_ligase_amp_forming_c0	0.2875	0.2876	0.2875
r0128_c0	6_phosphogluconate_phosphatase_c0	0	9.4836e-05	0
r0129_m0	s_3_hydroxyisobutyryl_coa_hydro_lyase_m0	0	2.4973e-05	0
r0130_m0	sn_glycerol_3_phosphate_acceptor_2_oxidoreductase_m0	0	0	0
r0131_m0	s_3_methyl_2_oxopentanoate_nad_plus_2_oxidoreductase_coa_methylbutanoylating_m0	0	3.4984e-05	0
r0132_c0	s_lactoylglutathione_hydrolase_c0	0	0	0
r0133_c0	udp_glucose_alpha_d_galactose_1_phosphate_uridylyltransferase_c0	0	0	0
r0134_c0	pyruvate_kinase_c0	116.67	116.692	116.67
r0135_c0	pyruvate_carboxy_lyase_acetaldehyde_forming_c0	162.408	162.41	162.409
r0136_c0	2_deoxy_d_ribose_5_phosphate_acetaldehyde_lyase_d_glyceraldehyde_3_phosphate_forming_c0	0.2396	0.2396	0.2396
r0137_c0	n_ribosylnicotinamide_orthophosphate_ribosyltransferase_c0	0	0	0
r0138_c0	atp_l_aspartate_4_phosphotransferase_c0	0.4613	0.4614	0.4613
r0139_c0	l_kynurenine_hydrolase_c0	0	0.00047003	0
r0140_c0	l_aspartate_l_glutamine_amido_ligase_amp_forming_c0	0.4679	0.4679	0.4679
r0141_c0	4_maleylacetoacetate_cis_trans_isomerase_c0	0	4.3314e-05	0
r0142_c0	d_glyceraldehyde_3_phosphate_nad_plus_oxidoreductase_phosphorylating_c0	-133.27	-133.268	-133.268
r0143_c0	3_indoleacetonitrile_aminohydrolase_c0	0	0	0
r0144_c0	geranyl_diphosphate_isopentenyl_diphosphate_geranyltrans_transferase_c0	0.4234	0.4234	0.4234
r0145_c0	versiconal_hemiacetal_acetate_esterase_c0	0	0	0
r0146_c0	s_adenosyl_l_methionine_uroporphyrin_iii_c_methyltransferase_c0	0.1412	0.1412	0.1412
r0147_c0	diphosphate_5_phospho_alpha_d_ribosyltransferase_c0	0	0	0
r0148_m0	7_8_dihydropteroate_l_glutamate_ligase_adp_forming_c0	0.8421	0.8421	0.8421
r0149_c0	atp_2_deoxy_d_ribose_5_phosphotransferase_c0	0	0	0
r0150_c0	phosphoenolpyruvate_d_erythrose_4_phosphate_c_1_carboxyvinyltransferase_phosphate_hydrolysing_2_carboxy_2_oxoethyl_forming_c0	1.6446	1.6446	1.6446
r0151_c0	atp_l_homoserine_o_phosphotransferase_c0	0	2.4227e-05	0
r0152_e0	ammonia_transport_gintamt1_2_3_e0	9.8154e-05	0	0
r0153_c0	adp_ribose_ribophosphohydrolase_c0	0	0	0
r0154_c0	fumarylacetoacetate_hydrolase_c0	0	4.3314e-05	0
r0155_c0	trans_4_hydroxy_l_proline_nad_plus_5_oxidoreductase_c0	0	0	0
r0156_c0	nicotinate_nucleotide_pyrophosphate_phosphoribosyltransferase_carboxylating_c0	0	4.7726e-05	0
r0157_e0	alkaline_alpha_galactosidase_stachyrose_e0	0	0	0
r0158_r0	4_4_dimethyl_5a_cholesta_8_24_dien_3b_ol_nadp_d14_oxidoreductase_r0	0.00086413	0.00095974	0.00095588
r0159_c0	s_adenosyl_l_homocysteine_hydrolase_c0	1.0983	1.0984	1.0983
r0160_c0	glutathione_hydrogen_peroxide_oxidoreductase_c0	0	206.6	0
r0161_m0	succinyl_coa_glycine_c_succinyltransferase_decarboxylating_m0	4.0052	4.0052	4.0052
r0162_c0	atp_d_xylulose_5_phosphotransferase_c0	0	0	0
r0163_c0	trans_4_hydroxy_l_proline_nadp_plus_5_oxidoreductase_c0	0	0	0
r0164_m0	adenylate_kinase_gtp_m0	-0.022	0	0
r0165_c0	dimethylallyltranstransferase_c0	0.4234	0.4234	0.4234
r0166_c0	ump_diphosphate_phospho_alpha_d_ribosyltransferase_c0	0.1709	0.1709	0.1709
r0167_c0	n_5_phospho_d_ribosylformimino_5_amino_1_5_phospho_d_ribosyl_4_imidazolecarboxamide_ketol_isomerase_c0	0.1338	0.1338	0.1338
r0168_c0	utp_alpha_d_glucose_1_phosphate_uridylyltransferase_c0	6.1308	6.1309	6.1308
r0169_c0	l_glutamate_l_cysteine_gamma_ligase_adp_forming_c0	0.419	0.419	0.419
r0170_c0	sedoheptulose_7_phosphate_d_glyceraldehyde_3_phosphate_glyceronetransferase_c0	1.6445	1.6446	1.6446
r0171_c0	carbonate_hydro_lyase_c0	0	9.4836e-05	0
r0172_c0	isopentenyl_diphosphate_delta3_delta2_isomerase_c0	-0.4234	-0.4234	-0.4234
r0173_m0	fumarase_m0	149.572	149.573	149.572
r0174_c0	maltodextrin_phosphorylase_c0	0	0	0
r0175_c0	atp_d_fructose_6_phosphate_1_phosphotransferase_c0	66.851	66.8518	66.851
r0176_c0	d_xylulose_5_phosphate_formaldehyde_glycolaldehydetransferase_c0	1.369e-05	0	0
r0178_c0	xanthine_nad_plus_oxidoreductase_c0	0	5.1091e-06	0
r0180_m0	nadph_cytochrome_p450_reductase_m0	0	4.9664e-05	0
r0181_c0	guanosine_phosphate_alpha_d_ribosyltransferase_c0	0	0	0
r0182_c0	xmp_pyrophosphate_phosphoribosyltransferase_c0	0	4.9664e-05	0
r0183_m0	d_lactate_ferricytochrome_c_2_oxidoreductase_m0	0	0	0
r0184_c0	chorismate_pyruvate_lyase_amino_accepting_c0	0.0515	0.0515	0.0515
r0185_m0	l_leucine_2_oxoglutarate_aminotransferase_m0	0	3.6311e-05	0
r0186_c0	hypoxanthine_nad_plus_oxidoreductase_c0	0	4.9664e-05	0
r0187_c0	nitrate_reductase_nadph_c0	0	3.7169e-05	0
r0188_m0	hydrogen_carbonate_l_glutamine_amido_ligase_adp_forming_carbamate_phosphorylating_m0	3.5691	3.5691	3.5691
r0189_c0	dudp_nucleotidohydrolase_c0	0.3267	0.3268	0.3267
r0190_c0	atp_1_phosphatidyl_1d_myo_inositol_4_phosphate_5_phosphotransferase_c0	0	0	0
r0191_c0	3_hydroxyanthranilate_oxygen_3_4_oxidoreductase_decyclizing_c0	0	3.019e-05	0
r0192_c0	guanine_aminohydrolase_c0	0	0	0
r0193_c0	l_serine_hydro_lyase_adding_1_c_indol_3_ylglycerol_3_phosphate_l_tryptophan_and_glyceraldehyde_3_phosphate_forming_c0	0.0515	0.052	0.0515
r0194_r0	palmitoyl_coa_l_serine_c_palmitoyltransferase_decarboxylating_r0	0.0024	0.0024	0.0024
r0195_c0	deoxyadenosine_aminohydrolase_c0	0	4.9664e-05	0
r0196_c0	l_threonine_acetaldehyde_lyase_glycine_forming_c0	1.8585	1.8586	1.8586
r0197_c0	acetoacetate_coa_ligase_amp_forming_c0	0	4.3314e-05	0
r0198_c0	o_phospho_l_homoserine_phosphate_lyase_adding_waterl_threonine_forming_c0	0	2.4227e-05	0
r0199_c0	diphosphate_phosphohydrolase_c0	49.0194	49.0204	49.0194
r0200_c0	3_phosphoserine_2_oxoglutarate_aminotransferase_c0	13.3094	13.3094	13.3094
r0201_c0	trehalose_6_phosphate_phosphohydrolase_c0	3.0654	3.0654	3.0654
r0202_c0	atp_adenosine_5_phosphotransferase_c0	1.0982	1.0984	1.0983
r0203_c0	1d_myo_inositol_3_phosphate_phosphohydrolase_c0	0	7.5362e-05	0
r0205_c0	o_phospho_4_hydroxy_l_threonine_2_oxoglutarate_aminotransferase_c0	0	0	0
r0206_m0	s_3_hydroxyisobutyryl_coa_hydrolase_m0	0	2.4973e-05	0
r0207_m0	atp_amp_phosphotransferase_m0	163.402	163.427	163.423
r0208_c0	atp_nad_plus_2_phosphotransferase_c0	0.1733	0.1733	0.1733
r0209_c0	3_aminopropanal_nad_oxidoreductase_c0	0	0	0
r0210_c0	l_ornithine_2_oxo_acid_aminotransferase_c0	-2.576	-2.5759	-2.576
r0211_c0	o_acetyl_l_homoserine_hydrogen_sulfide_s_3_amino_3_carboxypropyltransferase_c0	0	0.4613	0.4613
r0212_c0	l_valine_2_oxoglutarate_aminotransferase_m0	-0.542	-0.542	-0.542
r0213_m0	homocitrate_synthase_m0	0.5905	0.5905	0.5905
r0214_c0	5_phosphoribosylamine_diphosphate_phospho_alpha_d_ribosyltransferase_glutamate_amidating_c0	5.8791	5.8791	5.8791
r0215_c0	atp_cdp_phosphotransferase_c0	0	9.4836e-05	0
r0216_c0	l_histidinol_phosphate_phosphohydrolase_c0	0.1338	0.1338	0.1338
r0217_c0	mevalonate_nadp_plus_oxidoreductase_coa_acylating_c0	2.433	2.433	2.433
r0218_m0	2_oxoglutarate_dehydrogenase_complex_m0	144.002	144.003	144.003
r0219_c0	pyridoxal_5_phosphate_synthase_c0	0.5213	0.5213	0.5213
r0221_c0	atp_d_glucosamine_6_phosphotransferase_c0	0	0	0
r0222_m0	5_10_methylenetetrahydrofolate_reductase_fadh__nadp_m0	0	0	0
r0223_m0	homoisocitrate_hydro_lyase_m0	0.5905	0.5905	0.5905
r0224_c0	pantothenate_synthase_c0	0.1681	0.1681	0.1681
r0225_c0	o3_acetyl_l_serine_hydrogen_sulfide_2_amino_2_carboxyethyltransferase_c0	1.1918	1.1919	1.1918
r0226_c0	sedoheptulose_7_phosphate_d_glyceraldehyde_3_phosphate_glycolaldehyde_transferase_c0	1.6445	1.6446	1.6446
r0227_c0	imp_diphosphate_phospho_d_ribosyltransferase_c0	0	4.9664e-05	0
r0228_m0	n2_acetyl_l_ornithine_2_oxoglutarate_aminotransferase_m0	0	9.7351e-05	0
r0229_c0	udp_phosphohydrolase_c0	0	9.4836e-05	0
r0230_c0	gamma_glutamyltransferase_c0	0	3.1612e-05	0
r0231_c0	atp_thiamine_diphosphate_phosphotransferase_c0	0	0	0
r0234_m0	d_lactate_nad_plus_oxidoreductase_m0	0	0	0
r0235_c0	atp_glycerone_phosphotransferase_c0	0	1.369e-05	0
r0236_c0	udp_glucose_4_epimerase_c0	0	0	0
r0237_c0	n_5_phospho_beta_d_ribosylanthranilate_ketol_isomerase_c0	0.0515	0.052	0.0515
r0238_c0	uridylate_kinase_g0	3.4524	3.4525	3.4524
r0239_c0	pyruvate_carboxylase_c0	0	9.5246e-05	0
r0240_c0	1_2_carboxyphenylamino_1_deoxy_d_ribulose_5_phosphate_carboxy_lyasecyclizing_c0	0.0515	0.052	0.0515
r0241_c0	phosphogluconate_dehydrogenase_c0	15.6398	15.6403	15.6398
r0242_m0	n_acetylglutamate_synthase_m0	0	0	0
r0243_c0	l_aspartate_2_oxoglutarate_aminotransferase_c0	47.9438	47.9444	47.9443
r0244_c0	d_ribulose_5_phosphate_3_epimerase_c0	1.6445	1.6446	1.6446
r0245_c0	nadph_oxygen_oxidoreductase_c0	0	5.023e-05	0
r0246_c0	glycogen_synthase_c0	3.0654	3.0655	3.0654
r0247_c0	amp_aminohydrolase_c0	0	4.9664e-05	0
r0248_c0	gtp_alpha_d_mannose_1_phosphate_guanylyltransferase_c0	0	0	0
r0249_c0	gamma_l_glutamyl_l_cysteine_glycine_ligase_adp_forming_c0	0.419	0.419	0.419
r0250_c0	s_adenosyl_l_methionine_carboxy_lyase_5_deoxy_5_adenosyl3_aminopropylmethylsulfonium_forming_c0	0.8654	0.8654	0.8654
r0251_c0	xanthosine_5_phosphate_l_glutamine_amido_ligase_amp_forming_c0	2.6044	2.6044	2.6044
r0252_c0	d_mannose_6_phosphate_aldose_ketose_isomerase_c0	0	0	0
r0253_m0	atp_n_acetyl_l_glutamate_5_phosphotransferase_m0	0	9.7351e-05	0
r0254_c0	l_arginine_amidinohydrolase_c0	0	2.3993e-05	0
r0255_c0	atp_glycerol_3_phosphotransferase_c0	0	0	0
r0257_c0	atp_l_methionine_s_adenosyltransferase_c0	2.5246	2.5246	2.5246
r0258_c0	o_phospho_l_serine_phosphohydrolase_c0	13.3094	13.3094	13.3094
r0260_c0	deoxycytidine_aminohydrolase_c0	0	0	0
r0261_c0	o4_succinyl_l_homoserine_hydrogen_sulfide_s_3_amino_3_carboxypropyltransferase_c0	0	0.4613	0
r0262_c0	aspartate_semialdehyde_dehydrogenase_c0	0.4613	0.4614	0.4613
r0263_c0	1_5_phospho_d_ribosyl_5_amino_4_imidazolecarboxylate_carboxy_lyase_c0	5.8791	5.8791	5.8791
r0264_c0	orotidine_5_phosphate_diphosphate_phospho_alpha_d_ribosyl_transferase_c0	3.2816	3.2816	3.2816
r0265_c0	3_phospho_d_glycerate_nad_plus_2_oxidoreductase_c0	13.3094	13.3094	13.3094
r0266_c0	s_hydroxymethylglutathione_dehydrogenase_c0	0	0	0
r0267_c0	atp_1_phosphatidyl_1d_myo_inositol_3_phosphotransferase_c0	0	0	0
r0268_c0	d_fructose_1_6_bisphosphate_1_phosphohydrolase_c0	0	9.4836e-05	0
r0269_c0	10_formyltetrahydrofolate_5_phosphoribosyl_5_amino_4_imidazolecarboxamide_formyltransferase_c0	6.0129	6.0129	6.0129
r0270_c0	homogentisate_oxygen_1_2_oxidoreductase_decyclizing_c0	0	4.3314e-05	0
r0271_c0	atp_acetate_phosphotransferase_c0	2.6005e-05	0	0
r0272_m0	2_oxoadipate_dehydrogenase_complex_m0	0	0	0
r0273_m0	diphosphate_phosphohydrolase_m0	163.574	163.577	163.574
r0274_c0	acetaldehyde_nad_plus_oxidoreductase_c0	0	5.023e-05	0
r0275_c0	s_lactate_nad_plus_oxidoreductase_c0	0	0	0
r0276_c0	atp_damp_phosphotransferase_c0	0	0	0
r0277_c0	udp_n_acetyl_d_glucosamine_phosphatidylinositol_n_acetyl_d_glucosaminyltransferase_c0	0	0	0
r0278_c0	inosine_phosphate_alpha_d_ribosyltransferase_c0	0	4.9664e-05	0
r0279_m0	succinate_coa_ligase_adp_forming_m0	139.997	139.998	139.997
r0280_c0	atp_r_5_diphosphomevalonate_carboxy_lyase_adding_atp_isopentenyl_diphosphate_forming_c0	2.433	2.433	2.433
r0282_c0	5_aminolevulinate_hydro_lyase_adding_5_aminolevulinate_and_cyclizing_porphobilinogen_forming_c0	2.0026	2.0026	2.0026
r0283_m0	3_methylbutanoyl_coa_2_3_oxidoreductase_m0	0	3.6311e-05	0
r0284_c0	d_fructose_1_6_bisphosphate_d_glyceraldehyde_3_phosphate_lyase_glycerone_phosphate_forming_c0	-66.8518	-66.851	-66.851
r0285_c0	beta_d_fructose_2_6_bisphosphate_2_phosphohydrolase_c0	0	9.4836e-05	0
r0286_c0	atp_d_mannose_6_phosphotransferase_c0	0	0	0
r0287_c0	dephospho_coa_kinase_c0	0.1681	0.1681	0.1681
r0288_c0	guanosine_3_5_cyclic_phosphate_5_nucleotidohydrolase_c0	0	0	0
r0289_c0	5_oxo_l_proline_amidohydrolase_atp_hydrolysing_c0	0	3.1612e-05	0
r0290_c0	hydrogen_carbonate_l_glutamine_amido_ligase_adp_forming_carbamate_phosphorylating_c0	0	4.8461e-05	0
r0291_c0	ctp_phosphohydrolase_c0	1.0779	1.078	1.0779
r0292_c0	n6_l_1_3_dicarboxypropyl_l_lysine_nadp_plus_oxidoreductase_c0	0.5905	0.5905	0.5905
r0293_c0	5_5_p_1_p_4_tetraphosphate_phosphorylase_c0	0	0	0
r0294_c0	s_adenosyl_l_methionine_nicotinamide_n_methyltransferase_c0	0	0	0
r0295_c0	diphthine_synthase_c0	0	0	0
r0296_c0	d_mannose_6_phosphate_1_6_phosphomutase_c0	0	0	0
r0297_c0	gdpmannose_dolichyl_phosphate_o_beta_d_mannosyltransferase_c0	0	0	0
r0298_c0	utp_phosphohydrolase_c0	0	9.4836e-05	0
r0299_c0	alpha_d_glucose_1_phosphate_1_6_phosphomutase_c0	-6.1308	-6.1308	-6.1308
r0300_c0	phenylpyruvate_carboxy_lyase_phenylacetaldehyde_forming_c0	0	6.0298e-05	0
r0301_c0	nucleoside_triphosphate_phosphohydrolase_c0	0	9.4836e-05	0
r0302_c0	adp_atp_adenylyltransferase_c0	0	9.4836e-05	0
r0304_c0	glycerone_phosphate_phosphate_lyase_methylglyoxal_forming_c0	0	0.00084696	0
r0305_c0	hydroxymethylbilane_hydro_lyasecyclizing_c0	0.5006	0.5006	0.5006
r0306_c0	s_lactaldehyde_nad_plus_oxidoreductase_c0	0	0	0
r0307_c0	atp_adenylylsulfate_3_phosphotransferase_c0	1.6532	1.6532	1.6532
r0308_c0	coproporphyrinogen_oxygen_oxidoreductasedecarboxylating_c0	0.3594	0.3594	0.3594
r0309_c0	glutamate_5_semialdehyde_dehydrogenase_c0	2.9984	2.9986	2.9985
r0310_c0	atp_l_glutamate_5_phosphotransferase_c0	2.9984	2.9986	2.9985
r0311_c0	dolichyl_diphosphate_phosphohydrolase_c0	0	0	0
r0312_c0	dttp_nucleotidohydrolase_c0	0	9.4836e-05	0
r0313_c0	ctp_dolichol_o_phosphotransferase_c0	0	0	0
r0314_c0	sulfite_reductase_nadph_c0	1.6532	1.6532	1.6532
r0315_c0	l_allothreonine_acetaldehyde_lyase_c0	0	0	0
r0316_c0	6_7_dimethyl_8_1_d_ribityllumazine_6_7_dimethyl_8_1_d_ribityllumazine_2_3_butanediyltransferase_c0	0.5058	0.5058	0.5058
r0318_c0	5_10_methenyltetrahydrofolate_5_hydrolase_decyclizing_c0	-8.9383	-8.9378	-8.9383
r0319_c0	adenosine_phosphate_alpha_d_ribosyltransferase_c0	4.9664e-05	9.4836e-05	0
r0320_c0	glutamate_5_semialdehyde_dehydrogenase_c0	0	5.023e-05	0
r0321_c0	succinate_semialdehyde_nadp_plus_oxidoreductase_c0	0	0	0
r0322_c0	5_10_methylenetetrahydrofolate_nadp_plus_oxidoreductase_c0	-8.9383	-8.9378	-8.9383
r0323_c0	5_amino_6_d_ribitylaminouracil_butanedionetransferase_c0	1.0116	1.0116	1.0116
r0324_c0	3_5_cyclic_nucleotide_phosphodiesterase_2_c0	0	0	0
r0325_c0	maltose_glucohydrolase_c0	0	0	0
r0326_c0	2_formamido_n1_5_phosphoribosylacetamidine_cyclo_ligase_adp_forming_c0	5.8791	5.8791	5.8791
r0327_c0	l_homoserine_nad_plus_oxidoreductase_c0	0.4613	0.4614	0.4613
r0328_c0	s_dihydroorotate_amidohydrolase_c0	3.2816	3.2816	3.2816
r0329_e0	chitin_amidohydrolase_e0	0	0	0
r0330_m0	atp_nicotinamide_nucleotide_adenylyltransferase_m0	-144.085	-144.084	-144.085
r0331_m0	adenosine_phosphate_alpha_d_ribosyltransferase_m0	0	0	0
r0332_m0	atp_nicotinamide_nucleotide_adenylyltransferase_m0	4.7726e-05	3.019e-05	0
r0333_c0	s_dihydroorotate_fumarate_oxidoreductase_c0	0	0.0055	0
r0334_c0	d_ribose_5_phosphate_aldose_ketose_isomerase_c0	-12.4629	-12.4624	-12.4624
r0335_m0	protoheme_ix_farnesyltransferase_m0	0.1506	0.1506	0.1506
r0336_m0	cdp_diacylglycerol_sn_glycerol_3_phosphate_3_phosphatidyltransferase_m0	0	0	0
r0337_m0	carbonate_hydro_lyase_m0	3.5691	3.5746	3.5691
r0338_x0	acyl_coa_oxidase_palmitoyl_coa_x0	7.7937	7.7945	7.7945
r0339_m0	oxaloacetate_transport_m0	0.2497	0.2772	0.2717
r0340_x0	acyl_coa_oxidase_stearoyl_coa_x0	0	4.6252e-06	0
r0341_m0	2_hexaprenyl_6_methoxy_1_4_benzoquinone_methyltransferase_m0	0.0934	0.0934	0.0934
r0342_m0	nicotinate_nucleotide_pyrophosphate_phosphoribosyltransferase_carboxylating_m0	4.7726e-05	3.019e-05	0
r0343_x0	acyl_coa_oxidase_decanoyl_coa_x0	7.7944	7.7946	7.7945
r0344_x0	acyl_coa_oxidase_lauroyl_coa_x0	7.7944	7.7946	7.7945
r0345_m0	atp_nad_plus_2_phosphotransferase_m0	0	0	0
r0347_m0	dihydrolipoamide_nad_plus_oxidoreductase_m0	0	0	0
r0348_m0	2_hexaprenyl_6_methoxyphenol_monooxygenase_m0	0.0934	0.0934	0.0934
r0349_x0	fatty_acid_oxidation_tetracosanoyl_coa_x0	0	0	0
r0350_x0	tyrosine_transaminase_irreversible_x0	0	0	0
r0351_m0	oxoglutarate_dehydrogenase_dihydrolipoamide_s_succinyltransferase_m0	0	0	0
r0352_c0	cytochrome_p450_lanosterol_14_alpha_demethylase_nadp_c0	0	0	0
r0353_c0	allantoate_amidinohydrolase_c0	0	5.1091e-06	0
r0354_m0	heme_o_monooxygenase_m0	0.1506	0.1506	0.1506
r0355_m0	guanosine_phosphate_alpha_d_ribosyltransferase_m0	0	0	0
r0357_m0	oxoglutarate_dehydrogenase_m0	0	0	0
r0358_m0	s_adenosyl_l_methionine_3_hexaprenyl_4_5_dihydroxylate_o_methyltransferase_m0	0.0934	0.0934	0.0934
r0359_r0	c_3_sterol_dehydrogenase_r0	0.00086413	0.00095974	0.00095588
r0360_x0	acyl_coa_oxidase_myristoyl_coa_x0	7.7944	7.7946	7.7945
r0361_m0	enoyl_acp_reductase_2_hexanoyl_acp_m0	0	0	0
r0362_c0	udp_glucose_dolichyl_phosphate_beta_d_glucosyltransferase_c0	0	0	0
r0364_c0	lactose_galactohydrolase_c0	0	0	0
r0365_m0	r_2_3_dihydroxy_3_methylpentanoate_nadp_plus_oxidoreductase_isomerizing_m0	1.3206	1.3207	1.3207
r0366_c0	l_serine_hydro_lyase_adding_indole_l_tryptophan_forming_c0	0	0	0
r0367_m0	enoyl_acp_reductase_2_butenoyl_acp_m0	0	0	0
r0368_c0	succinate_semialdehyde_nad_plus_oxidoreductase_c0	0	0	0
r0369_m0	enoyl_acp_reductase_2_octenoyl_acp_m0	0	0	0
r0370_m0	2s_3s_3_hydroxy_2_methylbutanoyl_coa_nad_plus_oxidoreductase_m0	0	3.4984e-05	0
r0371_c0	atp_beta_d_glucose_6_phosphotransferase_c0	0	93.5702	93.5695
r0372_c0	palmitaldehyde_nad_plus_oxidoreductase_c0	0.0024	0.0024	0.0024
r0373_m0	succinate_quinone_oxidoreductase_m0	0	140.004	139.997
r0374_c0	s_3_methyl_2_oxopentanoate_nad_plus_2_oxidoreductase_coa_methylbutanoylating_c0	0.7285	0.7285	0.7285
r0375_c0	urea_amidohydrolase_c0	0	2.3993e-05	0
r0376_c0	atp_synthase_vacuole_c0	0	0	0
r0377_r0	cdp_diacylglycerol_myo_inositol_3_phosphatidyltransferase_c0	0.00024799	0.00024799	0.00024799
r0380_c0	indole_3_acetaldehyde_nad_plus_oxidoreductase_c0	0	0	0
r0381_m0	cytochrome_c_oxidase_2_protons_translocated_m0	318.317	318.319	318.317
r0382_c0	dutp_nucleotidohydrolase_c0	0	9.4836e-05	0
r0383_c0	4_methyl_2_oxopentanoate_nad_plus_oxidoreductase_coa_mehtylpropanoylating_c0	-0.7285	-0.7285	-0.7285
r0384_c0	l_amino_acid_oxidase_c0	0	5.023e-05	0
r0385_c0	n6_l_1_3_dicarboxypropyl_l_lysine_nadp_plus_oxidoreductase_l_lysine_forming_c0	5.023e-05	0	0
r0386_c0	threonine_dehydrogenase_c0	0	0	0
r0387_c0	nucleoside_triphosphate_phosphohydrolase_c0	-0.3173	-0.3172	-0.3173
r0388_c0	nadh_oxygen_oxidoreductase_c0	203.317	206.6	203.317
r0389_c0	d_glucitol_nad_plus_2_oxidoreductase_c0	0	0	0
r0390_m0	h2o_transport_m0	1000	1000	1000
r0391_c0	nucleoside_triphosphate_phosphohydrolase_c0	-0.1305	-0.1304	-0.1305
r0393_c0	sarcosine_oxygen_oxidoreductase_demethylating_c0	0	1.369e-05	0
r0395_c0	glycine_oxygen_oxidoreductase_deaminating_c0	0	5.023e-05	0
r0397_c0	ribonucleotide_reductase_of_class_ia_aerobic__alpha_subunit_c0	0.3267	0.3267	0.3267
r0398_m0	pyruvate_carbon_dioxide_ligase_adp_forming_m0	0	0.0055	0
r0399_c0	1d_myo_inositol_3_phosphate_lyase_isomerizing_c0	0	7.5362e-05	0
r0400_c0	atp_d_galactose_1_phosphotransferase_c0	0	0	0
r0402_c0	4_apo_beta_psi_carotenal_nad_plus_oxidoreductase_c0	0	0	0
r0403_c0	thiosulfate_thiol_sulfurtransferase_c0	0	0	0
r0404_c0	nad_dependent_glyceraldehyde_3_phosphate_dehydrogenaseinferred_c0	0	9.4836e-05	0
r0405_c0	glycolaldehyde_nad_plus_oxidoreductase_c0	0.8421	0.8421	0.8421
r0406_c0	n2_acetyl_l_ornithine_2_oxoglutarate_aminotransferase_c0	0	0	0
r0407_e0	l_methionine_transport_via_diffusion_e0	0	0	0
r0408_e0	chloride_transport_via_diffusion_e0	0.874	0.874	0.874
r0409_c0	l_asparagine_amidohydrolase_c0	0	3.1612e-05	0
r0410_c0	aldehyde_dehydrogenase_nadp_3_aminopropanal_c0	0	0	0
r0411_c0	aldehyde_dehydrogenase_nad_isobutanal_c0	0	1.9458e-05	0
r0412_c0	n2_acetyl_l_ornithine_amidohydrolase_c0	0	0	0
r0414_c0	s_adenosyl_l_methionine_glycine_n_methyltransferase_c0	0	1.369e-05	0
r0415_c0	2_5_diamino_6_ribitylamino_4_3h_pyrimidinone_5'_phosphate_deaminase_c0	0.5058	0.5058	0.5058
r0416_m0	s_1_pyrroline_5_carboxylate_nad_plus_oxidoreductase_c0	0	9.9552e-05	0
r0417_c0	adenine_aminohydrolase_c0	0	4.9664e-05	0
r0418_c0	l_tyrosine_oxygen_oxidoreductase_deaminating_c0	0	5.023e-05	0
r0419_e0	h2o_transport_e0	644.744	644.747	644.744
r0420_m0	succinate_fad_oxidoreductase_m0	0	140.004	0
r0421_r0	squalene_epoxidase_nadp_r0	0.0015	0.0015	0.0015
r0422_c0	l_sorbitol_dehydrogenase_l_sorbose_producing_c0	0	0	0
r0423_m0	dihydoorotic_acid_ubiquinone_6_irreversible_m0	0	0.0055	0
r0424_c0	s_dihydroorotate_dehydrogenase_c0	0	3.2816	3.2816
r0425_m0	deamido_nad_plus_ammonia_ligase_amp_forming_m0	144.002	144.003	144.003
r0426_c0	deamido_nad_plus_ammonia_ligase_amp_forming_c0	-143.636	-143.636	-143.636
r0427_c0	imp_nad_plus_oxidoreductase_c0	2.6044	2.6044	2.6044
r0428_c0	d_arabinose_nad_plus_1_oxidoreductase_c0	0	0	0
r0429_c0	phosphopantothenoyl_l_cysteine_carboxy_lyase_c0	0.1681	0.1681	0.1681
r0430_c0	uracil_hydro_lyase_adding_d_ribose_5_phosphatepseudouridine_5_phosphate_forming_c0	0	0	0
r0431_c0	s_dihydroorotate_nad_plus_oxidoreductase_c0	0	3.2816	0
r0432_e0	sulfate_transport_via_diffusion_e0	-1.9717	-1.9717	-1.9717
r0433_x0	hexanoyl_coa_transport_x0	0	0	0
r0434_c0	nadph_coa_glutathione_oxidoreductase_c0	0	0	0
r0435_m0	n_acetyl_l_glutamate_5_semialdehyde_nadpplus_5_oxidoreductase_phosphorylating_m0	0	9.7351e-05	0
r0436_x0	atp_phosphohydrolase_icosanoyl_coa_transporting_x0	0	4.2231e-06	0
r0437_m0	2_acetolactate_mutase_m0	1.3206	1.3207	1.3207
r0438_x0	enoyl_coa_hydratase_c18_x0	0	4.6252e-06	0
r0439_c0	d_glucose_6_phosphate_nadp_plus_1_oxidoreductase_c0	15.6398	15.6403	15.6398
r0440_x0	s_3_hydroxyhexadecanoyl_coa_hydro_lyase_x0	7.7937	7.7945	7.7945
r0441_c0	nitrite_reductase_nadph_c0	0	3.7169e-05	0
r0442_x0	decanoyl_coa_transport_x0	0	0	0
r0443_c0	d_fructose_6_phosphate_d_erythrose_4_phosphate_lyase_c0	0	2.6005e-05	0
r0444_x0	lauroyl_coa_transport_x0	0	0	0
r0445_x0	s_3_hydroxytetradecanoyl_coa_hydro_lyase_x0	7.7944	7.7946	7.7945
r0446_x0	octanoyl_coa_transport_x0	0	0	0
r0447_c0	acetyl_coa_acetoacetyl_coa_c_acetyltransferase_c0	-2.433	-2.433	-2.433
r0448_c0	neutral_trehalase_c0	0	3.1612e-05	0
r0449_x0	s_3_hydroxydodecanoyl_coa_hydro_lyase_x0	7.7944	7.7946	7.7945
r0452_m0	2_acetolactate_methylmutase_m0	0.7101	0.7101	0.7101
r0453_c0	aldehyde_dehydrogenase_1_propanal_c0	0	0	0
r0454_m0	r_2_3_dihydroxy_3_methylbutanoate_nadp_plus_oxidoreductase_m0	0.7101	0.7101	0.7101
r0455_m0	ubiquinol_ferricytochrome_c_oxidoreductase_m0	636.635	636.638	636.635
r0456_e0	nitrate_transport_via_proton_symport_e0	0	3.7169e-05	0
r0458_e0	myo_inositol_transport_e0	0.00017263	0.00024799	0.00024799
r0459_c0	mannosyltransferase_g00149_c0	0	0	0
r0460_c0	mannosyltransferase_g00148_c0	0	0	0
r0461_c0	alpha_1_3_glucosyltransferase_g00007_c0	0	0	0
r0462_c0	mannosyltransferase_g00145_c0	0	0	0
r0463_m0	oxaloglutarate_dehydrogenase_m0	0.5905	0.5905	0.5905
r0464_c0	kynurenine_3_monooxygenase_c0	0	3.019e-05	0
r0465_c0	atp_s5_methyl_5_thio_d_ribose_1_phosphotransferase_c0	0	0	0
r0466_m0	2_oxoisovalerate_transport_m0	-0.7101	-0.7101	-0.7101
r0467_m0	2_hydroxybutane_1_2_4_tricarboxylate_hydro_lyase_m0	0.5905	0.5905	0.5905
r0468_c0	glycosyl_transferase_g00004_c0	0	0	0
r0469_c0	alpha_1_2_glucosyltransferase_g10599_c0	0	0	0
r0470_m0	s_2_aceto_2_hydroxybutanoate_pyruvate_lyase_carboxylating_m0	1.3206	1.3207	1.3207
r0471_c0	mannosyltransferase_g00147_c0	0	0	0
r0472_m0	tetrahydrofolate_transport_m0	3.8253	3.8254	3.8253
r0473_m0	acetolactate_synthase_m0	0.7101	0.7101	0.7101
r0474_m0	2_acetolactate_pyruvate_lyase_carboxylating_m0	0	0	0
r0475_c0	s_plus_allantoin_racemase_c0	0	0	0
r0476_m0	homoisocitrate_dehydrogenase_m0	0.5905	0.5905	0.5905
r0477_c0	dolichyl_p_glc_glc1man9glcnac2_pp_dolichol_alpha_1_3_glucosyltransferase_alg8_c0	0	0	0
r0478_e0	l_lactate_reversible_transport_via_proton_symport_e0	0	0	0
r0479_e0	l_threonine_transport_via_proton_symport_e0	0	0	0
r0482_e0	l_leucine_reversible_transport_via_proton_symport_e0	0	0	0
r0483_c0	nadph_oxidized_thioredoxin_oxidoreductase_c0	2.5422	209.143	209.141
r0485_e0	l_serine_transport_via_proton_symport_e0	0	0	0
r0486_e0	l_tyrosine_transport_e0	0	0	0
r0487_c0	l_aminoadipate_semialdehyde_dehydrogenase_c0	0.5905	0.5905	0.5905
r0488_e0	l_asparagine_transport_via_proton_symport_e0	0	0	0
r0489_e0	l_alanine_transport_via_proton_symport_e0	0	0	0
r0490_m0	fad_oxidation_m0	0	140.004	0
r0491_m0	nad_plus_transport_m0	0	0	0
r0492_m0	2_oxoadipate_transport_m0	0.5905	0.5905	0.5905
r0493_e0	l_tryptophan_transport_via_proton_symport_e0	0	0	0
r0494_c0	phosphoenolpyruvate_carboxykinase_c0	0	0.022	0
r0495_e0	l_aspartate_transport_via_proton_symport_e0	0	0	0
r0496_e0	s_methyl_l_methionine_transport_via_proton_symport_e0	0	0	0
r0497_c0	2_deoxyadenosine_5_diphosphate_oxidized_thioredoxin_2_oxidoreductase_c0	0.3173	0.3173	0.3173
r0498_m0	l_carnitine_o_acyl_l_carnitine_transport_m0	0	0.00010469	0
r0499_e0	l_glutamate_transport_via_proton_symport_e0	0	0	0
r0500_c0	2_deoxyguanosine_5_diphosphate_oxidized_thioredoxin_2_oxidoreductase_c0	0	0.1146	0.1146
r0501_c0	thioredoxin_glutathione_peroxidase_c0	0	206.6	206.599
r0502_c0	thymidine_phosphate_deoxy_alpha_d_ribosyltransferase_c0	0	7.4676e-06	0
r0504_c0	deoxyguanosine_orthophosphate_ribosyltransferase_c0	0	0	0
r0506_e0	l_glutamine_transport_via_proton_symport_e0	0	0	0
r0507_e0	l_phenylalanine_transport_via_proton_symport_e0	0	0	0
r0508_e0	l_valine_transport_via_proton_symport_e0	0	0	0
r0509_c0	gtp_7_8_8_9_dihydrolase_c0	0.5058	0.5058	0.5058
r0510_r0	acyl_coa_sn_glycerol_3_phosphate_1_o_acyltransferase_r0	0.2037	0.2037	0.2037
r0511_m0	nad_deamino_nad_transport_m0	144.002	144.003	144.003
r0512_c0	deoxyinosine_orthophosphate_ribosyltransferase_c0	0	4.9664e-05	0
r0513_m0	phosphate_transport_m0	696.127	696.134	696.134
r0514_m0	4_hydroxy_l_glutamate_2_oxoglutarate_aminotransferase_m0	0	0.00010427	0
r0515_m0	glycine_cleavage_system_p_protein_m0	0	0	0
r0516_c0	deoxyadenosine_orthophosphate_ribosyltransferase_c0	0.2395	0.2396	0.2396
r0517_r0	atp_sphinganine_1_phosphotransferase_r0	0.0024	0.0024	0.0024
r0518_e0	l_cysteine_transport_via_diffusion_e0	0	0	0
r0519_e0	l_lysine_transport_via_proton_symport_e0	0	0	0
r0521_c0	l_cystathionine_cysteine_lyase_2_oxobutanoate_forming_c0	9.1677e-05	0	0
r0522_r0	sphinganine_nadph_oxygen_oxidoreductase_4_hydroxylating_r0	4.7418e-05	0	0
r0523_c0	l_cystathionine_l_homocysteine_lyase_pyruvate_forming_c0	0	3.2838e-05	0
r0524_e0	l_proline_transport_via_proton_symport_e0	0	0	0
r0525_x0	atp_phosphohydrolase_fatty_acyl_coa_transporting_x0	0	0	0
r0526_c0	4_hydroxy_l_glutamate_2_oxoglutarate_aminotransferase_c0	0.00010427	0	0
r0527_e0	s_adenosyl_l_methionine_transport_via_proton_symport_e0	0	0	0
r0528_m0	gmp_and_nad_transport_ndt1p_m0	0	0	0
r0530_m0	ornithine_transport_via_proton_symport_m0	-3.5691	-3.569	-3.5691
r0532_m0	glycine_cleavage_system_t_protein_m0	0	0	0
r0533_x0	l_aspartate_2_oxoglutarate_aminotransferase_x0	-62.3561	-62.3556	-62.356
r0534_r0	s_adenosyl_l_methionine_phosphatidyl_n_dimethylethanolamine_n_methyltransferase_m0	0.00060296	0.0018	0.0018
r0535_c0	deoxyuridine_orthophosphate_2_deoxy_d_ribosyltransferase_c0	0	0	0
r0536_c0	l_serine_hydro_lyase_c0	9.1677e-05	3.2838e-05	0
r0537_r0	cdp_diacylglycerol_l_serine_3_phosphatidyltransferase_r0	0.00018572	0.00019385	0.00018572
r0538_m0	damp_and_nad_transport_ndt1p_m0	0	0	0
r0539_m0	nadph_oxidized_thioredoxin_oxidoreductase_m0	1.1717	1.1717	1.1717
r0540_c0	n_formyl_l_kynurenine_amidohydrolase_c0	0	0.00047003	0
r0541_e0	l_arginine_transport_via_proton_symport_e0	0	0	0
r0542_x0	4_hydroxy_l_glutamate_2_oxoglutarate_aminotransferase_x0	0	0	0
r0543_e0	glycine_transport_via_proton_symport_e0	63.2844	63.2845	63.2844
r0544_c0	chorismate_l_glutamine_aminotransferase_c0	0.8421	0.8421	0.8421
r0545_c0	prephenate_hydro_lyase_c0	0	6.0298e-05	0
r0546_e0	d_lactate_transport_via_proton_symport_e0	0	0	0
r0547_c0	cytidine_aminohydrolase_c0	0.1709	0.1709	0.1709
r0548_r0	sphingoid_long_chain_base_kinase_4_r0	0	0	0
r0549_e0	spermidine_transport_via_proton_antiport_e0	0	0	0
r0551_c0	acireductone_synthase_c0	0.8654	0.8654	0.8654
r0552_c0	2_deoxycytidine_diphosphate_oxidized_thioredoxin_2_oxidoreductase_c0	0.1305	0.1305	0.1305
r0553_e0	pyruvate_reversible_transport_via_proton_symport_e0	0	0	0
r0554_m0	dgmp_and_nad_transport_ndt1p_m0	0	0	0
r0555_e0	l_isoleucine_reversible_transport_via_proton_symport_e0	0	0	0
r0556_c0	spermidine_acceptor_oxidoreductase_c0	0	0	0
r0557_m0	2_hexaprenyl_3_methyl_6_methoxy_1_4_benzoquinone_oxidoreductase_m0	0.0934	0.0934	0.0934
r0558_m0	s_adenosyl_l_methionine_transport_0	0.8096	0.8096	0.8096
r0559_m0	amp_and_nad_transport_ndt1p_m0	-143.921	-143.921	-143.921
r0560_r0	s_adenosyl_l_methionine_methylethanolamine_phosphate_n_methyltransferase_m0	0.00060296	0.0018	0.0018
r0561_r0	s_adenosyl_l_methionine_phosphatidylethanolamine_n_methyltransferase_r0	0.00060296	0.0018	0.0018
r0562_e0	l_histidine_reversible_transport_via_proton_symport_e0	0	0	0
r0563_e0	ornithine_transport_via_proton_symport_e0	0	0	0
r0566_m0	2_hexaprenyl_3_methyl_5_hydroxy_6_methoxy_1_4_benzoquinone_methyltransferase_m0	0.0934	0.0934	0.0934
r0567_m0	2_methylacyl_coa_dehydrogenase_m0	0	3.4984e-05	0
r0569_m0	phosphatidylglycerophosphate_phosphohydrolase_c0	0	0	0
r0571_c0	sn_glycerol_3_phosphate_nad_plus_2_oxidoreductase_c0	0.2037	0.2037	0.2037
r0572_m0	3_octanoyl_acp_reductase_m0	0	0	0
r0573_c0	glutathione_nadp_plus_oxidoreductase_c0	0	206.6	0
r0574_m0	s_3_hydroxy_3_methylglutaryl_coa_hydro_lyase_m0	0	3.6311e-05	0
r0575_m0	palmitoyl_coa_oxygen_2_oxidoreductase_m0	0	0	0
r0576_c0	p_type_atpase	173.859	173.859	173.859
r0577_m0	2s_3s_3_hydroxy_2_methylbutanoyl_coa_hydro_lyase_m0	0	3.4984e-05	0
r0578_c0	udp_glucuronate_glucuronohydrolase_c0	0	0	0
r0579_m0	3r_3_hydroxyhexanoyl_acp_nadp_plus_oxidoreductase_m0	0	0	0
r0582_c0	s_methyl_5'_thioadenosine_phosphate_s_methyl_5_thio_alpha_d_ribosyl_transferase_c0	0.8654	0.8654	0.8654
r0583_c0	malonyl_coa_carboxy_lyase_acetyl_coa_forming_c0	-0.0589	-0.0588	-0.0589
r0584_c0	l_phenylalanine_tetrahydrobiopterin_oxygen_oxidoreductase_c0	0	0	0
r0585_m0	l_proline_2_oxoglutarate_oxygen_oxidoreductase_4_hydroxylating_m0	0	0	0
r0586_x0	udp_glucuronate_glucuronohydrolase_x0	0	0	0
r0588_c0	atp_fmn_adenylyltransferase_c0	0	0.00019049	0
r0589_c0	l_1_pyrroline_3_hydroxy_5_carboxylate_nad_plus_oxidoreductase_c0	0	0	0
r0590_c0	trans_pentaprenyltransferase_c0	0.2699	0.2699	0.2699
r0591_c0	s_adenosyl_l_methionine_l_homocysteine_s_methyltransferase_c0	0	3.1612e-05	0
r0592_c0	l_glutamate_ammonia_ligase_adp_forming_c0	24.9883	24.9884	24.9883
r0593_r0	4_4_dimethylzymosterol_4_monooxygenase_r0	0.00086413	0.00095974	0.00095588
r0594_c0	s_methyl_5_thio_d_ribulose_1_phosphate_hydro_lyase_c0	0.8654	0.8654	0.8654
r0595_c0	phosphoribosyl_atp_pyrophosphohydrolase_c0	0.1338	0.1338	0.1338
r0596_c0	l_glutamate_5_semialdehyde_nad_plus_oxidoreductase_c0	0	9.4836e-05	0
r0597_c0	formate_nad_plus_oxidoreductase_c0	0	3.2396e-05	0
r0598_c0	l_serine_ammonia_lyase_c0	0	3.2838e-05	0
r0599_c0	5_phosphoribosylformylglycinamide_l_glutamine_amido_ligase_adp_forming_c0	5.8791	5.8791	5.8791
r0600_c0	5_methyltetrahydrofolate_l_homocysteine_s_methyltransferase_c0	1.5597	1.5597	1.5597
r0601_c0	2_3_bisphosphoglycerate_independent_phosphoglycerate_mutase_c0	-119.96	-119.959	-119.959
r0602_c0	l_histidinal_nad_plus_oxidoreductase_c0	0.1338	0.1338	0.1338
r0603_c0	l_histidinol_nad_plus_oxidoreductase_c0	0.1338	0.1338	0.1338
r0604_r0	4_alpha_methylzymosterol_nadp_plus_3_oxidoreductase_r0	0.00086413	0.00095974	0.00095588
r0605_c0	5_o_1_carboxyvinyl_3_phosphoshikimate_phosphate_lyase_chorismate_forming_c0	1.6446	1.6446	1.6446
r0607_c0	geranylgeranyl_diphosphate_isopentenyl_diphosphate_transtransferase_c0	0.2699	0.2699	0.2699
r0608_c0	d_arabinono_1_4_lactone_oxidase_c0	0	0	0
r0609_r0	n_n_dimethylaniline_nadph_oxygen_oxidoreductase_r0	0	0	0
r0610_c0	atp_3_phospho_d_glycerate_1_phosphotransferase_c0	-133.27	-133.268	-133.268
r0612_x0	malate_synthase_x0	62.3556	62.3561	62.356
r0613_c0	n_acetyl_d_glucosamine_6_phosphate_amidohydrolase_c0	0	9.1677e-05	0
r0614_c0	atp_d_gluconate_6_phosphotransferase_c0	0	9.4836e-05	0
r0615_r0	gdp_mannose_chitobiosyldiphosphodolichol_beta_d_mannosyltransferase_r0	0	0	0
r0616_r0	glycolipid_1_2_alpha_d_mannosyltransferase_r0	0	0	0
r0617_r0	gdp_mannose_glycolipid_1_3_alpha_d_mannosyltransferase_r0	0	0	0
r0618_r0	n_acetyl_d_glucosaminyl_diphosphodolichol_n_acetyl_d_glucosaminyltransferase_r0	0	0	0
r0620_c0	4_nitrophenyl_phosphate_phosphohydrolase_c0	0	0	0
r0621_c0	acetyl_coa_carbon_dioxide_ligase_c0	0	9.4836e-05	0
r0622_m0	acp_malonyl_transferase_m0	0	0	0
r0623_e0	ferric_reductase_rifre1_e0	0.3032	0.3032	0.3032
r0624_r0	sphingolipid_c4_hydroxylase_r0	0	4.7418e-05	0
r0625_c0	n_2_citryl_n_6_acetyl_n_6_hydroxylysine_synthase_iuca_like_c0	0	0	0
r0626_c0	acetyl_coa_c_acetyltransferase_c0	2.4329	2.433	2.433
r0627_r0	delta_6_desaturase_r0	0.0036	0.0036	0.0036
r0628_r0	palmitoyl_coa_desaturase_r0	0	4.8783e-05	0
r0629_r0	myristicoyl_coa_desaturase_r0	0	0	0
r0630_r0	stearoyl_coa_9_desaturase_r0	0.0036	0.0036	0.0036
r0631_e0	chitinase_e0	0	0	0
r0632_r0	16_0_delta_11_desaturase_des2_r0	0.2665	0.2665	0.2665
r0633_c0	palmitate_transport_c0	8.4552	8.456	8.456
r0634_c0	palmitate_transport_r0	0.6639	0.6639	0.6639
r0635_c0	protoheme_ferro_lyase_protoporphyrin_forming_c0	0	0	0
r0636_e0	fe3_transport_e0	1.1528	1.1528	1.1528
r0637_c0	sirohydrochlorin_ferrochelatase_c0	0.1412	0.1412	0.1412
r0639_c0	atp_dtmp_phosphotransferase_c0	0.3267	0.3267	0.3267
r0640_m0	ubiquinone_biosynthesis_o_methyltransferase_m0	0.1765	0.1765	0.1765
r0641_m0	2_methoxy_6_polyprenyl_1_4_benzoquinol_methylase_m0	0.1765	0.1765	0.1765
r0642_c0	precorrin_2_dehydrogenase_c0	0.1412	0.1412	0.1412
r0643_c0	calcium_transport_via_proton_antiporter_c0	1.454	1.4541	1.454
r0644_c0	mg_transport_c0	1.1015	1.1015	1.1015
r0645_c0	heme_transport_via_abc_system_c0	0	0	0
r0646_m0	5_demethoxyubiquinone_hydroxylase_m0	0.1765	0.1765	0.1765
r0647_c0	co_transport_c0	0.5186	0.5186	0.5186
r0648_c0	biomass_reaction_c0	8.8121	8.8121	8.8121
r0651_c0	4_aminobutanoate_transport_c0	0	0	0
r0652_c0	4_aminobenzoate_export_c0	0	0	0
r0653_m0	4_aminobenzoate_transport_c0	0.8421	0.8421	0.8421
r0654_m0	4_hydroxy_2_oxoglutarate_transport_m0	0.00010427	0	0
r0655_x0	4_hydroxy_2_oxoglutarate_transport_x0	0	0	0
r0656_m0	5_aminolevulinate_transport_m0	4.0052	4.0052	4.0052
r0657_e0	4_aminobutanoate_transport_via_proton_symport_e0	0	0	0
r0658_e0	acetaldehyde_transport_e0	0	0	0
r0659_x0	acetylcarnitine_transpor_x0	0	0.00010469	0
r0660_c0	acetate_transport_c0	0	0	0
r0661_m0	acetate_transport_m0	162.499	162.5	162.499
r0662_c0	adenosine_transport_via_proton_symport_c0	0	0	0
r0663_e0	alpha_ketoglutarate_transport_via_proton_symport_e0	0	0	0
r0664_x0	alpha_ketoglutarate_transport_x0	-62.3561	-62.3556	-62.356
r0665_e0	allantoin_transport_via_proton_symport_e0	0	0	0
r0666_e0	d_arabinose_transport_e0	0	0	0
r0667_x0	adp_atp_transport_x0	0	4.2231e-06	0
r0668_n0	cdp_transport_n0	0.9474	0.9474	0.9474
r0669_e0	choline_transport_via_proton_symport_e0	0	0	0
r0670_m0	citrate_malate_antiport_ctp_m0	-161.91	-161.909	-161.909
r0671_x0	citrate_malate_antiport_x0	5.0443e-05	4.7403e-05	0
r0672_x0	citrate_isocitrate_antiport_x0	0	4.7403e-05	0
r0673_c0	co2_transport_via_diffusion_c0	-529.187	-529.184	-529.184
r0674_m0	co2_transport_via_diffusion_m0	-195.207	-195.185	-195.206
r0675_m0	ctp_cmp_antiport_m0	0	0	0
r0676_c0	cytidine_transport_via_proton_symport_c0	0	0	0
r0681_c0	deoxyuridine_transport_via_proton_symport_c0	0	0	0
r0682_m0	d_lactate_transport_via_proton_symport_m0	0	0	0
r0683_c0	ethanolamine_transport_via_diffusion_c0	0	0	0
r0684_e0	ethanol_transport_via_diffusion_e0	0	0	0
r0685_m0	fad_carrier_protein_flx1_m0	-0.164	-0.1638	-0.164
r0686_m0	farnesyl_diphosphate_transport_c0	0.1506	0.1506	0.1506
r0687_c0	fumarate_transport_via_proton_symport_c0	0	0	0
r0688_c0	d_glucosamine_6_phosphate_transport_via_diffusion_c0	0	0	0
r0689_m0	glycoaldehyde_transport_m0	0.8421	0.8421	0.8421
r0690_n0	gdp_transport_n0	0	0	0
r0691_c0	glyoxylate_transport_c0	0	0	0
r0692_m0	glycerol_3_phosphate_transport_m0	0	0	0
r0693_c0	guanosine_import_via_proton_symport_c0	0	0	0
r0694_m0	guanosine_transport_via_proton_symport_m0	0	0	0
r0695_c0	glutathione_ox_import_via_diffusion_c0	0	0	0
r0696_c0	glutathione_red_import_via_diffusion_c0	0	0	0
r0697_m0	gtp_gdp_translocase_m0	0	0.022	0
r0698_e0	guanine_transport_via_proton_symport_e0	0	0	0
r0699_m0	guanine_transport_m0	0	0	0
r0700_c0	indoleacetaldehyde_transport_c0	0	0	0
r0701_m0	isoleucine_transport_m0	1.3206	1.3207	1.3207
r0702_c0	inosine_transport_via_proton_symport_c0	0	0	0
r0703_e0	potassion_import_via_proton_symport_e0	0.1761	0.1762	0.1762
r0704_m0	l_lactate_transport_via_proton_symport_m0	0	0	0
r0705_c0	malate_transport_via_proton_symport_c0	0	0	0
r0706_c0	nadp_transporter_c0	0	0	0
r0707_m0	nmn_transport_via_proton_symport_m0	-144.085	-144.084	-144.085
r0708_c0	o2_transport_via_diffusion_c0	555.888	555.891	555.889
r0709_r0	o2_transport_r0	0.3401	0.3402	0.3402
r0710_m0	o2_transport_m0	320.444	320.446	320.444
r0713_c0	phenethylacetaldehyde_transport_via_diffusion_c0	0	6.0298e-05	0
r0714_c0	adenosine_3_5_bisphosphate_transport_c0	0	0	0
r0715_m0	protoporphyrinogen_ix_transport_m0	0.3594	0.3594	0.3594
r0716_m0	prpp_transport_c0	-4.7726e-05	3.019e-05	0
r0717_m0	pyruvate_transport_via_proton_symport_m0	-45.1354	-45.1133	-45.1353
r0718_m0	quinolinate_transport_m0	4.7726e-05	3.019e-05	0
r0719_e0	d_ribose_transport_e0	0	0	0
r0720_e0	d_sorbitol_transport_e0	0	0	0
r0721_c0	glucitol_transport_c0	0	0	0
r0722_c0	sulfite_export_via_diffusion_c0	0	0	0
r0723_r0	squalene_2_3_epoxide_transport_r0	0	0	0
r0724_e0	succinate_transport_via_proton_symport_e0	0	0	0
r0725_m0	succinate_fumarate_antiporter_m0	-9.5751	-9.5695	-9.5751
r0726_c0	thymidine_transport_via_proton_symport_c0	0	0	0
r0727_m0	thiamine_diphosphate_transport_m0	0	0	0
r0728_e0	thiamine_import_via_proton_symport_c0	0.3024	0.3024	0.3024
r0729_c0	thymine_transport_via_proton_antiport_c0	0	7.4676e-06	0
r0730_c0	uracil_import_via_proton_symport_c0	0	0	0
r0731_c0	uridine_import_via_proton_symport_c0	0	0	0
r0732_c0	xanthine_transport_via_diffusion_c0	0	0	0
r0733_c0	xanthosine_import_via_proton_symport_c0	0	0	0
r0734_n0	high_affinity_ammonium_transporter_gintamt1_n0	0	0	0
r0735_v0	low_affinity_ammonium_transporter_gintamt3_v0	0	0	0
r0736_x0	carnitine_o_acetyltransferase_x0	0	0.00010469	0
r0737_m0	carnitine_o_acetyltransferase_m0	0.00010469	0	0
r0738_c0	superoxide_dismutase_c0	0	0	0
r0741_x0	citrate_synthase_x0	0	5.0443e-05	0
r0743_n0	uridylate_kinase_n0	0	0	0
r0744_n0	nucleoside_diphosphate_kinase_n0	0.9474	0.9474	0.9474
r0745_n0	h2o_transport_n0	0	0	0
r0746_n0	datp_transport_n0	0.3173	0.3173	0.3173
r0747_n0	dctp_transport_n0	0.1305	0.1305	0.1305
r0748_n0	dgtp_transport_n0	0.1146	0.1146	0.1146
r0749_n0	dttp_transport_n0	0.3267	0.3267	0.3267
r0751_x0	n_2_citryl_n_6_acetyl_n_6_hydroxylysine_synthase_iuca_like_x0	0	0	0
r0752_c0	aerobactin_synthase_iucc_like_x0	0	0	0
r0753_x0	aerobactin_synthase_iucc_like_x0	0	0	0
r0754_r0	delta_12_desaturase_r0	0.0036	0.0036	0.0036
r0755_m0	acetyl_coa_carboxylase_m0	0	0	0
r0756_m0	3_oxoacyl_acp_synthase_acetyl_acp_m0	0	0	0
r0757_m0	3_oxoacyl_acp_synthase_hexanoyl_acp_m0	0	0	0
r0758_m0	3_oxoacyl_acp_synthase_butyryl_acp_m0	0	0	0
r0759_m0	acetyl_coa_acp_transacylase_m0	0	0	0
r0760_m0	3_oxoacyl_acp_reductase_m0	0	0	0
r0761_m0	3_hydroxyacyl_acp_dehydratase_r_3_hydroxybutanoyl_acp_m0	0	0	0
r0762_m0	3_hydroxyacyl_acp_dehydratase_r_3_hydroxyhexanoyl_acp_m0	0	0	0
r0763_m0	3_hydroxyacyl_acp_dehydratase_r_3_hydroxyoctanoyl_acp_m0	0	0	0
r0764_r0	very_long_chain_3_oxoacyl_coa_synthase_palmitoyl_coa_r0	0.0553	0.0553	0.0553
r0765_r0	very_long_chain_3_oxoacyl_coa_reducase_stearoyl_coa_r0	0.0553	0.0553	0.0553
r0766_r0	very_long_chain_3_hydroxyacyl_coa_dehydratase_3_hydroxy_stearoyl_coa_r0	0.0553	0.0553	0.0553
r0767_r0	very_long_chain_enoyl_coa_reductase_r0	0.0553	0.0553	0.0553
r0768_r0	very_long_chain_3_oxoacyl_coa_synthase_gamma_linolenoyl_coa_r0	0.0036	0.0036	0.0036
r0769_r0	very_long_chain_3_oxoacyl_coa_reducase_3_oxo_dihomo_gamma_linolenoyl_coa_r0	0.0036	0.0036	0.0036
r0770_r0	very_long_chain_3_hydroxyacyl_coa_dehydratase_3_hydroxy_dihomo_gamma_linolenoyl_coa_r0	0.0036	0.0036	0.0036
r0771_r0	very_long_chain_enoyl_coa_reductase_r0	0.0036	0.0036	0.0036
r0772_r0	delta_5_desaturase_r0	0.0026	0.0026	0.0026
r0773_x0	long_chain_fatty_acid_coa_ligase_palmitate_x0	7.7937	7.7945	7.7945
r0774_x0	acyl_coa_oxidase_octanoyl_coa_x0	7.7944	7.7946	7.7945
r0775_x0	acyl_coa_oxidase_hexanoyl_coa_x0	7.7944	7.7946	7.7945
r0776_x0	acyl_coa_oxidase_butanoyl_coa_x0	7.7944	7.7946	7.7945
r0777_x0	hydroxyacyl_coa_dehydrogenase_3_hydroxyhexadecanoyl_coa_x0	7.7937	7.7945	7.7945
r0778_x0	hydroxyacyl_coa_dehydrogenase_3_hydroxytetradecanoyl_coa_x0	7.7944	7.7946	7.7945
r0779_x0	hydroxyacyl_coa_dehydrogenase_3_hydroxydodecanoyl_coa_x0	7.7944	7.7946	7.7945
r0780_x0	s_3_hydroxydecanoyl_coa_hydro_lyase_x0	7.7944	7.7946	7.7945
r0781_x0	hydroxyacyl_coa_dehydrogenase_3_hydroxydecanoyl_coa_x0	7.7944	7.7946	7.7945
r0782_x0	s_3_hydroxyoctanoyl_coa_hydro_lyase_x0	7.7944	7.7946	7.7945
r0783_x0	3_hydroxyoctanoyl_coa_dehydrogenase_x0	7.7944	7.7946	7.7945
r0784_x0	s_3_hydroxyhexanoyl_coa_hydro_lyase_x0	7.7944	7.7946	7.7945
r0785_x0	3_hydroxyhexanoyl_coa_dehydrogenase_x0	7.7944	7.7946	7.7945
r0786_x0	s_3_hydroxybutanoyl_coa_hydro_lyase_x0	7.7944	7.7946	7.7945
r0787_x0	3_hydroxybutanoyl_coa_dehydrogenase_x0	7.7944	7.7946	7.7945
r0788_x0	3_ketoacyl_coa_thiolase_3_oxopalmitoyl_coa_x0	7.7937	7.7945	7.7945
r0789_x0	3_ketoacyl_coa_thiolase_3_oxomyristoyl_coa_x0	7.7944	7.7946	7.7945
r0790_x0	3_ketoacyl_coa_thiolase_3_oxolauroyl_coa_x0	7.7944	7.7946	7.7945
r0791_x0	3_ketoacyl_coa_thiolase_3_oxodecanoyl_coa_x0	7.7944	7.7946	7.7945
r0792_x0	3_ketoacyl_coa_thiolase_3_oxooctanoyl_coa_x0	7.7944	7.7946	7.7945
r0793_x0	3_ketoacyl_coa_thiolase_3_oxohexanoyl_coa_x0	7.7944	7.7946	7.7945
r0794_x0	3_ketoacyl_coa_thiolase_3_oxobutanoyl_coa_x0	7.7944	7.7946	7.7945
r0795_x0	palmitate_transport_x0	7.7937	7.7945	7.7945
r0796_r0	24_ethyl_cholesterol_producing_r0	0.0004944	0.00049826	0.00049826
r0797_r0	delta_7_sterol_5_desaturase_r0	0.0004944	0.00049826	0.00049826
r0798_r0	delta_24_24_1_sterol_reductase_r0	0.0004944	0.00049826	0.00049826
r0799_r0	lumped_synthesis_of_stigmasta_7_24_28_dien_3_ol_synthesis_from_lanosterol_r0	0.0004944	0.00049826	0.00049826
r0800_r0	s_2_3_epoxysqualene_mutase_cyclizing_lanosterol_forming_r0	0.0015	0.0015	0.0015
r0801_r0	sterol_delta_7_reductase_r0	0.00088395	0.00088781	0.00088395
r0802_r0	delta_24_sterol_reductase_r0	0.00088395	0.00088395	0.00088395
r0803_r0	amyrin_synthase_r0	0	0	0
r0804_r0	7_dehydrocholesterol_reductase_r0	7.193e-05	7.193e-05	7.193e-05
r0805_r0	sterol_c_5_6_desaturase_r0	7.193e-05	7.193e-05	7.193e-05
r0806_r0	delta_24_sterol_reductase_r0	7.193e-05	7.193e-05	7.193e-05
r0807_r0	3_delta_8_delta_7_isomerase_r0	7.193e-05	7.193e-05	7.193e-05
r0808_r0	4_methylsterol_monooxygenase_r0	0.00086413	0.00095974	0.00095588
r0809_r0	sterol_4_alpha_carboxylate_3_dehydrogenase_r0	0.00086413	0.00095974	0.00095588
r0810_r0	3_keto_steroid_reductase_r0	0.00086413	0.00095974	0.00095588
r0811_r0	lanosterol_nadph_oxygen_oxidoreductase_14_methyl_cleaving_c0	0.00086413	0.00095974	0.00095588
r0812_r0	s_adenosyl_l_methionine_zymosterol_c_methyltransferase_r0	0.0007922	0.00088781	0.00088395
r0813_r0	3_delta_8_delta_7_isomerase_r0	0.0007922	0.00088781	0.00088395
r0814_r0	long_chain_fatty_acid_coa_ligase_palmitate_r0	0.6639	0.664	0.6639
r0815_c0	imidazole_glycerol_phosphate_synthase_c0	0.1338	0.1338	0.1338
r0816_c0	1_5_phospho_d_ribosyl_amp_1_6_hydrolase_c0	0.1338	0.1338	0.1338
r0817_c0	uridine_ribohydrolase_c0	0.1709	0.1709	0.1709
r0818_c0	ornithine_carbamoyltransferase_c0	-3.2816	-3.2815	-3.2816
r0819_e0	d_xylose_transport_e0	0	0	0
r0820_c0	d_xylose_reductase_c0	0	0	0
r0821_c0	xylitol_reductase_c0	0	0	0
r0822_e0	d_glucose_transport_e0	0	93.5702	93.5695
r0823_e0	d_mannose_transport_e0	0	0	0
r0824_e0	d_fructose_transport_e0	0	93.5702	0
r0825_e0	inorganic_phosphate_transporter_ript5_ript6_e0	0	0	0
r0826_e0	dipeptide_transporter_riptr2_alaleu_e0	0	0	0
r0827_e0	dipeptide_transporter_riptr2_alatyr_e0	0	0	0
r0828_c0	cytosolic_non_specific_dipeptidase_c0	0	0	0
r0829_e0	copper_import_ctr1_or_ctr3_or_smf1_e0	0.0088	0.0089	0.0088
r0830_r0	delta_17_desaturase_r0	0	0	0
r0831_r0	delta_17_desaturase_r0	0.0026	0.0026	0.0026
r0832_c0	n_acetylglucosamine_phosphate_mutase_c0	3.527	3.527	3.527
r0833_c0	glucosamine_6_phosphate_n_acetyltransferase_c0	3.527	3.5271	3.527
r0834_c0	n_acetyl_d_glucosamine_amidohydrolase_c0	0	0	0
r0835_e0	galactose_oxidase_e0	0	0	0
r0836_v0	fe3_transport_ccc1_v0	0	1000	0
r0837_v0	fe3_transport_ftr2_or_smf3_v0	0	1000	0
r0838_m0	fe3_transport_mmt1_m0	0.3594	0.3594	0.3594
r0839_v0	cu_transport_ctr2_v0	0	1000	0
r0840_g0	cu_transporting_atpase_ccc2_g0	0	0	0
r0841_c0	cu_transporting_aptase_crd1_c0	0	9.4836e-05	0
r0842_v0	mn_transport_ccc1_v0	0	0	0
r0843_e0	mn_transport_smf1_e0	0.0079	0.0079	0.0079
r0844_e0	zn_transport_zrt1_e0	0.4781	0.4781	0.4781
r0845_r0	zn_transport_yke4_msc2_zrg17_r0	0	0	0
r0846_v0	zn_transport_zrt3_riznt1_v0	0	0	0
r0847_m0	3_hexaprenyl_4_hydroxy_5_methoxybenzoate_carboxy_lyase_m0	0.0934	0.0934	0.0934
r0849_m0	5_6_7_8_tetrahydrofolate_nadp_plus_oxidoreductase_m0	-3.8254	-3.8253	-3.8253
r0850_c0	1_4_alpha_glucan_branching_enzyme_c0	3.0654	3.0654	3.0654
r0851_m0	10_formyltetrahydrofolate_synthetase_m0	0	0	0
r0852_x0	catalase_x0	27.2803	27.2808	27.2808
r0853_x0	nadh_shuttle_x0	56.9766	56.9823	56.9768
r0854_x0	nad_shuttle_x0	-56.9823	-56.9766	-56.9768
r0855_c0	pi_4_kinase_c0	0	0	0
r0856_c0	pi3p_5_kinase_c0	0	0	0
r0857_r0	phosphatidic_acid_transport_er_mito_ermes_ups1_mdm35_r0	0	0	0
r0858_r0	ctp_phosphatidate_cytidyltransferase_r0	0.00043371	0.00044184	0.00043371
r0859_m0	ctp_phosphatidate_cytidyltransferase_m0	0	0	0
r0860_r0	collect_acyl_chains_r0	10.1628	10.1628	10.1628
r0861_r0	acyl_coa_1_acyl_sn_glycerol_3_phosphate_2_o_acyltransferase_r0	0.2037	0.2037	0.2037
r0862_c0	g3p_transport_c0	0.2037	0.2037	0.2037
r0863_r0	1_2_diacyl_sn_glycerol_3_phosphate_phosphohydrolase_r0	0.2032	0.2032	0.2032
r0864_r0	ctp_dependent_diacylglycerol_kinase_1_r0	0	0	0
r0865_m0	cdp_diacylglycerol_phosphatidylglycerol_3_phosphatidyltransferase_m0	0	0	0
r0866_m0	cardiolipin_acylhydrolase_m0	0	0	0
r0867_m0	monolysocardiolipin_acyltransferase_m0	0	0	0
r0868_r0	phosphatidylserine_transport_er_mito_ermes_ups2_mdm35_r0	0	8.1334e-06	0
r0869_m0	phosphatidylserine_decarboxylase_m0	0	8.1334e-06	0
r0870_m0	phosphatidylethanolamine_transport_mito_er_ermes_ups1_mdm35_m0	0	8.1334e-06	0
r0871_r0	phosphatidylcholine_phosphatidohydrolase_r0	0	0	0
r0872_r0	phosphatidylethanolamine_phosphatidohydrolase_r0	0	1.1854e-05	0
r0873_r0	cholinephosphotransferase_r0	0	0.0024	0
r0874_r0	choline_phosphate_cytidylyltransferase_r0	0	0.0024	0
r0875_r0	phosphatidylethanolamine_2_acylhydrolase_r0	0	0	0
r0876_r0	phosphatidylcholine_2_acylhydrolase_r0	1.1684e-05	1.1684e-05	1.1684e-05
r0877_r0	ethanolamine_phosphate_cytidylyltransferase_r0	0	0.0024	0.0024
r0878_r0	ethanolaminephosphotransferase_r0	0	0.0024	0.0024
r0879_r0	diacylglycerol_o_acyltransferase_r0	0.1977	1000	0.1977
r0880_r0	triacylglycerol_acylhydrolase_r0	0	999.802	0
r0881_r0	sterol_24_c_methyltransferase_r0	0	9.1754e-05	0
r0882_r0	sterol_14_alpha_demethylase_r0	0	9.1754e-05	0
r0883_r0	delta_14_sterol_reductase_r0	0	9.1754e-05	0
r0884_r0	methylsterol_monooxygenase_r0	0	9.1754e-05	0
r0885_r0	sterol_4_alpha_carboxylate_3_dehydrogenase_decarboxylating_r0	0	9.1754e-05	0
r0886_r0	3_beta_hydroxysteroid_3_dehydrogenase_r0	0	9.1754e-05	0
r0887_r0	lumped_erg25_26_27_r0	0	9.1754e-05	0
r0888_r0	delta_8_delta_7_isomerase	0	9.1754e-05	0
r0889_r0	delta_7_sterol_5_6_desaturase_c0	0	9.1754e-05	0
r0890_r0	24_methylenesterol_c_methyltransferase_r0	0	3.8597e-06	0
r0891_r0	delta_24_sterol_reductase	0	3.8597e-06	0
r0892_r0	sterol_22_desaturase_r0	0.00023699	0.00023699	0.00023699
r0893_r0	3_ketodihydrosphingosine_reductase_r0	0.0024	0.0024	0.0024
r0894_r0	ceramide_synthase_d18_0_16_0_r0	1.0107e-05	5.7525e-05	1.0107e-05
r0895_r0	ceramide_synthase_t18_0_16_0_r0	0	4.7418e-05	0
r0896_r0	alkaline_ceramidase_d18_0_16_0_r0	0	4.7418e-05	0
r0897_r0	alkaline_ceramidase_t18_0_16_0_r0	0	4.7418e-05	0
r0898_r0	sphingolipid_delta_4_desaturase_r0	1.0107e-05	1.0107e-05	1.0107e-05
r0899_r0	sphingolipid_delta_8e_desaturase_r0	1.0107e-05	1.0107e-05	1.0107e-05
r0900_r0	sphingolipid_c9_methyltransferase_r0	1.0107e-05	1.0107e-05	1.0107e-05
r0901_g0	ceramide_glucosyltransferase_g0	1.0107e-05	1.0107e-05	1.0107e-05
r0902_g0	udpase_g0	1.0107e-05	1.0107e-05	1.0107e-05
r0903_g0	udp_glucose_ump_antiport_g0	1.0107e-05	1.0107e-05	1.0107e-05
r0904_g0	phosphate_transport_g0	1.0107e-05	1.0107e-05	1.0107e-05
r0905_g0	h_plus_transport_g0	1.0107e-05	1.0107e-05	1.0107e-05
r0906_g0	ceramide_transport_g0	1.0107e-05	1.0107e-05	1.0107e-05
r0907_g0	phytoceramide_transport_g0	0	0	0
r0908_g0	phosphatidyl_1d_myo_insoitol_transport_g0	0	0	0
r0909_g0	inositol_phosphorylceramide_synthase_g0	0	0	0
r0910_g0	ceramide_glucosyltransferase	0	0	0
r0911_g0	h2o_transport_g0	1.0107e-05	1.0107e-05	1.0107e-05
r0912_r0	co2_transport_r0	0.0613	0.0613	0.0613
r0913_r0	s_adenosyl_l_methionine_transport_r0	0.00091482	0.0063	0.0063
r0914_x0	carnitine_transport_x0	0	0.00010469	0
r0915_e0	carnitine_transport_e0	0	0	0
r0916_c0	protein_biosynthesis_c0	8.8121	8.8121	8.8121
r0917_m0	serine_transport_m0	0	0	0
r0918_m0	methylenetetrahydrofolate_dehydrogenase_m0	0	0	0
r0919_m0	formate_transport_m0	0	0	0
r0920_c0	methylenetetrahydrofolate_reductase_c0	1.8402	1.8402	1.8402
r0921_m0	methylenetetrahydrofolate_reductase_c0	0.8421	0.8421	0.8421
r0922_m0	atp_6_hydroxymethyl_7_8_dihydropterin_6_diphosphotransferase_m0	0.8421	0.8421	0.8421
r0923_m0	2_amino_4_hydroxy_6_hydroxymethyl_7_8_dihydropteridine_diphosphate_4_aminobenzoate_2_amino_4_hydroxydihydropteridine_6_methenyltransferase_m0	0.8421	0.8421	0.8421
r0926_c0	alpha_glucan_phosphorylase_c0	0	9.4836e-05	0
r0927_c0	pyridoxal_phosphate_phosphatase_c0	0	0	0
r0928_e0	glcnac_transporter_ringt_e0	0	0	0
r0929_c0	n_acetylglucosamine_kinase_c0	0	0	0
r0930_c0	glucosamine_6_phosphate_isomerase_c0	0	9.4836e-05	0
r0931_c0	1_3_beta_glucan_synthase_c0	0	0	0
r0932_c0	bis_5_nucleosyl_tetraphosphatase_c0	0	9.4836e-05	0
r0933_c0	l_cysteinylglycine_dipeptidase_c0	0	3.1612e-05	0
r0934_c0	gamma_glutamylcyclotransferase_c0	0	3.1612e-05	0
r0935_c0	2_3_amino_3_carboxypropyl_histidine_synthase_subunit_2_c0	0	0	0
r0936_m0	dihydroxy_acid_dehydratase_m0	1.3206	1.3207	1.3207
r0937_m0	threonine_dehydratase_c0	1.3206	1.3207	1.3207
r0938_m0	threonine_transport_m0	1.3206	1.3207	1.3207
r0939_m0	ubiquinone_biosynthesis_monooxygenase_m0	0.1765	0.1765	0.1765
r0940_m0	rxn25479_m0	0.1765	0.1765	0.1765
r0941_m0	3_octaprenyl_4_5_dihydroxybenzoate_methyltransferase_coq3_m0	0.1765	0.1765	0.1765
r0942_m0	4_hydroxy_3_octaprenylbenzoate_5_hydroxylyase_m0	0.1765	0.1765	0.1765
r0943_m0	4_hydroxybenzoate_polyprenyltransferase_m0	0.1765	0.1765	0.1765
r0944_c0	octaprenyl_diphosphate_synthase_c0	0.1765	0.1765	0.1765
r0945_c0	hydroxyphenylpyruvate_reductase_c0	0.2699	0.2699	0.2699
r0946_c0	3_4_hydroxyphenyl_lactate_hydro_lyase_c0	0.2699	0.2699	0.2699
r0947_c0	4_coumarate_coa_ligase_c0	0.2699	0.2699	0.2699
r0948_c0	4_coumaroyl_coa_deacetylase_c0	0.2699	0.2699	0.2699
r0949_c0	4_hydroxybenzoate_synthase_c0	0.2699	0.2699	0.2699
r0950_c0	pantothenate_kinase_c0	0.1681	0.1681	0.1681
r0951_c0	phosphopantetheine_adenylyltransferase_c0	0.1681	0.1681	0.1681
r0952_c0	quinolinate_synthesis_c0	0	3.019e-05	0
r0953_m0	protoheme_ferro_lyase_c0	0.3594	0.3594	0.3594
r0954_m0	protoheme_mitchondrial_transport_m0	0.2088	0.2088	0.2088
r0955_r0	protoheme_transport_r0	0	0	0
r0957_r0	nadph_ferricytochrome_b5_reductase_r0	0.3288	0.329	0.3288
r0958_r0	nadp_transport_r0	-0.4633	-0.4633	-0.4633
r0959_r0	nadph_transport_r0	0.4633	0.4633	0.4633
r0961_c0	aminodeoxychorismate_lyase_c0	0.8421	0.8421	0.8421
r0962_v0	phosphate_transport_v0	0	0	0
r0963_v0	adp_transport_v0	0	0	0
r0964_v0	h2o_transport_v0	0	0	0
r0965_v0	proton_transport_v0	0	0	0
r0966_v0	polyphosphate_kinase_v0	0	0	0
r0967_v0	polyphosphate_phosphatase_v0	0	0	0
r0968_x0	isocitrate_lyase_x0	0	4.7403e-05	0
r0969_x0	succinate_transport_x0	0	4.7403e-05	0
r0970_x0	oxaloacetate_transport_x0	59.9353	59.9409	59.9408
r0971_v0	polyphosphate_sink	0	0	0
r0972_m0	asp_transport_m0	-0.00010427	0	0
r0973_x0	asp_glu_antiport_x0	-62.3561	-62.3556	-62.356
r0974_x0	malate_dehydrogenase_x0	2.4151	2.4208	2.4153
r0975_c0	6_phosphogluconolactonase_c0	15.6398	15.6403	15.6398
r0976_c0	2_oxopropanal_nadp_plus_oxidoreductase_c0	0	0.00084696	0
r0978_c0	2_aminoadipate_aminotransferase_c0	0.5905	0.5905	0.5905
r0979_c0	tyrosine_aminotransferase_c0	-0.2151	0.2699	0.2699
r0980_c0	icosanoyl_coa_synthesis_r0	0	4.2231e-06	0
r0981_c0	behenoyl_coa_synthesis_r0	0	0	0
r0982_r0	lignoceroyl_coa_synthesis_r0	0	0	0
r0983_c0	18_0_delta_11_desaturase_des2_r0	0.0458	0.0458	0.0458
r0984_r0	collect_lipid_backbones_r0	2.0215	2.0215	2.0215
r0985_n0	dna_synthesis_n0	8.8121	8.8121	8.8121
r0986_c0	minerals_c0	8.8121	8.8121	8.8121
r0987_n0	rna_synthesis_n0	8.8121	8.8121	8.8121
r0988_e0	magnesium_uptake	-1.1015	-1.1015	-1.1015
r0989_e0	sodium_uptake	0	0	0
r0990_e0	sulfate_uptake	-1.9717	-1.9717	-1.9717
r0991_e0	potassium_uptake	-0.1762	-0.1762	-0.1762
r0992_e0	nitrate_uptake	-3.7169e-05	0	0
r0993_e0	chloride_uptake	-0.874	-0.874	-0.874
r0994_e0	phosphate_uptake	-1000	-9.6607	-9.6607
r0995_e0	calcium_uptake	-1.454	-1.454	-1.454
r0996_e0	iron3_uptake	-1.1528	-1.1528	-1.1528
r0997_e0	iodide_uptake	0	0	0
r0998_e0	manganese_uptake	-0.0079	-0.0079	-0.0079
r0999_e0	zinc_uptake	-0.4781	-0.4781	-0.4781
r1000_e0	copper_uptake	-0.0088	-0.0088	-0.0088
r1001_e0	molybdate_uptake	-0.2396	-0.2396	-0.2396
r1002_e0	glycine_uptake	-63.2845	-63.2844	-63.2844
r1003_e0	thiamin_uptake	-0.3024	-0.3024	-0.3024
r1004_e0	pyridoxol_uptake	0	0	0
r1005_e0	niacin_uptake	-0.367	-0.3669	-0.367
r1006_e0	myo_inositol_uptake	0.00024799	-0.00017263	0.00024799
r1007_e0	palmitate_uptake	8.4552	8.456	8.456
r1008_e0	ammonium_sink	0	9.8154e-05	0
r1009_e0	h2o_uptake	-355.256	0	-355.256
r1010_e0	h_plus_uptake	-483.044	0	0
r1011_e0	co2_uptake	-470.816	0	0
r1012_e0	o2_uptake	-1000	-555.888	-555.889
r1013_e0	cobalt_uptake	-0.5186	-0.5186	-0.5186
r1014_r0	stearoyl_coa_transport_r0	0	4.7418e-05	0
r1015_c0	stearoyl_coa_hydrolase_c0	0	4.7418e-05	0
r1016_e0	niacin_transport_e0	0.3669	0.367	0.367
r1017_c0	nicotinate_phosphoribosyltransferase_c0	0.3669	0.367	0.367
r1018_r0	ethanolamine_transport_diffusion_r0	0	1.1854e-05	0
r1019_r0	phosphatidylethanolamine_n_methyltransferase_r0	0	0.0024	0
r1020_r0	phosphatidyl_n_methylethanolamine_n_methyltransferase_r0	0	0.0024	0
r1021_r0	phosphatidylethanolamine_n_methyltransferase_r0	0	0.0024	0
r1022_r0	phosphatidylethanolamine_n_methyltransferase_r0	0	9.4836e-05	0
r1023_v0	cu_transport_v0	0	1000	0
r1024_c0	10_formyltetrahydrofolate_5_phosphoribosylglycinamide_formyltransferase_c0	5.8791	5.8791	5.8791
r1025_e0	molybdate_transport_e0	0.2396	0.2396	0.2396
r1026_c0	glutamate_prephenate_aminotransferase_c0	0.2661	0.751	0.751
r1027_c0	l_arogenate_hydro_lyase_c0	0.2661	0.2661	0.2661
r1028_c0	l_arogenate_nadp_oxidoreductase_c0	0	0.4849	0.4849
r1029_n0	utp_transport_n0	1.877	1.877	1.877
r1030_n0	gtp_transport_n0	0.9024	0.9024	0.9024
r1031_r0	ctp_transport_r0	0	0	0
r1032_m0	atp_fmn_adenylyltransferase_m0	0.1638	0.164	0.164
r1033_m0	atp_riboflavin_5_phosphotransferase_m0	0.1638	0.164	0.164
r1034_m0	riboflavin_transport_m0	0.1638	0.164	0.164
r1035_c0	5_amino_6_5_phosphoribitylamino_uracil_phosphatase_c0	0.5058	0.5058	0.5058
r1036_c0	2_5_diamino_6_5_phospho_d_ribitylamino_pyrimidin_4_3h_one_nad_1_oxidoreductase_c0	0.5058	0.5058	0.5058
r1037_c0	nucleoside_diphosphate_kinase_dadp_c0	0	9.4836e-05	0
r1038_c0	nucleoside_diphosphate_kinase_dcdp_c0	0	9.4836e-05	0
r1039_c0	nucleoside_diphosphate_kinase_dgdp_c0	0.1146	0.1147	0.1146
r1040_c0	nucleoside_diphosphate_kinase_dtdp_c0	0.3267	0.3268	0.3267
r1041_n0	ppi_transport_n0	6.5529	6.5529	6.5529
r1042_n0	atp_transport_n0	2.8845	2.8845	2.8845
r1043_n0	adp_transport_n0	0.9474	0.9474	0.9474
r1044_c0	cytidine_5_monophosphate_phosphohydrolase_c0	0.1709	0.1709	0.1709
r1045_m0	l_valine_transport_m0	0	0	0
r1046_c0	acetyl_coa_3_methyl_2_oxobutanoate_c_acetyltransferase_c0	0	3.1788e-05	0
r1047_c0	2_isopropylmalate_hydro_lyase_c0	0	3.1788e-05	0
r1048_c0	3_isopropylmalate_hydro_lyase_c0	0	3.1788e-05	0
r1049_c0	3_isopropylmalate_nad_oxidoreductase_c0	0	3.1788e-05	0
r1050_c0	2_oxo_4_methyl_3_carboxypentanoate_decarboxylation_c0	0	3.1788e-05	0
r1051_c0	l_leucine_2_oxoglutarate_aminotransferase_c0	0.7285	0.7285	0.7285
r1052_m0	2_3_dihydroxy_3_methylbutanoate_hydro_lyase_m0	0.7101	0.7101	0.7101
r1053_c0	glycolate_reductase_nadp_c0	0.842	0.8421	0.8421
r1054_c0	methylthioribose_1_phosphate_isomerase_c0	0.8654	0.8654	0.8654
r1055_c0	4_methylthio_2_oxobutyrate_transaminase_c0	61.2239	61.2241	61.224
r1056_c0	l_aspartate_1_carboxy_lyase_c0	0.1681	0.1681	0.1681
r1057_r0	h_plus_transport_r0	0.3073	0.315	0.3077
r1058_r0	h2o_transport_r0	0.1203	0.1206	0.1205
r1059_r0	malonyl_coa_transport_r0	0.0589	0.0589	0.0589
r1060_m0	malonyl_coa_transport_m0	0	0	0
r1061_r0	atp_transport_r0	0.6663	0.6664	0.6663
r1062_r0	amp_transport_r0	0.6639	0.664	0.6639
r1063_r0	ppi_transport_r0	0.6639	0.664	0.6639
r1064_r0	pi_transport_r0	0.2032	0.2032	0.2032
r1065_r0	cmp_transport_r0	0.0026	0.0026	0.0026
r1066_r0	l_serine_transport_r0	0.00018572	0.00019385	0.00018572
r1067_c0	biomass_sink_c0	8.8121	8.8121	8.8121
r1068_r0	udp_n_acetylglucosamine_dolichyl_phosphate_n_acetylglucosaminephosphotransferase_r0	0	0	0
r1069_x0	o2_transport_x0	27.2803	27.2808	27.2808
r1070_x0	h2o_transport_x0	62.3556	62.3561	62.356
r1071_x0	ppi_transport_x0	7.7944	7.7955	7.7945
r1072_x0	butanoate_transport_x0	0	1.9458e-05	0
r1073_m0	h2o2_reductase_m0	1.0783	1.0783	1.0783
r1074_m0	l_glutamine_transport_m0	3.5691	3.5691	3.5691
r1075_c0	thymidylate_5_phosphohydrolase_c0	0	7.4676e-06	0
r1076_e0	thymine_sink_e0	0	7.4676e-06	0
r1077_m0	acetyl_coa_c_acetyltransferase_m0	0	3.6311e-05	0
r1078_m0	l_proline_transport_m0	0	9.9552e-05	0
r1079_x0	l_tyrosine_transport_x0	0	0	0
r1080_x0	fatty_acid_oxidation_eicosanoyl_coa_x0	0	4.2231e-06	0
r1081_m0	methylcrotonoyl_coa_carboxylase_m0	0	3.6311e-05	0
r1082_m0	hydroxymethylglutaryl_coa_synthase_m0	0	3.6311e-05	0
r1083_m0	2_methylpropanoyl_coa_dehydrogenase_oxidase_m0	0	1.2486e-05	0
r1084_e0	pyridoxine_transport_e0	0	0	0
r1085_c0	pyridoxine_nadp_4_oxidoreductase_c0	0	0	0
r1086_x0	3_hydroxyoctadecanoyl_coa_nadp_oxidoreductase_x0	0	4.6252e-06	0
r1087_x0	3_oxostearoyl_coa_thiolase_x0	0	4.6252e-06	0
r1088_x0	amp_atp_antiport_x0	7.7944	7.7955	7.7945
r1089_m0	citrate_isocitrate_antiport_m0	9.6923e-05	149.641	0
r1090_c0	isocitrate_lyase_c0	0	4.7403e-05	0
r1091_x0	proton_transport_x0	-119.338	-119.333	-119.333
r1092_x0	atp_transport_x0	0	0	0
r1093_x0	acetate_transport_x0	-0.0011	0	0
r1094_x0	acetyl_coa_synthase_x0	0	0.0011	0
r1097_r0	icosanoyl_coa_transport_r0	0	4.2231e-06	0
r1098_c0	chitin_oligomer_n3_synthesis_c0	0.0565	0.0565	0.0565
r1099_c0	chitin_oligomer_n4_synthesis_c0	0	2.041e-05	0
r1100_c0	chitin_oligomer_n5_synthesis_c0	0	1.0205e-05	0
r1101_c0	chitin_oligomer_n6_synthesis_c0	0	6.8032e-06	0
r1102_e0	lco3_16_0_sink	0.0565	0.0565	0.0565
r1103_e0	lco4_16_0_sink	0	2.041e-05	0
r1104_e0	lco5_16_0_sink	0	1.0205e-05	0
r1105_e0	lco6_16_0_sink	0	6.8032e-06	0
r1106_e0	lco3_16_1_sink	0	4.8783e-05	0
r1107_e0	lco4_16_1_sink	0	1.4389e-05	0
r1108_e0	lco5_16_1_sink	0	8.4394e-06	0
r1109_e0	lco6_16_1_sink	0	5.9705e-06	0
r1110_e0	lco3_18_0_sink	0	5.0976e-06	0
r1111_e0	lco4_18_0_sink	0	4.0788e-06	0
r1112_e0	lco5_18_0_sink	0	3.3995e-06	0
r1113_e0	lco6_18_0_sink	0	2.9141e-06	0
r1114_e0	lco3_18_1_d9_sink	0	4.8514e-06	0
r1115_e0	lco4_18_1_d9_sink	0	3.9197e-06	0
r1116_e0	lco5_18_1_d9_sink	0	3.2882e-06	0
r1117_e0	lco6_18_1_d9_sink	0	2.8319e-06	0
r1118_c0	lipochitooligosaccharide_n3_16_0_c0	0.0565	0.0565	0.0565
r1119_c0	lipochitooligosaccharide_n4_16_0_c0	0	2.041e-05	0
r1120_c0	lipochitooligosaccharide_n5_16_0_c0	0	1.0205e-05	0
r1121_c0	lipochitooligosaccharide_n6_16_0_c0	0	6.8032e-06	0
r1122_c0	lipochitooligosaccharide_n3_16_1_c0	0	4.8783e-05	0
r1123_c0	lipochitooligosaccharide_n4_16_1_c0	0	1.4389e-05	0
r1124_c0	lipochitooligosaccharide_n5_16_1_c0	0	8.4394e-06	0
r1125_c0	lipochitooligosaccharide_n6_16_1_c0	0	5.9705e-06	0
r1126_c0	lipochitooligosaccharide_n3_18_0_c0	0	5.0976e-06	0
r1127_c0	lipochitooligosaccharide_n4_18_0_c0	0	4.0788e-06	0
r1128_c0	lipochitooligosaccharide_n5_18_0_c0	0	3.3995e-06	0
r1129_c0	lipochitooligosaccharide_n6_18_0_c0	0	2.9141e-06	0
r1130_c0	lipochitooligosaccharide_n3_18_1_d9_c0	0	4.8514e-06	0
r1131_c0	lipochitooligosaccharide_n4_18_1_d9_c0	0	3.9197e-06	0
r1132_c0	lipochitooligosaccharide_n5_18_1_d9_c0	0	3.2882e-06	0
r1133_c0	lipochitooligosaccharide_n6_18_1_d9_c0	0	2.8319e-06	0
r1134_r0	16_1_d9_coa_transport_abc_system_r0	0	4.8783e-05	0
r1135_r0	18_1_d9_coa_transport_abc_system_r0	0	4.8514e-06	0
r1136_r0	behenoyl_coa_9_desaturase_r0	0	0	0
r1137_r0	lignoceroyl_coa_9_desaturase_r0	0	0	0
r1138_r0	cerotoyl_coa_synthesis_r0	0	0	0
r1139_r0	cerotoyl_coa_9_desaturase_r0	0	0	0
r1140_r0	icosanoyl_coa_9_desaturase_r0	0	0	0
r1141_r0	tag_16_1_16_1_16_1_r0	0	0.0506	0.0386
r1142_r0	slime_tag_16_1_16_1_16_1_r0	0	0.0506	0.0386
r1143_r0	tag_16_1_16_1_16_0_r0	0	0.1011	0
r1144_r0	slime_tag_16_1_16_1_16_0_r0	0	0.1011	0
r1145_r0	tag_16_1_16_0_16_0_r0	0.0422	0.1416	0.1272
r1146_r0	slime_tag_16_1_16_0_16_0_r0	0.0422	0.1416	0.1272
r1147_r0	tag_16_1_16_1_18_3_r0	0	0	0
r1148_r0	slime_tag_16_1_16_1_18_3_r0	0	0	0
r1149_r0	tag_16_1_16_1_18_2_r0	0	0	0
r1150_r0	slime_tag_16_1_16_1_18_2_r0	0	0	0
r1151_r0	tag_16_1_16_0_18_3_r0	0	0	0
r1152_r0	slime_tag_16_1_16_0_18_3_r0	0	0	0
r1153_r0	tag_16_1_16_1_18_1_r0	0	0.0458	0
r1154_r0	slime_tag_16_1_16_1_18_1_r0	0	0.0458	0
r1155_r0	tag_16_1_16_0_18_1_r0	0	0.0458	0
r1156_r0	slime_tag_16_1_16_0_18_1_r0	0	0.0458	0
r1157_r0	tag_16_1_16_0_18_0_r0	0	0.0059	0.0059
r1158_r0	slime_tag_16_1_16_0_18_0_r0	0	0.0059	0.0059
r1159_r0	tag_16_0_16_0_18_1_r0	0	0.0458	0
r1160_r0	slime_tag_16_0_16_0_18_1_r0	0	0.0458	0
r1161_r0	tag_16_1_16_1_20_5_r0	0.0016	0.0026	0.0026
r1162_r0	slime_tag_16_1_16_1_20_5_r0	0.0016	0.0026	0.0026
r1163_r0	tag_16_1_16_1_20_4_r0	0	0	0
r1164_r0	slime_tag_16_1_16_1_20_4_r0	0	0	0
r1165_r0	tag_16_1_16_1_20_3_r0	0	0.001	0
r1166_r0	slime_tag_16_1_16_1_20_3_r0	0	0.001	0
r1167_r0	tag_16_1_16_0_20_3_r0	0	0.001	0
r1168_r0	slime_tag_16_1_16_0_20_3_r0	0	0.001	0
r1169_r0	tag_16_1_18_1_18_1_r0	0	0.0229	0
r1170_r0	slime_tag_16_1_18_1_18_1_r0	0	0.0229	0
r1171_r0	tag_16_1_18_0_18_1_r0	0	0.0059	0
r1172_r0	slime_tag_16_1_18_0_18_1_r0	0	0.0059	0
r1173_r0	tag_16_0_18_1_18_1_r0	0	0.0229	0.0229
r1174_r0	slime_tag_16_0_18_1_18_1_r0	0	0.0229	0.0229
r1175_r0	tag_16_1_18_3_20_5_r0	0	0	0
r1176_r0	slime_tag_16_1_18_3_20_5_r0	0	0	0
r1177_r0	tag_16_1_18_3_20_4_r0	0	0	0
r1178_r0	slime_tag_16_1_18_3_20_4_r0	0	0	0
r1179_r0	tag_16_1_18_1_20_4_r0	0	0	0
r1180_r0	slime_tag_16_1_18_1_20_4_r0	0	0	0
r1181_r0	tag_16_1_18_1_20_3_r0	0	0.001	0
r1182_r0	slime_tag_16_1_18_1_20_3_r0	0	0.001	0
r1183_r0	tag_16_1_18_0_20_3_r0	0	0.001	0
r1184_r0	slime_tag_16_1_18_0_20_3_r0	0	0.001	0
r1185_r0	tag_16_0_18_1_20_3_r0	0	0.001	0
r1186_r0	slime_tag_16_0_18_1_20_3_r0	0	0.001	0
r1187_r0	tag_16_1_16_1_22_1_r0	0	0	0
r1188_r0	slime_tag_16_1_16_1_22_1_r0	0	0	0
r1189_r0	tag_16_0_16_1_22_1_r0	0	0	0
r1190_r0	slime_tag_16_0_16_1_22_1_r0	0	0	0
r1191_r0	tag_16_1_20_4_20_5_r0	0	0	0
r1192_r0	slime_tag_16_1_20_4_20_5_r0	0	0	0
r1193_r0	tag_16_1_20_5_20_3_r0	0	0.001	0
r1194_r0	slime_tag_16_1_20_5_20_3_r0	0	0.001	0
r1195_r0	tag_16_0_20_5_20_4_r0	0	0	0
r1196_r0	slime_tag_16_0_20_5_20_4_r0	0	0	0
r1197_r0	tag_16_1_20_3_20_3_r0	0	0.00051103	0.00051103
r1198_r0	slime_tag_16_1_20_3_20_3_r0	0	0.00051103	0.00051103
r1199_r0	tag_16_1_16_1_24_1_r0	0	0	0
r1200_r0	slime_tag_16_1_16_1_24_1_r0	0	0	0
r1201_r0	tag_16_0_16_1_24_1_r0	0	0	0
r1202_r0	slime_tag_16_0_16_1_24_1_r0	0	0	0
r1203_r0	tag_16_0_16_0_24_1_r0	0	0	0
r1204_r0	slime_tag_16_0_16_0_24_1_r0	0	0	0
r1205_r0	tag_16_1_18_1_24_1_r0	0	0	0
r1206_r0	slime_tag_16_1_18_1_24_1_r0	0	0	0
r1207_r0	dag_16_1_16_1_r0	0.0032	0.0032	0.0032
r1208_r0	slime_dag_16_1_16_1_r0	0.0032	0.0032	0.0032
r1209_r0	dag_16_1_16_0_r0	0	0	0
r1210_r0	slime_dag_16_1_16_0_r0	0	0	0
r1211_r0	dag_16_0_16_0_r0	0	0	0
r1212_r0	slime_dag_16_0_16_0_r0	0	0	0
r1213_r0	dag_16_1_18_3_r0	0	0	0
r1214_r0	slime_dag_16_1_18_3_r0	0	0	0
r1215_r0	dag_16_1_18_2_r0	0	0	0
r1216_r0	slime_dag_16_1_18_2_r0	0	0	0
r1217_r0	dag_16_1_18_1_r0	0	0	0
r1218_r0	slime_dag_16_1_18_1_r0	0	0	0
r1219_r0	dag_16_1_18_0_r0	0	0	0
r1220_r0	slime_dag_16_1_18_0_r0	0	0	0
r1221_r0	dag_16_0_18_3_r0	0	0	0
r1222_r0	slime_dag_16_0_18_3_r0	0	0	0
r1223_r0	dag_16_0_18_2_r0	0	0	0
r1224_r0	slime_dag_16_0_18_2_r0	0	0	0
r1225_r0	dag_16_0_18_1_r0	0	0	0
r1226_r0	slime_dag_16_0_18_1_r0	0	0	0
r1227_r0	dag_16_1_20_5_r0	0	0	0
r1228_r0	slime_dag_16_1_20_5_r0	0	0	0
r1229_r0	dag_16_1_20_4_r0	0	0	0
r1230_r0	slime_dag_16_1_20_4_r0	0	0	0
r1231_r0	dag_16_0_20_5_r0	0	0	0
r1232_r0	slime_dag_16_0_20_5_r0	0	0	0
r1233_r0	dag_18_3_18_3_r0	0	0	0
r1234_r0	slime_dag_18_3_18_3_r0	0	0	0
r1235_r0	dag_18_3_18_2_r0	0	0	0
r1236_r0	slime_dag_18_3_18_2_r0	0	0	0
r1237_r0	dag_18_3_18_1_r0	0	0	0
r1238_r0	slime_dag_18_3_18_1_r0	0	0	0
r1239_r0	dag_18_2_18_2_r0	0	0	0
r1240_r0	slime_dag_18_2_18_2_r0	0	0	0
r1241_r0	dag_16_1_20_3_r0	0	0	0
r1242_r0	slime_dag_16_1_20_3_r0	0	0	0
r1243_r0	dag_16_0_20_4_r0	0	0	0
r1244_r0	slime_dag_16_0_20_4_r0	0	0	0
r1245_r0	dag_16_0_20_3_r0	0	0	0
r1246_r0	slime_dag_16_0_20_3_r0	0	0	0
r1247_r0	dag_18_0_18_3_r0	0	0	0
r1248_r0	slime_dag_18_0_18_3_r0	0	0	0
r1249_r0	dag_18_0_18_2_r0	0	0	0
r1250_r0	slime_dag_18_0_18_2_r0	0	0	0
r1251_r0	dag_18_0_18_1_r0	0	0	0
r1252_r0	slime_dag_18_0_18_1_r0	0	0	0
r1253_r0	dag_18_1_18_2_r0	0	0	0
r1254_r0	slime_dag_18_1_18_2_r0	0	0	0
r1255_r0	dag_18_1_18_1_r0	0	0	0
r1256_r0	slime_dag_18_1_18_1_r0	0	0	0
r1257_r0	dag_18_1_20_5_r0	0	0	0
r1258_r0	slime_dag_18_1_20_5_r0	0	0	0
r1259_r0	dag_18_1_20_4_r0	0	0	0
r1260_r0	slime_dag_18_1_20_4_r0	0	0	0
r1261_r0	dag_18_1_20_3_r0	0	0	0
r1262_r0	slime_dag_18_1_20_3_r0	0	0	0
r1263_r0	dag_20_5_20_4_r0	0	0	0
r1264_r0	slime_dag_20_5_20_4_r0	0	0	0
r1265_r0	dag_20_5_20_3_r0	0	0	0
r1266_r0	slime_dag_20_5_20_3_r0	0	0	0
r1267_r0	dag_20_4_20_3_r0	0	0	0
r1268_r0	slime_dag_20_4_20_3_r0	0	0	0
r1269_r0	dag_20_3_20_3_r0	0	0	0
r1270_r0	slime_dag_20_3_20_3_r0	0	0	0
r1271_r0	dag_24_1_16_1_r0	0	0	0
r1272_r0	slime_dag_24_1_16_1_r0	0	0	0
r1273_r0	dag_24_1_16_0_r0	0	0	0
r1274_r0	slime_dag_24_1_16_0_r0	0	0	0
r1275_r0	dag_24_1_18_1_r0	0	0	0
r1276_r0	slime_dag_24_1_18_1_r0	0	0	0
r1277_r0	dag_24_1_20_4_r0	0	0	0
r1278_r0	slime_dag_24_1_20_4_r0	0	0	0
r1279_r0	dag_24_1_20_3_r0	0	0	0
r1280_r0	slime_dag_24_1_20_3_r0	0	0	0
r1281_r0	pc_16_0_16_1_r0	0	0	0
r1282_r0	slime_pc_16_0_16_1_r0	0	0	0
r1283_r0	pc_16_1_16_1_r0	0.0018	0.0018	0.0018
r1284_r0	slime_pc_16_1_16_1_r0	0.0018	0.0018	0.0018
r1285_r0	pc_16_1_18_3_r0	0	0	0
r1286_r0	slime_pc_16_1_18_3_r0	0	0	0
r1287_r0	pc_16_1_18_2_r0	0	0	0
r1288_r0	slime_pc_16_1_18_2_r0	0	0	0
r1289_r0	pc_16_1_18_1_r0	0	0	0
r1290_r0	slime_pc_16_1_18_1_r0	0	0	0
r1291_r0	pc_16_1_18_0_r0	0	0	0
r1292_r0	slime_pc_16_1_18_0_r0	0	0	0
r1293_r0	pc_16_0_18_1_r0	0	0	0
r1294_r0	slime_pc_16_0_18_1_r0	0	0	0
r1295_r0	pc_16_1_20_5_r0	0	0	0
r1296_r0	slime_pc_16_1_20_5_r0	0	0	0
r1297_r0	pc_16_1_20_4_r0	0	0	0
r1298_r0	slime_pc_16_1_20_4_r0	0	0	0
r1299_r0	pc_16_0_20_5_r0	0	0	0
r1300_r0	slime_pc_16_0_20_5_r0	0	0	0
r1301_r0	pc_16_1_20_3_r0	0	0	0
r1302_r0	slime_pc_16_1_20_3_r0	0	0	0
r1303_r0	pc_16_0_20_3_r0	0	0	0
r1304_r0	slime_pc_16_0_20_3_r0	0	0	0
r1305_r0	pc_18_1_18_1_r0	0	0	0
r1306_r0	slime_pc_18_1_18_1_r0	0	0	0
r1307_r0	pc_18_1_20_5_r0	0	0	0
r1308_r0	slime_pc_18_1_20_5_r0	0	0	0
r1309_r0	pc_18_1_20_4_r0	0	0	0
r1310_r0	slime_pc_18_1_20_4_r0	0	0	0
r1311_r0	pc_18_1_20_3_r0	0	0	0
r1312_r0	slime_pc_18_1_20_3_r0	0	0	0
r1313_r0	pc_20_5_20_5_r0	0	0	0
r1314_r0	slime_pc_20_5_20_5_r0	0	0	0
r1315_r0	pc_20_5_20_4_r0	0	0	0
r1316_r0	slime_pc_20_5_20_4_r0	0	0	0
r1317_r0	pc_20_5_20_3_r0	0	0	0
r1318_r0	slime_pc_20_5_20_3_r0	0	0	0
r1319_r0	pc_20_4_20_4_r0	0	0	0
r1320_r0	slime_pc_20_4_20_4_r0	0	0	0
r1321_r0	pc_20_4_20_3_r0	0	0	0
r1322_r0	slime_pc_20_4_20_3_r0	0	0	0
r1323_r0	pc_20_3_20_3_r0	0	0	0
r1324_r0	slime_pc_20_3_20_3_r0	0	0	0
r1325_r0	pc_24_1_16_1_r0	0	0	0
r1326_r0	slime_pc_24_1_16_1_r0	0	0	0
r1327_r0	pc_24_1_18_1_r0	0	0	0
r1328_r0	slime_pc_24_1_18_1_r0	0	0	0
r1329_r0	pc_24_1_20_5_r0	0	0	0
r1330_r0	slime_pc_24_1_20_5_r0	0	0	0
r1331_r0	pc_24_1_20_4_r0	0	0	0
r1332_r0	slime_pc_24_1_20_4_r0	0	0	0
r1333_r0	pc_24_1_20_3_r0	0	0	0
r1334_r0	slime_pc_24_1_20_3_r0	0	0	0
r1335_r0	lpc_16_1_r0	1.1684e-05	1.1684e-05	1.1684e-05
r1336_r0	slime_lpc_16_1_r0	1.1684e-05	1.1684e-05	1.1684e-05
r1337_r0	lpc_16_0_r0	0	0	0
r1338_r0	slime_lpc_16_0_r0	0	0	0
r1339_r0	lpc_18_3_r0	0	0	0
r1340_r0	slime_lpc_18_3_r0	0	0	0
r1341_r0	lpc_18_2_r0	0	0	0
r1342_r0	slime_lpc_18_2_r0	0	0	0
r1343_r0	lpc_18_1_r0	0	0	0
r1344_r0	slime_lpc_18_1_r0	0	0	0
r1345_r0	lpc_18_0_r0	0	0	0
r1346_r0	slime_lpc_18_0_r0	0	0	0
r1347_r0	lpc_20_5_r0	0	0	0
r1348_r0	slime_lpc_20_5_r0	0	0	0
r1349_r0	lpc_20_4_r0	0	0	0
r1350_r0	slime_lpc_20_4_r0	0	0	0
r1351_r0	lpc_20_3_r0	0	0	0
r1352_r0	slime_lpc_20_3_r0	0	0	0
r1353_r0	lpc_20_1_r0	0	0	0
r1354_r0	slime_lpc_20_1_r0	0	0	0
r1355_r0	lpc_22_1_r0	0	0	0
r1356_r0	slime_lpc_22_1_r0	0	0	0
r1357_r0	lpc_22_0_r0	0	0	0
r1358_r0	slime_lpc_22_0_r0	0	0	0
r1359_r0	lpc_24_1_r0	0	0	0
r1360_r0	slime_lpc_24_1_r0	0	0	0
r1361_r0	lpc_24_0_r0	0	0	0
r1362_r0	slime_lpc_24_0_r0	0	0	0
r1363_r0	lpc_26_1_r0	0	0	0
r1364_r0	slime_lpc_26_1_r0	0	0	0
r1365_r0	lpc_26_0_r0	0	0	0
r1366_r0	slime_lpc_26_0_r0	0	0	0
r1367_r0	pe_16_0_16_1_r0	0	0	0
r1368_r0	slime_pe_16_0_16_1_r0	0	0	0
r1369_r0	pe_16_1_16_1_r0	0.00059111	0.00059111	0.00059111
r1370_r0	slime_pe_16_1_16_1_r0	0.00059111	0.00059111	0.00059111
r1371_r0	pe_16_1_18_3_r0	0	0	0
r1372_r0	slime_pe_16_1_18_3_r0	0	0	0
r1373_r0	pe_16_1_18_2_r0	0	0	0
r1374_r0	slime_pe_16_1_18_2_r0	0	0	0
r1375_r0	pe_16_1_18_1_r0	0	0	0
r1376_r0	slime_pe_16_1_18_1_r0	0	0	0
r1377_r0	pe_16_1_18_0_r0	0	0	0
r1378_r0	slime_pe_16_1_18_0_r0	0	0	0
r1379_r0	pe_16_0_18_1_r0	0	0	0
r1380_r0	slime_pe_16_0_18_1_r0	0	0	0
r1381_r0	pe_16_1_20_5_r0	0	0	0
r1382_r0	slime_pe_16_1_20_5_r0	0	0	0
r1383_r0	pe_16_1_20_4_r0	0	0	0
r1384_r0	slime_pe_16_1_20_4_r0	0	0	0
r1385_r0	pe_16_0_20_5_r0	0	0	0
r1386_r0	slime_pe_16_0_20_5_r0	0	0	0
r1387_r0	pe_16_1_20_3_r0	0	0	0
r1388_r0	slime_pe_16_1_20_3_r0	0	0	0
r1389_r0	pe_16_0_20_3_r0	0	0	0
r1390_r0	slime_pe_16_0_20_3_r0	0	0	0
r1391_r0	pe_18_1_18_1_r0	0	0	0
r1392_r0	slime_pe_18_1_18_1_r0	0	0	0
r1393_r0	pe_18_1_20_5_r0	0	0	0
r1394_r0	slime_pe_18_1_20_5_r0	0	0	0
r1395_r0	pe_18_1_20_4_r0	0	0	0
r1396_r0	slime_pe_18_1_20_4_r0	0	0	0
r1397_r0	pe_18_1_20_3_r0	0	0	0
r1398_r0	slime_pe_18_1_20_3_r0	0	0	0
r1399_r0	pe_20_5_20_5_r0	0	0	0
r1400_r0	slime_pe_20_5_20_5_r0	0	0	0
r1401_r0	pe_20_5_20_4_r0	0	0	0
r1402_r0	slime_pe_20_5_20_4_r0	0	0	0
r1403_r0	pe_20_5_20_3_r0	0	0	0
r1404_r0	slime_pe_20_5_20_3_r0	0	0	0
r1405_r0	pe_20_4_20_4_r0	0	0	0
r1406_r0	slime_pe_20_4_20_4_r0	0	0	0
r1407_r0	pe_20_4_20_3_r0	0	0	0
r1408_r0	slime_pe_20_4_20_3_r0	0	0	0
r1409_r0	pe_20_3_20_3_r0	0	0	0
r1410_r0	slime_pe_20_3_20_3_r0	0	0	0
r1411_r0	pe_24_1_16_1_r0	0	0	0
r1412_r0	slime_pe_24_1_16_1_r0	0	0	0
r1413_r0	pe_24_1_18_1_r0	0	0	0
r1414_r0	slime_pe_24_1_18_1_r0	0	0	0
r1415_r0	pe_24_1_20_5_r0	0	0	0
r1416_r0	slime_pe_24_1_20_5_r0	0	0	0
r1417_r0	pe_24_1_20_4_r0	0	0	0
r1418_r0	slime_pe_24_1_20_4_r0	0	0	0
r1419_r0	pe_24_1_20_3_r0	0	0	0
r1420_r0	slime_pe_24_1_20_3_r0	0	0	0
r1421_r0	ps_16_0_16_1_r0	0	0	0
r1422_r0	slime_ps_16_0_16_1_r0	0	0	0
r1423_r0	ps_16_1_16_1_r0	0.00018572	0.00018572	0.00018572
r1424_r0	slime_ps_16_1_16_1_r0	0.00018572	0.00018572	0.00018572
r1425_r0	ps_16_1_18_3_r0	0	0	0
r1426_r0	slime_ps_16_1_18_3_r0	0	0	0
r1427_r0	ps_16_1_18_2_r0	0	0	0
r1428_r0	slime_ps_16_1_18_2_r0	0	0	0
r1429_r0	ps_16_1_18_1_r0	0	0	0
r1430_r0	slime_ps_16_1_18_1_r0	0	0	0
r1431_r0	ps_16_1_18_0_r0	0	0	0
r1432_r0	slime_ps_16_1_18_0_r0	0	0	0
r1433_r0	ps_16_0_18_1_r0	0	0	0
r1434_r0	slime_ps_16_0_18_1_r0	0	0	0
r1435_r0	ps_16_1_20_5_r0	0	0	0
r1436_r0	slime_ps_16_1_20_5_r0	0	0	0
r1437_r0	ps_16_1_20_4_r0	0	0	0
r1438_r0	slime_ps_16_1_20_4_r0	0	0	0
r1439_r0	ps_16_0_20_5_r0	0	0	0
r1440_r0	slime_ps_16_0_20_5_r0	0	0	0
r1441_r0	ps_16_1_20_3_r0	0	0	0
r1442_r0	slime_ps_16_1_20_3_r0	0	0	0
r1443_r0	ps_16_0_20_3_r0	0	0	0
r1444_r0	slime_ps_16_0_20_3_r0	0	0	0
r1445_r0	ps_18_1_18_1_r0	0	0	0
r1446_r0	slime_ps_18_1_18_1_r0	0	0	0
r1447_r0	ps_18_1_20_5_r0	0	0	0
r1448_r0	slime_ps_18_1_20_5_r0	0	0	0
r1449_r0	ps_18_1_20_4_r0	0	0	0
r1450_r0	slime_ps_18_1_20_4_r0	0	0	0
r1451_r0	ps_18_1_20_3_r0	0	0	0
r1452_r0	slime_ps_18_1_20_3_r0	0	0	0
r1453_r0	ps_20_5_20_5_r0	0	0	0
r1454_r0	slime_ps_20_5_20_5_r0	0	0	0
r1455_r0	ps_20_5_20_4_r0	0	0	0
r1456_r0	slime_ps_20_5_20_4_r0	0	0	0
r1457_r0	ps_20_5_20_3_r0	0	0	0
r1458_r0	slime_ps_20_5_20_3_r0	0	0	0
r1459_r0	ps_20_4_20_4_r0	0	0	0
r1460_r0	slime_ps_20_4_20_4_r0	0	0	0
r1461_r0	ps_20_4_20_3_r0	0	0	0
r1462_r0	slime_ps_20_4_20_3_r0	0	0	0
r1463_r0	ps_20_3_20_3_r0	0	0	0
r1464_r0	slime_ps_20_3_20_3_r0	0	0	0
r1465_r0	ps_24_1_16_1_r0	0	0	0
r1466_r0	slime_ps_24_1_16_1_r0	0	0	0
r1467_r0	ps_24_1_18_1_r0	0	0	0
r1468_r0	slime_ps_24_1_18_1_r0	0	0	0
r1469_r0	ps_24_1_20_5_r0	0	0	0
r1470_r0	slime_ps_24_1_20_5_r0	0	0	0
r1471_r0	ps_24_1_20_4_r0	0	0	0
r1472_r0	slime_ps_24_1_20_4_r0	0	0	0
r1473_r0	ps_24_1_20_3_r0	0	0	0
r1474_r0	slime_ps_24_1_20_3_r0	0	0	0
r1475_r0	pi_16_0_16_1_r0	0	0	0
r1476_r0	slime_pi_16_0_16_1_r0	0	0	0
r1477_r0	pi_16_1_16_1_r0	0.00024799	0.00024799	0.00024799
r1478_r0	slime_pi_16_1_16_1_r0	0.00024799	0.00024799	0.00024799
r1479_r0	pi_16_1_18_3_r0	0	0	0
r1480_r0	slime_pi_16_1_18_3_r0	0	0	0
r1481_r0	pi_16_1_18_2_r0	0	0	0
r1482_r0	slime_pi_16_1_18_2_r0	0	0	0
r1483_r0	pi_16_1_18_1_r0	0	0	0
r1484_r0	slime_pi_16_1_18_1_r0	0	0	0
r1485_r0	pi_16_1_18_0_r0	0	0	0
r1486_r0	slime_pi_16_1_18_0_r0	0	0	0
r1487_r0	pi_16_0_18_1_r0	0	0	0
r1488_r0	slime_pi_16_0_18_1_r0	0	0	0
r1489_r0	pi_16_1_20_5_r0	0	0	0
r1490_r0	slime_pi_16_1_20_5_r0	0	0	0
r1491_r0	pi_16_1_20_4_r0	0	0	0
r1492_r0	slime_pi_16_1_20_4_r0	0	0	0
r1493_r0	pi_16_0_20_5_r0	0	0	0
r1494_r0	slime_pi_16_0_20_5_r0	0	0	0
r1495_r0	pi_16_1_20_3_r0	0	0	0
r1496_r0	slime_pi_16_1_20_3_r0	0	0	0
r1497_r0	pi_16_0_20_3_r0	0	0	0
r1498_r0	slime_pi_16_0_20_3_r0	0	0	0
r1499_r0	pi_18_1_18_1_r0	0	0	0
r1500_r0	slime_pi_18_1_18_1_r0	0	0	0
r1501_r0	pi_18_1_20_5_r0	0	0	0
r1502_r0	slime_pi_18_1_20_5_r0	0	0	0
r1503_r0	pi_18_1_20_4_r0	0	0	0
r1504_r0	slime_pi_18_1_20_4_r0	0	0	0
r1505_r0	pi_18_1_20_3_r0	0	0	0
r1506_r0	slime_pi_18_1_20_3_r0	0	0	0
r1507_r0	pi_20_5_20_5_r0	0	0	0
r1508_r0	slime_pi_20_5_20_5_r0	0	0	0
r1509_r0	pi_20_3_20_3_r0	0	0	0
r1510_r0	slime_pi_20_3_20_3_r0	0	0	0
r1511_r0	pi_24_1_16_1_r0	0	0	0
r1512_r0	slime_pi_24_1_16_1_r0	0	0	0
r1513_r0	pi_24_1_18_1_r0	0	0	0
r1514_r0	slime_pi_24_1_18_1_r0	0	0	0
r1515_r0	pi_24_1_20_5_r0	0	0	0
r1516_r0	slime_pi_24_1_20_5_r0	0	0	0
r1517_r0	pi_24_1_20_4_r0	0	0	0
r1518_r0	slime_pi_24_1_20_4_r0	0	0	0
r1519_r0	pi_24_1_20_3_r0	0	0	0
r1520_r0	slime_pi_24_1_20_3_r0	0	0	0
r1521_r0	slime_d18_2_d4_8_9me_16_0_r0	0	0	0
r1522_r0	slime_glc_d18_2_d4_8_9me_16_0_r0	1.0107e-05	1.0107e-05	1.0107e-05
r1523_r0	lipid_biosynthesis_r0	8.8121	8.8121	8.8121
r1524_r0	linoleoyl_coa_hydrolase_r0	0	0	0
r1525_r0	linoleate_transport_r0	0	0	0
r1526_r0	d_ribose_1_5_phosphomutase_c0	0	9.4836e-05	0
r1527_r0	2_deoxy_d_ribose_1_phosphate_1_5_phosphomutase_c0	0.2396	0.2396	0.2396
r1528_x0	pi_transport_x0	0	4.2231e-06	0
r1529_r0	adp_transport_r0	0.0024	0.0024	0.0024
r1530_e0	raffinose_galactohydrolase_e0	0	0	0
r1531_e0	d_galactose_transport_e0	0	0	0
r1532_e0	sucrose_sink	0	0	0
r1533_e0	d_glucose_uptake	-93.5702	0	-93.5695
r1534_e0	d_fructose_uptake	-93.5702	0	0
r1535_x0	glyoxylate_transport_x0	62.3556	62.3561	62.356
r1536_c0	gamma_aminobutyrate_transaminase_c0	0	0	0
r1537_c0	atp_dudp_phosphotransferase_c0	0	9.4836e-05	0
r1538_c0	acetyl-coa_l_serine_o_acetyltransferase_c0	1.1918	1.1919	1.1918
r1539_c0	atp_citrate_lyase_c0	12.268	12.2682	12.2681
r1540_m0	citrulline_transport_diffusion_m0	3.5691	3.5691	3.5691
r1541_m0	leucine_transport_diffusion_m0	0	3.6311e-05	0
r1542_m0	4_hydroxy_l_glutamate_transport_diffusion_m0	0	0.00010427	0
r1543_m0	2_methyl_3_oxopropanoate_nad_plus_oxidoreductase_m0	0	2.4973e-05	0
r1544_m0	acetyl_coa_propanoyl_coa_2_c_acetyltransferase_m0	3.4984e-05	0	0
r1545_m0	propanoyl_coa_carbon_dioxide_ligase_adp_forming_m0	0	3.4984e-05	0
r1546_m0	methylmalonyl_coa_epimerase_m0	0	3.4984e-05	0
r1547_m0	r_methylmalonyl_coa_carbonylmutase_m0	0	3.4984e-05	0
r1551_c0	pyruvate_decarboxylase_c0	0	1.9458e-05	0
r1552_m0	aconitase_m0	0	149.641	0
r1553_m0	aconitase_m0	0	149.641	0
r1554_c0	aconitase_c0	0	149.641	149.641
r1555_c0	aconitase_c0	0	149.641	149.641
r1556_e0	melibiose_galactohydrolase_e0	0	0	0
r1557_c0	udp_glucose_nad_plus_6_oxidoreductase_c0	0	0	0
r1558_c0	isocitrate_nad_plus_oxidoreductase_decarboxylating_c0	149.641	149.641	149.641
r1559_c0	S_2_hydroxy_acid_oxidase_glycolate_x0	0	0.00010046	0
r1560_c0	glycolate_transport_diffusion_x0	0	0.00010046	0
r1561_x0	choline_transport_x0	0	0	0
r1562_c0	choline_oxygen_1_oxidoreductase_x0	0	0	0
r1563_c0	myo_inositol_oxygen_oxidoreductase_c0	0	0	0
r1564_m0	5_formyltetrahydrofolate_cycloligase_m0	0	0.0055	0
r1565_c0	prephenate_nadp_plus_oxidoreductase_decarboxylating_c0	0	0.4849	0
r1566_c0	n6_l_1_3_dicarboxypropyl_l_lysine_nad_plus_oxidoreductase_l_lysine_forming_c0	0.5905	0.5906	0.5905
r1567_c0	3_beta_hydroxy_sterol_glucosyltransferase_c0	0	0	0
r1568_r0	cholesterol_transport_r0	0	0	0
r1569_r0	diacyglyceride_backbone_transport_g0	0	0	0
r1570_e0	phosphate_sink	0	990.339	0
r1571_e0	co2_sink	529.184	1000	529.184
r1572_e0	o2_sink	0	444.112	0
r1573_e0	h2o_sink	644.744	1000	1000
r1574_e0	h_plus_sink	516.956	1000	516.956
r1575_c0	glutamine_pyruvate_aminotransferase_c0	-61.2241	-61.2239	-61.224
r1576_c0	methionine_aminotransferase_c0	60.3585	60.3587	60.3586
r1577_c0	r1577_c0	0	6.8924e-06	0
r1578_c0	ethene_sink	0	6.8924e-06	0
r1579_c0	methanethiol_sink	0	6.8924e-06	0
r1580_m0	nadh_kinase_m0	0	0	0
r1581_c0	ribonucleoside_diphosphate_reductase_gdp_c0	0	0.1146	0
r1582_c0	guanylate_kinase_c0	2.6044	2.6045	2.6044
r1583_x0	coa_transport_x0	0	1.9458e-05	0
r1584_c0	4_hydroxythreonine_kinase_c0	0	9.4836e-05	0
r1585_c0	hydroxyisourate_hydrolase_c0	0	5.1091e-06	0
r1586_c0	oxo_4_hydroxy_4_carboxy_5_ureidoimidazoline_decarboxylase_c0	0	5.1091e-06	0
r1587_c0	3_sulfinopyruvate_hydrolysis_c0	0	0	0
r1588_c0	ntp_phosphohydrolase_dcdp_c0	0	3.1612e-05	0
r1589_c0	nicotinamide_ribonucleotide_phosphohydrolase_c0	0	0	0
r1590_c0	4_hydroxyphenylpyruvate_dioxygenase_c0	0	4.3314e-05	0
r1591_c0	ubiquinone_oxidase_m0	0.0883	0.0883	0.0883
r1592_c0	serine_hydroxymethyltransferase_c0	11.2727	11.2732	11.2732
r1593_c0	alanine_glyoxylate_aminotransferase_c0	-61.5141	-61.5135	-61.514
r1594_m0	4_hydroxybenzoate_polyprenyltransferase_m0	0.0934	0.0934	0.0934
r1595_m0	3_hexaprenyl_benzoate_4_5_monoxygenase_4_deaminase_m0	0.0934	0.0934	0.0934
r1596_m0	nadh_ubiquinone_oxidoreductase_m0	0	0.0055	0
r1597_m0	s_malate_nad_oxidoreductase_m0	209.508	209.514	209.513
r1598_m0	oxaloacetate_carboxy_lyase_m0	47.8541	47.8817	47.8762
r1599_m0	l_glutamine_amidohydrolase_c0	0	9.4836e-05	0
r1600_c0	l_glutamate_nadp_oxidoreductase_c0	121.326	121.327	121.327
r1601_m0	beta_alanine_transport_m0	0	5.3011e-05	0
r1602_m0	l_glutamate_transport_m0	141.275	141.276	141.275
r1603_m0	beta_alanine_aminotransferase_m0	0	5.3011e-05	0
r1604_m0	3_oxopropanoate_nad_oxidoreductase_m0	0	5.3011e-05	0
r1605_e0	alpha_tolualdehyde_sink	0	6.0298e-05	0
r1606_m0	glutaryl_coa_dehydrogenase_m0	0	0	0
r1607_c0	cystathionine_beta_lyase_c0	0	2.4177e-05	0
r1608_m0	dihydroneopterin_transport_m0	0.8421	0.8421	0.8421
r1609_m0	dihydrofolate_transport_m0	4.6674	4.6675	4.6674
r1610_m0	tetrahydrofolate_aminomethyltransferase_m0	0	0.0055	0
r1611_m0	glycine_transport_m0	-4.0052	-4.0052	-4.0052
r1612_m0	trans_4_hydroxy_l_proline_nadp_plus_5_oxidoreductase_m0	0	0	0
r1613_m0	l_1_pyrroline_3_hydroxy_5_carboxylate_nad_plus_oxidoreductase_m0	0	0	0
r1614_c0	isoleucine_transaminase_c0	0.7285	0.7285	0.7285
r1615_c0	ca_2_plus_exporting_atpase_e0	0	0.00012788	0
r1616_c0	acireductone_dioxygenase_c0	0.8654	0.8654	0.8654
r1617_c0	2_oxoglutaramate_amidase_c0	0	9.4836e-05	0
r1618_m0	glutamate_dehydrogenase_nad_m0	142.682	142.683	142.682
r1619_m0	nadh_dehydrogenase_m0	496.634	496.64	496.638
r1620_c0	molybdopterin_biosynthesis_c0	0.2396	0.2396	0.2396
r1621_c0	gtp_3_8_cyclase_c0	0.2396	0.2396	0.2396
r1622_c0	cyclic_pyranopterin_monophosphate_synthase_c0	0.2396	0.2396	0.2396
r1623_c0	molybdopterin_adenylyltransferase_c0	0.2396	0.2396	0.2396
r1624_c0	molybdopterin_molybdotransferase_c0	0.2396	0.2396	0.2396
r1625_c0	molybdenum_cofactor_sulfurase_c0	0.2396	0.2396	0.2396
r1626_c0	1_phosphatidylinositol_4_5_bisphosphate_phosphodiesterase_c0	0	0	0
r1627_c0	ureidoglycolate_amidohydrolase_c0	0	5.1091e-06	0
r1628_m0	crotonyl_coa_hydratase_m0	0	0	0
r1629_m0	proline_dehydrogenase_m0	0	9.9552e-05	0
r1630_c0	l_glutamate_5_semialdehyde_dehydratase_spontaneous_c0	0.4225	0.4226	0.4225
r1631_c0	pyrroline_5_carboxylate_reductase_c0	0.4225	0.4226	0.4225
r1633_e0	myristate_uptake	0	0.00095123	0
r1632_e0	myristate_transport_e0	0	0.00095123	0
r1634_r0	myristate_transport_r0	0	0	0
r1635_x0	myristate_transport_x0	0	0.00095123	0
r1636_r0	long_chain_fatty_acid_coa_ligase_myristate_r0	0	0	0
r1637_x0	long_chain_fatty_acid_coa_ligase_myristate_x0	0	0.00095123	0
r1638_r0	stearate_transport_r0	0	4.7418e-05	0
r1639_x0	stearate_transport_x0	0	4.6252e-06	0
r1640_r0	long_chain_fatty_acid_coa_ligase_stearate_r0	0	4.7418e-05	0
r1641_x0	long_chain_fatty_acid_coa_ligase_stearate_x0	0	4.6252e-06	0
r1642_r0	palmitoyl_coa_transport_r0	0.0589	0.0589	0.0589
r1643_m0	octanoyl_acp_sink_m0	0	0	0
r1644_e0	sink_CO_n3	0	6.8032e-06	0
r1645_e0	sink_CO_n4	0	5.1024e-06	0
r1646_e0	sink_CO_n5	0	4.0819e-06	0
r1647_e0	sink_CO_n6	0	3.4016e-06	0
r1648_e0	glycerol_transport_e0	0	0	0
r1649_m0	adp_atp_transporter_m0	788.663	788.685	788.664

## Sheet: Table S1C
Supplementary Table 1C: eMOMENT solution and feasible ranges and of all reactions in the enzyme-constraint iRi1574 model
		flux [mmol gDW^-1 h^-1]
ID	name	minimum	maximum	eMOMENT
r0001_c0_f	chorismate_pyruvatemutase_c0	0.000125024	36.0615	0.000126287
r0002_c0_f	imp_1_2_hydrolase_decyclizing_c0	0.00100101	0.653224	0.00101112
r0003_c0	s_hydroxymethylglutathione_nadp_plus_oxidoreductase_c0	0	0	0
r0004_m0	5_10_methenyltetrahydrofolate_5_hydrolase_m0	0	0	0
r0005_x0_f	fatty_acid_coa_ligase_butanoate_x0	0	1.17261	0
r0006_c0_f	shikimate_nadp_plus_3_oxidoreductase_c0	0.000273783	5.76294	0.000276549
r0007_c0_f	n6_1_2_dicarboxyethyl_amp_amp_lyase_fumarate_forming_c0	0.000567428	0.170225	0.00057316
r0008_e0_f	mannan_1_2_1_3_alpha_mannosidase_e0	0	0.120802	0
r0009_c0	uridine_triphosphate_amp_phosphotransferase_c0	0.00212819	0.11863	0.00215089
r0010_c0	gdp_phosphohydrolase_c0	0	0.11786	0
r0011_c0_f	s_adenosyl_l_methionine_l_histidine_n_methyltransferase_c0	0	1.95916	0
r0012_c0_f	atp_d_ribose_5_phosphotransferase_c0	2.8047e-05	1.95201	2.87353e-05
r0013_m0	acetyl_coa_hydrolase_m0	0	0.0647939	0
r0015_c0_f	ethanol_nad_plus_oxidoreductase_c0	0	120.21	0
r0016_c0_f	udp_glucose_d_glucose_6_phosphate_1_alpha_d_glucosyltransferase_c0	0.000510321	0.278855	0.000515475
r0017_c0	fructokinase_c0	0	0.270133	0.222108
r0018_c0_f	o_phospho_4_hydroxy_l_threonine_phospho_lyase_adding_water_c0	0	0.0744058	0
r0019_e0_f	inorganic_phosphate_transporter_ript1_4_e0	0.0016083	1.72076	0.00162456
r0020_c0	acetate_coa_ligase_amp_forming_c0	0	0.0605048	0
r0021_c0_f	formate_tetrahydrofolate_ligase_adp_forming_c0	0	30.7749	0.000542466
r0022_c0_f	4_guanidinobutanamide_amidohydrolase_c0	0	3.76717	0
r0023_m0_f	protoporphyrinogen_oxidase_m0	5.98382e-05	0.0120713	6.04426e-05
r0024_c0_f	d_glyceraldehyde_3_phosphate_aldose_ketose_isomerase_c0	0	86.476	0
r0025_c0_f	l_tryptophan_oxygen_2_3_oxidoreductase_decyclizing_c0	0	27.6232	0
r0026_c0	phosphopantothenate_cysteine_ligase_c0	2.79774e-05	2.82601e-05	2.826e-05
r0027_c0	amp_diphosphate_phospho_d_ribosyltransferase_c0	0	0.0114406	0.000185814
r0028_c0_f	atp_r_5_phosphomevalonate_phosphotransferase_c0	0.000405039	0.100808	0.00040913
r0029_c0	adenosine_3_5_phosphate_5_nucleotidohydrolase_c0	0	0.0579923	0
r0030_c0_f	urate_oxygen_oxidoreductase_c0	0	1.28764	0
r0031_c0_f	uroporphyrinogen_iii_carboxy_lyase_c0	5.98382e-05	2.27031	6.04426e-05
r0032_c0_f	atp_r_mevalonate_5_phosphotransferase_c0	0.000405039	4.92915	0.00040913
r0033_c0_f	d_glucose_6_phosphate_aldose_ketose_isomerase_c0	0	63.3673	0
r0034_c0_f	o_succinylhomoserine_thiol_lyase_c0	0	0.30275	0
r0035_c0_f	phosphoenolpyruvate_3_phosphoshikimate_5_o_1_carboxyvinyl_transferase_c0	0.000273783	0.0813701	0.000276549
r0037_m0_f	4_methyl_2_oxopentanoate_nad_plus_oxidoreductase_coa_mehtylpropanoylating_m0	0	0.0893562	0
r0039_c0_f	1_5_phosphoribosyl_5_amino_4_n_succinocarboxamide_imidazole_amp_lyase_c0	0.000978745	0.170636	0.000988631
r0040_c0	adenosine_aminohydrolase_c0	0	0.00966052	0
r0041_c0_f	utp_n_acetyl_alpha_d_glucosamine_1_phosphate_uridylyltransferase_c0	0.000587174	0.428795	0.000594312
r0042_c0_f	adenosine_3_5_bisphosphate_sulfite_oxidized_thioredoxin_oxidoreductase_3_phosphoadenosine_5_phosphosulfate_forming_c0	0.000275215	0.154199	0.000277995
r0043_r0_f	delta_7_sterol_5_6_desaturase_c0	0	0.355816	0
r0044_c0_f	o_acetyl_l_homoserine_succinate_lyase_adding_cysteine_c0	0	0.302778	0
r0045_m0_f	3_methyl_2_oxobutanoate_nad_plus_oxidoreductase_coa_mehtylpropanoylating_m0	0	0.0893562	0
r0046_c0_f	n_5_phospho_d_ribosylanthranilate_pyrophosphate_phosphoribosyl_transferase_c0	8.57284e-06	0.166395	8.65943e-06
r0047_c0	k_plus_importing_atpase_c0	0	0.293817	0
r0048_m0	acetate_coa_ligase_amp_forming_m0	0	0.0960047	0
r0049_c0	acetyl_coa_hydrolase_c0	0	0.0513356	0
r0050_c0	atp_nicotinamide_nucleotide_adenylyltransferase_c0	0	0.00960957	6.17096e-05
r0051_r0	sphinganine_1_phosphate_aldolase_c0	0	4.02385e-07	0
r0053_c0_f	adenosine_3_5_bisphosphate_3_phosphohydrolase_c0	0.000275215	0.239794	0.000277995
r0054_m0_f	succinate_transporter_m0	0.00159404	2.18479	0.00161014
r0055_c0_f	2_nomega_l_argininosuccinate_arginine_lyase_fumarate_forming_c0	4.78705e-05	57.0279	4.8354e-05
r0056_c0_f	atp_sulfate_adenylyltransferase_c0	0.000275215	0.858588	0.000277995
r0057_c0	atp_dump_phosphotransferase_c0	0	0.1163	0
r0058_c0_f	atp_d_ribose_5_phosphate_diphosphotransferase_c0	0.00182899	0.0587522	0.00184787
r0059_c0_f	l_glutamine_d_fructose_6_phosphate_isomerase_deaminating_c0	0.000587174	0.353625	0.000594312
r0060_c0_f	carbamoyl_phosphate_l_aspartate_carbamoyltransferase_c0	0.000546311	1.78057	0.000551829
r0061_m0_f	l_isoleucine_2_oxoglutarate_aminotransferase_m0	0	34.9858	0.000222086
r0062_m0_f	f1f0_atpase_m0	2.93147	3.20202	3.00964
r0063_c0	atp_d_fructose_6_phosphate_2_phosphotransferase_c0	0	0.000712998	0
r0064_c0_f	acetyl_coa_l_homoserine_o_acetyltransferase_c0	7.68013e-05	0.0922221	7.75771e-05
r0065_c0	chitin_synthase_c0	5.58938e-06	5.64584e-06	5.64584e-06
r0066_c0	non_growth_associated_maintenance_reaction_ngam_c0	3.20214	3.20214	3.20214
r0067_m0_f	3_hydroxy_2_methylpropanoate_nad_plus_oxidoreductase_m0	0	0.5581	0
r0068_c0	amylomaltase_c0	0	0	0
r0069_c0_f	3_dehydroquinate_hydro_lyase_c0	0.000273783	8.4329	0.000276549
r0070_c0_f	atp_nicotinamide_nucleotide_adenylyltransferase_c0	0	2.51262	1.37858e-05
r0071_c0_f	5_10_methylenetetrahydrofolate_dump_c_methyltransferase_c0	5.43869e-05	2.12254	5.49363e-05
r0072_c0_f	atp_riboflavin_5_phosphotransferase_c0	0	0.00816201	0
r0074_m0	citrate_synthase_m0	0.376603	0.516865	0.429485
r0075_c0_f	gtp_cyclohydrolase_ii_c0	0.000168414	2.54263	0.000170115
r0077_c0_f	5_6_7_8_tetrahydrofolate_nadp_plus_oxidoreductase_c0	0.000831404	3.70993	0.000839802
r0078_c0_f	5_phospho_d_ribosylamine_glycine_ligase_adp_forming_c0	0.000978745	0.00165693	0.000988631
r0079_c0_f	5_amino_6_5_phosphoribitylaminouracil_nadp_plus_1_oxidoreductase_c0	0	21.3802	0
r0080_c0_f	4_aminobutanal_nad_plus_1_oxidoreductase_c0	0	0.284451	0
r0081_c0	choline_kinase_c0	0	0.0766928	0
r0082_c0_f	porphobilinogen_4_2_carboxyethyl_3_carboxymethylpyrrol_2_ylmethyltransferase_hydrolysing_c0	8.33466e-05	4.46178	8.41885e-05
r0083_c0_f	trans_trans_farnesyl_diphosphate_isopentenyl_diphosphate_farnesyltranstransferase_c0	4.49285e-05	0.00165412	4.53823e-05
r0084_c0_f	xanthosine_orthophosphate_ribosyltransferase_c0	0	9.43864	0
r0085_c0_f	3_sulfino_l_alanine_2_oxoglutarate_aminotransferase_c0	0	13.9356	0
r0086_c0_f	3_hydroxy_l_kynurenine_hydrolase_c0	0	0.438381	0
r0087_c0_f	atp_diphosphate_lyase_cyclizing_3_5_cyclic_amp_forming_c0	0	35.0519	0
r0088_c0	o_succinyl_l_homoserine_succinate_lyase_deaminating_2_oxobutanoate_forming_c0	0	0.00363984	0
r0089_c0_f	orotidine_5_phosphate_carboxy_lyase_ump_forming_c0	0.000546311	4.8919	0.000551829
r0090_m0	pyruvate_nad_plus_2_oxidoreductase_coa_acetylating_m0	0.355758	0.520408	0.429585
r0091_c0_f	dcmp_aminohydrolase_c0	0	102.9	0
r0092_c0_f	atp_shikimate_3_phosphotransferase_c0	0.000273783	0.527313	0.000276549
r0093_c0_f	pantoate_nadp_plus_2_oxidoreductase_c0	2.79774e-05	0.781433	2.826e-05
r0094_c0_f	3_hydroxybenzoate_nadph_oxygen_oxidoreductase_4_hydroxylating_c0	0	0.0394036	0
r0095_c0_f	atp_thiamine_diphosphotransferase_c0	5.03473e-05	0.0028842	5.08558e-05
r0096_c0_f	1_5_phospho_d_ribosyl_atp_diphosphate_phospho_alpha_d_ribosyl_transferase_c0	2.22678e-05	0.122827	2.24927e-05
r0097_c0_f	d_erythro_1_imidazol_4_ylglycerol_3_phosphate_hydro_lyase_c0	2.22678e-05	70.2108	2.24927e-05
r0098_c0_f	3_methyl_2_oxobutanoate_hydroxymethyltransferase_c0	2.79774e-05	0.0776998	2.826e-05
r0099_m0	l_aspartate_2_oxoglutarate_aminotransferase_m0	0	0.0223077	0
r0100_c0_f	utp_l_glutamine_amido_ligase_adp_forming_c0	0.000207495	0.522055	0.000209995
r0101_c0	2_amino_4_hydroxy_6_erythro_1_2_3_trihydroxypropyl_dihydropteridine_triphosphate_phosphohydrolase_alkaline_optimum_c0	0.000140186	0.000141602	0.000141602
r0102_e0	benzylamine_transport_e0	0	0	0
r0103_m0	n2_acetyl_l_ornithine_l_glutamate_n_acetyltransferase_m0	0	0.024089	0
r0104_c0	atp_ethanolamine_o_phosphotransferase_c0	0	0.00250922	0
r0105_e0	maltose_transport_via_diffusion_e0	0	0	0
r0106_c0	acetaldehyde_nadp_plus_oxidoreductase_c0	0	0.107938	0.0101991
r0107_c0_f	gtp_7_8_8_9_dihydrolase_c0	0.000140186	2.57689	0.000141602
r0108_c0_f	1_5_phosphoribosyl_5_amino_4_carboxyimidazole_l_aspartate_ligase_adp_forming_c0	0.000978745	0.177062	0.000988631
r0110_c0	imp_l_aspartate_ligase_gdp_forming_c0	0.000567428	0.0607729	0.00057316
r0111_c0_f	atp_amp_phosphotransferase_c0	0.00716682	66.7695	0.0177282
r0112_c0	2_methoxy_6_polyprenyl_1_4_benzoquinol_methylase_m0	0	0	0
r0113_c0_f	s_adenosylmethioninamine_putrescine_3_aminopropyltransferase_c0	0.000144074	1.02019	0.000145529
r0114_m0_f	carbamoyl_phosphate_l_ornithine_carbamoyltransferase_m0	0	5.28447	0.000600183
r0115_c0_f	histidinol_phosphate_aminotransferase_c0	2.22678e-05	26.276	2.24927e-05
r0116_m0	isocitrate_nad_plus_oxidoreductase_decarboxylating_m0	0.399979	0.514474	0.426473
r0117_c0_f	adentylate_kinase_gtp_c0	0.000981937	47.6238	0.000991856
r0118_c0_f	allantoin_amidohydrolase_c0	0	97.6503	0
r0119_c0_f	l_ornithine_carboxy_lyase_putrescine_forming_c0	0.000380982	0.120938	0.00038483
r0120_c0	l_homoserine_nadp_plus_oxidoreductase_c0	0	0.0169986	0
r0121_c0_f	2_phospho_d_glycerate_hydro_lyase_phosphoenolpyruvate_forming_c0	0	0.0998413	0
r0122_c0_f	s_2_3_epoxysqualene_mutase_cyclizing_lanosterol_forming_c0	0	6.63341	0
r0123_c0_f	2_dehydro_3_deoxy_d_arabino_heptonate_7_phosphate_phosphate_lyase_cyclyzing_c0	0.000273783	219.6	0.000276549
r0124_m0_f	malate_transporter_m0	0	2.19027	0.0074747
r0125_r0_f	squalene_synthase_c0	2.44995e-07	0.0144064	2.4747e-07
r0126_c0	l_citrulline_l_aspartate_ligase_amp_forming_c0	4.78705e-05	0.0113694	4.8354e-05
r0128_c0	6_phosphogluconate_phosphatase_c0	0	0.114947	0
r0129_m0_f	s_3_hydroxyisobutyryl_coa_hydro_lyase_m0	0	16.7209	0
r0130_m0	sn_glycerol_3_phosphate_acceptor_2_oxidoreductase_m0	0	0	0
r0131_m0_f	s_3_methyl_2_oxopentanoate_nad_plus_2_oxidoreductase_coa_methylbutanoylating_m0	0	0.0893562	0
r0132_c0_f	s_lactoylglutathione_hydrolase_c0	0	53.0256	0
r0133_c0_f	udp_glucose_alpha_d_galactose_1_phosphate_uridylyltransferase_c0	0	15.7357	0
r0134_c0	pyruvate_kinase_c0	0.118127	0.335671	0.212294
r0135_c0_f	pyruvate_carboxy_lyase_acetaldehyde_forming_c0	0	4.87694	0.0104714
r0136_c0_f	2_deoxy_d_ribose_5_phosphate_acetaldehyde_lyase_d_glyceraldehyde_3_phosphate_forming_c0	3.98818e-05	12.6179	4.02846e-05
r0137_c0_f	n_ribosylnicotinamide_orthophosphate_ribosyltransferase_c0	0	9.43864	0
r0138_c0_f	atp_l_aspartate_4_phosphotransferase_c0	7.68013e-05	12.1442	7.75771e-05
r0139_c0	l_kynurenine_hydrolase_c0	0	0.0152057	0
r0140_c0_f	l_aspartate_l_glutamine_amido_ligase_amp_forming_c0	7.78958e-05	0.214864	7.86825e-05
r0141_c0_f	4_maleylacetoacetate_cis_trans_isomerase_c0	0	32.0204	0
r0142_c0_f	d_glyceraldehyde_3_phosphate_nad_plus_oxidoreductase_phosphorylating_c0	0	0.753944	0
r0143_c0_f	3_indoleacetonitrile_aminohydrolase_c0	0	8.57938	0
r0144_c0_f	geranyl_diphosphate_isopentenyl_diphosphate_geranyltrans_transferase_c0	7.04953e-05	0.000547966	7.12074e-05
r0145_c0_f	versiconal_hemiacetal_acetate_esterase_c0	0	480.052	0
r0146_c0_f	s_adenosyl_l_methionine_uroporphyrin_iii_c_methyltransferase_c0	2.35084e-05	10.931	2.37459e-05
r0147_c0	diphosphate_5_phospho_alpha_d_ribosyltransferase_c0	0	0	0
r0148_m0	7_8_dihydropteroate_l_glutamate_ligase_adp_forming_c0	0.000140186	0.000141602	0.000141602
r0149_c0_f	atp_2_deoxy_d_ribose_5_phosphotransferase_c0	0	1.95198	0
r0150_c0_f	phosphoenolpyruvate_d_erythrose_4_phosphate_c_1_carboxyvinyltransferase_phosphate_hydrolysing_2_carboxy_2_oxoethyl_forming_c0	0.000273783	4.44897	0.000276549
r0151_c0_f	atp_l_homoserine_o_phosphotransferase_c0	0	1.56477	0
r0152_e0_f	ammonia_transport_gintamt1_2_3_e0	0	1.53275	0
r0153_c0_f	adp_ribose_ribophosphohydrolase_c0	0	15.4395	0
r0154_c0_f	fumarylacetoacetate_hydrolase_c0	0	2.16987	0
r0155_c0	trans_4_hydroxy_l_proline_nad_plus_5_oxidoreductase_c0	0	0	0
r0156_c0	nicotinate_nucleotide_pyrophosphate_phosphoribosyltransferase_carboxylating_c0	0	0.0095485	0
r0157_e0	alkaline_alpha_galactosidase_stachyrose_e0	0	0	0
r0158_r0_f	4_4_dimethyl_5a_cholesta_8_24_dien_3b_ol_nadp_d14_oxidoreductase_r0	1.19748e-08	1.7457	1.20957e-08
r0159_c0	s_adenosyl_l_homocysteine_hydrolase_c0	0.000182836	0.0156342	0.000184696
r0160_c0	glutathione_hydrogen_peroxide_oxidoreductase_c0	0	0.289382	0.227628
r0161_m0_f	succinyl_coa_glycine_c_succinyltransferase_decarboxylating_m0	0.000666773	0.0221996	0.000673508
r0162_c0_f	atp_d_xylulose_5_phosphotransferase_c0	0	0.0150678	0
r0163_c0	trans_4_hydroxy_l_proline_nadp_plus_5_oxidoreductase_c0	0	0	0
r0164_m0_f	adenylate_kinase_gtp_m0	0	47.6227	0
r0165_c0_f	dimethylallyltranstransferase_c0	7.04953e-05	0.040472	7.12074e-05
r0166_c0_f	ump_diphosphate_phospho_alpha_d_ribosyltransferase_c0	2.8047e-05	0.0031108	2.87353e-05
r0167_c0_f	n_5_phospho_d_ribosylformimino_5_amino_1_5_phospho_d_ribosyl_4_imidazolecarboxamide_ketol_isomerase_c0	2.22678e-05	1.6998	2.24927e-05
r0168_c0_f	utp_alpha_d_glucose_1_phosphate_uridylyltransferase_c0	0.00102064	1.03467	0.00103095
r0169_c0_f	l_glutamate_l_cysteine_gamma_ligase_adp_forming_c0	6.97511e-05	0.925206	7.04556e-05
r0170_c0_f	sedoheptulose_7_phosphate_d_glyceraldehyde_3_phosphate_glyceronetransferase_c0	0	0.30042	0.000276549
r0171_c0_f	carbonate_hydro_lyase_c0	0	176037	9.90939e-06
r0172_c0_f	isopentenyl_diphosphate_delta3_delta2_isomerase_c0	0	0.454654	0
r0173_m0_f	fumarase_m0	0.419265	33.5436	0.42741
r0174_c0	maltodextrin_phosphorylase_c0	0	0	0
r0175_c0	atp_d_fructose_6_phosphate_1_phosphotransferase_c0	0.204645	0.314675	0.217614
r0176_c0_f	d_xylulose_5_phosphate_formaldehyde_glycolaldehydetransferase_c0	0	0.413476	0
r0178_c0_f	xanthine_nad_plus_oxidoreductase_c0	0	1.97527	0
r0180_m0	nadph_cytochrome_p450_reductase_m0	0	0.175324	0
r0181_c0_f	guanosine_phosphate_alpha_d_ribosyltransferase_c0	0	74.1003	0
r0182_c0	xmp_pyrophosphate_phosphoribosyltransferase_c0	0	0.00934874	0
r0183_m0	d_lactate_ferricytochrome_c_2_oxidoreductase_m0	0	0	0
r0184_c0_f	chorismate_pyruvate_lyase_amino_accepting_c0	8.57284e-06	6.39587	8.65943e-06
r0185_m0_f	l_leucine_2_oxoglutarate_aminotransferase_m0	0	31.847	0
r0186_c0	hypoxanthine_nad_plus_oxidoreductase_c0	0	0.00934872	0
r0187_c0_f	nitrate_reductase_nadph_c0	0	0.979139	0
r0188_m0	hydrogen_carbonate_l_glutamine_amido_ligase_adp_forming_carbamate_phosphorylating_m0	0	0.0119157	0.000600183
r0189_c0	dudp_nucleotidohydrolase_c0	0	0.116354	5.49363e-05
r0190_c0	atp_1_phosphatidyl_1d_myo_inositol_4_phosphate_5_phosphotransferase_c0	0	0	0
r0191_c0_f	3_hydroxyanthranilate_oxygen_3_4_oxidoreductase_decyclizing_c0	0	15.0906	0
r0192_c0	guanine_aminohydrolase_c0	0	0	0
r0193_c0_f	l_serine_hydro_lyase_adding_1_c_indol_3_ylglycerol_3_phosphate_l_tryptophan_and_glyceraldehyde_3_phosphate_forming_c0	8.57284e-06	0.277475	8.65943e-06
r0194_r0_f	palmitoyl_coa_l_serine_c_palmitoyltransferase_decarboxylating_r0	0	0.0407841	0
r0195_c0	deoxyadenosine_aminohydrolase_c0	0	0.00965969	0
r0196_c0_f	l_threonine_acetaldehyde_lyase_glycine_forming_c0	0	1.47245	0.000312537
r0197_c0_f	acetoacetate_coa_ligase_amp_forming_c0	0	0.16084	0
r0198_c0	o_phospho_l_homoserine_phosphate_lyase_adding_waterl_threonine_forming_c0	0	0.0229908	0
r0199_c0	diphosphate_phosphohydrolase_c0	0.00680199	0.102208	0.0174206
r0200_c0_f	3_phosphoserine_2_oxoglutarate_aminotransferase_c0	0.00221571	0.0877414	0.0022381
r0201_c0_f	trehalose_6_phosphate_phosphohydrolase_c0	0.000510321	0.409397	0.000515475
r0202_c0	atp_adenosine_5_phosphotransferase_c0	0	0.0156342	0.000184696
r0203_c0	1d_myo_inositol_3_phosphate_phosphohydrolase_c0	0	0	0
r0205_c0_f	o_phospho_4_hydroxy_l_threonine_2_oxoglutarate_aminotransferase_c0	0	0.0855257	0
r0206_m0_f	s_3_hydroxyisobutyryl_coa_hydrolase_m0	0	7.17933	0
r0207_m0_f	atp_amp_phosphotransferase_m0	0	48.6746	0.000155388
r0208_c0_f	atp_nad_plus_2_phosphotransferase_c0	2.88481e-05	0.11404	2.91395e-05
r0209_c0	3_aminopropanal_nad_oxidoreductase_c0	0	0	0
r0210_c0_f	l_ornithine_2_oxo_acid_aminotransferase_c0	0	0.133637	0
r0211_c0	o_acetyl_l_homoserine_hydrogen_sulfide_s_3_amino_3_carboxypropyltransferase_c0	0	0.00637596	7.75771e-05
r0212_c0_f	l_valine_2_oxoglutarate_aminotransferase_m0	0	37.423	0
r0213_m0_f	homocitrate_synthase_m0	9.8311e-05	0.0219512	9.9304e-05
r0214_c0_f	5_phosphoribosylamine_diphosphate_phospho_alpha_d_ribosyltransferase_glutamate_amidating_c0	0.000978745	0.182219	0.000988631
r0215_c0	atp_cdp_phosphotransferase_c0	0	0.114674	0
r0216_c0_f	l_histidinol_phosphate_phosphohydrolase_c0	2.22678e-05	88.9199	2.24927e-05
r0217_c0_f	mevalonate_nadp_plus_oxidoreductase_coa_acylating_c0	0.000405039	5.81123	0.00040913
r0218_m0	2_oxoglutarate_dehydrogenase_complex_m0	0.400096	0.514071	0.426473
r0219_c0_f	pyridoxal_5_phosphate_synthase_c0	8.6779e-05	0.00762655	8.76556e-05
r0221_c0	atp_d_glucosamine_6_phosphotransferase_c0	0	0	0
r0222_m0_f	5_10_methylenetetrahydrofolate_reductase_fadh__nadp_m0	0	0.570205	0
r0223_m0_f	homoisocitrate_hydro_lyase_m0	9.8311e-05	0.117175	9.9304e-05
r0224_c0_f	pantothenate_synthase_c0	2.79774e-05	0.244419	2.826e-05
r0225_c0	o3_acetyl_l_serine_hydrogen_sulfide_2_amino_2_carboxyethyltransferase_c0	0.000198414	0.00518143	0.000200418
r0226_c0_f	sedoheptulose_7_phosphate_d_glyceraldehyde_3_phosphate_glycolaldehyde_transferase_c0	0	0.943324	0.000276549
r0227_c0	imp_diphosphate_phospho_d_ribosyltransferase_c0	0	0.00964911	0
r0228_m0_f	n2_acetyl_l_ornithine_2_oxoglutarate_aminotransferase_m0	0	0.0493457	0
r0229_c0	udp_phosphohydrolase_c0	0	0.114934	0
r0230_c0_f	gamma_glutamyltransferase_c0	0	1.20792	0
r0231_c0_f	atp_thiamine_diphosphate_phosphotransferase_c0	0	3.28517	0
r0234_m0	d_lactate_nad_plus_oxidoreductase_m0	0	0	0
r0235_c0_f	atp_glycerone_phosphotransferase_c0	0	0.439995	0
r0236_c0_f	udp_glucose_4_epimerase_c0	0	5.51934	0
r0237_c0_f	n_5_phospho_beta_d_ribosylanthranilate_ketol_isomerase_c0	8.57284e-06	1.1521	8.65943e-06
r0238_c0_f	uridylate_kinase_g0	0.000574358	27.3028	0.000580564
r0239_c0	pyruvate_carboxylase_c0	0	0.114005	0
r0240_c0_f	1_2_carboxyphenylamino_1_deoxy_d_ribulose_5_phosphate_carboxy_lyasecyclizing_c0	8.57284e-06	0.257141	8.65943e-06
r0241_c0_f	phosphogluconate_dehydrogenase_c0	0	0.791432	0.00263
r0242_m0	n_acetylglutamate_synthase_m0	0	0	0
r0243_c0_f	l_aspartate_2_oxoglutarate_aminotransferase_c0	0	18.9725	0.00806355
r0244_c0_f	d_ribulose_5_phosphate_3_epimerase_c0	0	0.804968	0.000276549
r0245_c0	nadph_oxygen_oxidoreductase_c0	0	0.0643809	0
r0246_c0	glycogen_synthase_c0	0.000510321	0.0834724	0.000515475
r0247_c0	amp_aminohydrolase_c0	0	0.0601754	0
r0248_c0_f	gtp_alpha_d_mannose_1_phosphate_guanylyltransferase_c0	0	0.721025	0
r0249_c0_f	gamma_l_glutamyl_l_cysteine_glycine_ligase_adp_forming_c0	6.97511e-05	1.00693	7.04556e-05
r0250_c0_f	s_adenosyl_l_methionine_carboxy_lyase_5_deoxy_5_adenosyl3_aminopropylmethylsulfonium_forming_c0	0.000144074	1.61038	0.000145529
r0251_c0	xanthosine_5_phosphate_l_glutamine_amido_ligase_amp_forming_c0	0.000433584	0.000437964	0.000437964
r0252_c0_f	d_mannose_6_phosphate_aldose_ketose_isomerase_c0	0	1.10432	0
r0253_m0_f	atp_n_acetyl_l_glutamate_5_phosphotransferase_m0	0	0.122161	0
r0254_c0	l_arginine_amidinohydrolase_c0	0	0.0113216	0
r0255_c0_f	atp_glycerol_3_phosphotransferase_c0	0	133.685	0
r0257_c0_f	atp_l_methionine_s_adenosyltransferase_c0	0.000420286	0.338478	0.000424538
r0258_c0	o_phospho_l_serine_phosphohydrolase_c0	0.00221571	0.0362392	0.0022381
r0260_c0_f	deoxycytidine_aminohydrolase_c0	0	0.440431	0
r0261_c0	o4_succinyl_l_homoserine_hydrogen_sulfide_s_3_amino_3_carboxypropyltransferase_c0	0	0.00629321	0
r0262_c0_f	aspartate_semialdehyde_dehydrogenase_c0	7.68013e-05	2.6408	7.75771e-05
r0263_c0_f	1_5_phospho_d_ribosyl_5_amino_4_imidazolecarboxylate_carboxy_lyase_c0	0.000978745	1.89456	0.000988631
r0264_c0_f	orotidine_5_phosphate_diphosphate_phospho_alpha_d_ribosyl_transferase_c0	0.000546311	2.1617	0.000551829
r0265_c0_f	3_phospho_d_glycerate_nad_plus_2_oxidoreductase_c0	0.00221571	8.57678	0.0022381
r0266_c0	s_hydroxymethylglutathione_dehydrogenase_c0	0	0	0
r0267_c0	atp_1_phosphatidyl_1d_myo_inositol_3_phosphotransferase_c0	0	0	0
r0268_c0	d_fructose_1_6_bisphosphate_1_phosphohydrolase_c0	0	0.0913967	0
r0269_c0_f	10_formyltetrahydrofolate_5_phosphoribosyl_5_amino_4_imidazolecarboxamide_formyltransferase_c0	0.00100101	0.0451129	0.00101112
r0270_c0	homogentisate_oxygen_1_2_oxidoreductase_decyclizing_c0	0	0.000409096	0
r0271_c0_f	atp_acetate_phosphotransferase_c0	0	64.9748	0
r0272_m0_f	2_oxoadipate_dehydrogenase_complex_m0	0	16.2506	0
r0273_m0	diphosphate_phosphohydrolase_m0	0	0.0961836	0.000180718
r0274_c0	acetaldehyde_nad_plus_oxidoreductase_c0	0	0.0436969	0
r0275_c0_f	s_lactate_nad_plus_oxidoreductase_c0	0	59.2416	0
r0276_c0	atp_damp_phosphotransferase_c0	0	0	0
r0277_c0_f	udp_n_acetyl_d_glucosamine_phosphatidylinositol_n_acetyl_d_glucosaminyltransferase_c0	0	5.17645	0
r0278_c0_f	inosine_phosphate_alpha_d_ribosyltransferase_c0	0	9.89339	0
r0279_m0_f	succinate_coa_ligase_adp_forming_m0	0.399425	3.76845	0.4258
r0280_c0_f	atp_r_5_diphosphomevalonate_carboxy_lyase_adding_atp_isopentenyl_diphosphate_forming_c0	0.000405039	0.159781	0.00040913
r0282_c0_f	5_aminolevulinate_hydro_lyase_adding_5_aminolevulinate_and_cyclizing_porphobilinogen_forming_c0	0.000333386	12.0211	0.000336754
r0283_m0	3_methylbutanoyl_coa_2_3_oxidoreductase_m0	0	0.0109507	0
r0284_c0_f	d_fructose_1_6_bisphosphate_d_glyceraldehyde_3_phosphate_lyase_glycerone_phosphate_forming_c0	0	2.26797	0
r0285_c0	beta_d_fructose_2_6_bisphosphate_2_phosphohydrolase_c0	0	0.000712998	0
r0286_c0	atp_d_mannose_6_phosphotransferase_c0	0	0	0
r0287_c0	dephospho_coa_kinase_c0	2.79774e-05	2.82601e-05	2.826e-05
r0288_c0	guanosine_3_5_cyclic_phosphate_5_nucleotidohydrolase_c0	0	0	0
r0289_c0_f	5_oxo_l_proline_amidohydrolase_atp_hydrolysing_c0	0	76.5487	0
r0290_c0	hydrogen_carbonate_l_glutamine_amido_ligase_adp_forming_carbamate_phosphorylating_c0	0	0.0117771	0
r0291_c0_f	ctp_phosphohydrolase_c0	0.000179448	2.40794	0.00018126
r0292_c0_f	n6_l_1_3_dicarboxypropyl_l_lysine_nadp_plus_oxidoreductase_c0	9.91821e-05	1.11724	9.9304e-05
r0293_c0_f	5_5_p_1_p_4_tetraphosphate_phosphorylase_c0	0	4.00079	0
r0294_c0_f	s_adenosyl_l_methionine_nicotinamide_n_methyltransferase_c0	0	0.050077	0
r0295_c0_f	diphthine_synthase_c0	0	10.1621	0
r0296_c0_f	d_mannose_6_phosphate_1_6_phosphomutase_c0	0	0.448518	0
r0297_c0_f	gdpmannose_dolichyl_phosphate_o_beta_d_mannosyltransferase_c0	0	3.71465	0
r0298_c0	utp_phosphohydrolase_c0	0	0.116501	0
r0299_c0_f	alpha_d_glucose_1_phosphate_1_6_phosphomutase_c0	0	12.0768	0
r0300_c0_f	phenylpyruvate_carboxy_lyase_phenylacetaldehyde_forming_c0	0	0.604545	0
r0301_c0	nucleoside_triphosphate_phosphohydrolase_c0	0	0.111534	0
r0302_c0_f	adp_atp_adenylyltransferase_c0	0	4.00227	0
r0304_c0	glycerone_phosphate_phosphate_lyase_methylglyoxal_forming_c0	0.182918	0.325392	0.22007
r0305_c0_f	hydroxymethylbilane_hydro_lyasecyclizing_c0	8.33466e-05	32.5832	8.41885e-05
r0306_c0	s_lactaldehyde_nad_plus_oxidoreductase_c0	0	0	0
r0307_c0_f	atp_adenylylsulfate_3_phosphotransferase_c0	0.000275215	0.572711	0.000277995
r0308_c0_f	coproporphyrinogen_oxygen_oxidoreductasedecarboxylating_c0	5.98382e-05	0.0749754	6.04426e-05
r0309_c0	glutamate_5_semialdehyde_dehydrogenase_c0	0	0.0859335	0.000504231
r0310_c0_f	atp_l_glutamate_5_phosphotransferase_c0	0	3.61784	0.000504231
r0311_c0_f	dolichyl_diphosphate_phosphohydrolase_c0	0	2.22912	0
r0312_c0	dttp_nucleotidohydrolase_c0	0	0.12058	0
r0313_c0_f	ctp_dolichol_o_phosphotransferase_c0	0	2.97822	0
r0314_c0_f	sulfite_reductase_nadph_c0	0.000275215	4.32525	0.000277995
r0315_c0_f	l_allothreonine_acetaldehyde_lyase_c0	0	1.47192	0
r0316_c0_f	6_7_dimethyl_8_1_d_ribityllumazine_6_7_dimethyl_8_1_d_ribityllumazine_2_3_butanediyltransferase_c0	8.42072e-05	0.0191481	8.50577e-05
r0318_c0_f	5_10_methenyltetrahydrofolate_5_hydrolase_decyclizing_c0	0	127.494	0
r0319_c0_f	adenosine_phosphate_alpha_d_ribosyltransferase_c0	0	243.213	0
r0320_c0	glutamate_5_semialdehyde_dehydrogenase_c0	0	0.0371134	0
r0321_c0	succinate_semialdehyde_nadp_plus_oxidoreductase_c0	0	0	0
r0322_c0_f	5_10_methylenetetrahydrofolate_nadp_plus_oxidoreductase_c0	0	24.9127	0
r0323_c0_f	5_amino_6_d_ribitylaminouracil_butanedionetransferase_c0	0.000168414	0.00559485	0.000170115
r0324_c0_f	3_5_cyclic_nucleotide_phosphodiesterase_2_c0	0	0.454853	0
r0325_c0	maltose_glucohydrolase_c0	0	0	0
r0326_c0_f	2_formamido_n1_5_phosphoribosylacetamidine_cyclo_ligase_adp_forming_c0	0.000978745	1.33966	0.000988631
r0327_c0	l_homoserine_nad_plus_oxidoreductase_c0	0	0.0230676	7.75771e-05
r0328_c0_f	s_dihydroorotate_amidohydrolase_c0	0.000546311	0.161545	0.000551829
r0329_e0	chitin_amidohydrolase_e0	0	0	0
r0330_m0_f	atp_nicotinamide_nucleotide_adenylyltransferase_m0	0	2.51223	0
r0331_m0_f	adenosine_phosphate_alpha_d_ribosyltransferase_m0	0	243.212	0
r0332_m0_f	atp_nicotinamide_nucleotide_adenylyltransferase_m0	0	2.51222	0
r0333_c0	s_dihydroorotate_fumarate_oxidoreductase_c0	0	0.00104761	0
r0334_c0_f	d_ribose_5_phosphate_aldose_ketose_isomerase_c0	0	76.2571	0
r0335_m0_f	protoheme_ix_farnesyltransferase_m0	2.50768e-05	2.39668	2.53301e-05
r0336_m0_f	cdp_diacylglycerol_sn_glycerol_3_phosphate_3_phosphatidyltransferase_m0	0	0.00114165	0
r0337_m0_f	carbonate_hydro_lyase_m0	0	176037	0.000600183
r0338_x0	acyl_coa_oxidase_palmitoyl_coa_x0	0	5.09938e-05	0
r0339_m0_f	oxaloacetate_transport_m0	0	2.04023	0
r0340_x0	acyl_coa_oxidase_stearoyl_coa_x0	0	4.82772e-05	0
r0341_m0_f	2_hexaprenyl_6_methoxy_1_4_benzoquinone_methyltransferase_m0	1.55446e-05	17.2878	1.57017e-05
r0342_m0_f	nicotinate_nucleotide_pyrophosphate_phosphoribosyltransferase_carboxylating_m0	0	0.0127743	0
r0343_x0_f	acyl_coa_oxidase_decanoyl_coa_x0	0	0.0677905	0
r0344_x0_f	acyl_coa_oxidase_lauroyl_coa_x0	0	NaN	0
r0345_m0	atp_nad_plus_2_phosphotransferase_m0	0	0	0
r0347_m0	dihydrolipoamide_nad_plus_oxidoreductase_m0	0	0	0
r0348_m0_f	2_hexaprenyl_6_methoxyphenol_monooxygenase_m0	1.55446e-05	3.96422	1.57017e-05
r0349_x0	fatty_acid_oxidation_tetracosanoyl_coa_x0	0	0	0
r0350_x0_f	tyrosine_transaminase_irreversible_x0	0	99.3201	0
r0351_m0_r	oxoglutarate_dehydrogenase_dihydrolipoamide_s_succinyltransferase_m0	0	0	0
r0352_c0_f	cytochrome_p450_lanosterol_14_alpha_demethylase_nadp_c0	0	0.00109427	0
r0353_c0_f	allantoate_amidinohydrolase_c0	0	17.3414	0
r0354_m0_f	heme_o_monooxygenase_m0	2.50768e-05	3.89331	2.53301e-05
r0355_m0_f	guanosine_phosphate_alpha_d_ribosyltransferase_m0	0	74.1	0
r0357_m0	oxoglutarate_dehydrogenase_m0	0	0	0
r0358_m0_f	s_adenosyl_l_methionine_3_hexaprenyl_4_5_dihydroxylate_o_methyltransferase_m0	1.55446e-05	17.2878	1.57017e-05
r0359_r0_f	c_3_sterol_dehydrogenase_r0	1.19748e-08	15.9967	1.20957e-08
r0360_x0_f	acyl_coa_oxidase_myristoyl_coa_x0	0	0.067791	0
r0361_m0_f	enoyl_acp_reductase_2_hexanoyl_acp_m0	0	5.58626	0
r0362_c0_f	udp_glucose_dolichyl_phosphate_beta_d_glucosyltransferase_c0	0	4.25262	0
r0364_c0_f	lactose_galactohydrolase_c0	0	0.837792	0
r0365_m0_f	r_2_3_dihydroxy_3_methylpentanoate_nadp_plus_oxidoreductase_isomerizing_m0	0	0.327097	0.000222086
r0366_c0	l_serine_hydro_lyase_adding_indole_l_tryptophan_forming_c0	0	0	0
r0367_m0_f	enoyl_acp_reductase_2_butenoyl_acp_m0	0	5.58668	0
r0368_c0	succinate_semialdehyde_nad_plus_oxidoreductase_c0	0	0	0
r0369_m0_f	enoyl_acp_reductase_2_octenoyl_acp_m0	0	5.58698	0
r0370_m0_f	2s_3s_3_hydroxy_2_methylbutanoyl_coa_nad_plus_oxidoreductase_m0	0	366.41	0
r0371_c0	atp_beta_d_glucose_6_phosphotransferase_c0	0	0.267219	0
r0372_c0	palmitaldehyde_nad_plus_oxidoreductase_c0	0	4.02385e-07	0
r0373_m0	succinate_quinone_oxidoreductase_m0	0	0.513899	0.4258
r0374_c0_f	s_3_methyl_2_oxopentanoate_nad_plus_2_oxidoreductase_coa_methylbutanoylating_c0	0	0.094769	0.000122502
r0375_c0_f	urea_amidohydrolase_c0	0	99.5532	0
r0376_c0_f	atp_synthase_vacuole_c0	0	0.100693	0
r0377_r0_f	cdp_diacylglycerol_myo_inositol_3_phosphatidyltransferase_c0	3.67349e-08	0.00272927	4.17025e-08
r0380_c0_f	indole_3_acetaldehyde_nad_plus_oxidoreductase_c0	0	2.89948	0
r0381_m0	cytochrome_c_oxidase_2_protons_translocated_m0	1.06553	1.29177	1.07332
r0382_c0	dutp_nucleotidohydrolase_c0	0	0.120447	0
r0383_c0_f	4_methyl_2_oxopentanoate_nad_plus_oxidoreductase_coa_mehtylpropanoylating_c0	0	0.094648	0
r0384_c0	l_amino_acid_oxidase_c0	0	0.040931	0
r0385_c0_r	n6_l_1_3_dicarboxypropyl_l_lysine_nadp_plus_oxidoreductase_l_lysine_forming_c0	0	0.0614486	0
r0386_c0_f	threonine_dehydrogenase_c0	0	19.0172	0
r0387_c0_f	nucleoside_triphosphate_phosphohydrolase_c0	0	0.112275	0
r0388_c0	nadh_oxygen_oxidoreductase_c0	0.123333	0.278439	0.217283
r0389_c0_f	d_glucitol_nad_plus_2_oxidoreductase_c0	0	1.98993	0
r0390_m0_f	h2o_transport_m0	1.60083	6.82383	4.29898
r0391_c0_f	nucleoside_triphosphate_phosphohydrolase_c0	0	0.149355	0
r0393_c0	sarcosine_oxygen_oxidoreductase_demethylating_c0	0	0.0104395	0
r0395_c0	glycine_oxygen_oxidoreductase_deaminating_c0	0	0.07038	0.0103454
r0397_c0_f	ribonucleotide_reductase_of_class_ia_aerobic__alpha_subunit_c0	0	0.000556112	5.49363e-05
r0398_m0	pyruvate_carbon_dioxide_ligase_adp_forming_m0	0	0.126989	0
r0399_c0_f	1d_myo_inositol_3_phosphate_lyase_isomerizing_c0	0	0.00779459	0
r0400_c0_f	atp_d_galactose_1_phosphotransferase_c0	0	1.50617	0
r0402_c0_f	4_apo_beta_psi_carotenal_nad_plus_oxidoreductase_c0	0	0.468563	0
r0403_c0_f	thiosulfate_thiol_sulfurtransferase_c0	0	0.202715	0
r0404_c0	nad_dependent_glyceraldehyde_3_phosphate_dehydrogenaseinferred_c0	0	0.122965	0
r0405_c0_f	glycolaldehyde_nad_plus_oxidoreductase_c0	0.000140186	0.50117	0.000141602
r0406_c0_f	n2_acetyl_l_ornithine_2_oxoglutarate_aminotransferase_c0	0	0.0493458	0
r0407_e0	l_methionine_transport_via_diffusion_e0	0	0	0
r0408_e0	chloride_transport_via_diffusion_e0	0.0001455	0.00014697	0.00014697
r0409_c0	l_asparagine_amidohydrolase_c0	-7.86704e-07	0.0364835	0
r0410_c0	aldehyde_dehydrogenase_nadp_3_aminopropanal_c0	0	0	0
r0411_c0_f	aldehyde_dehydrogenase_nad_isobutanal_c0	0	0.240771	0
r0412_c0_f	n2_acetyl_l_ornithine_amidohydrolase_c0	0	695.967	0
r0414_c0_f	s_adenosyl_l_methionine_glycine_n_methyltransferase_c0	0	4.39837	0
r0415_c0_f	2_5_diamino_6_ribitylamino_4_3h_pyrimidinone_5_phosphate_deaminase_c0	8.42072e-05	1.4975	8.50577e-05
r0416_m0_f	s_1_pyrroline_5_carboxylate_nad_plus_oxidoreductase_c0	0	0.0517329	0
r0417_c0	adenine_aminohydrolase_c0	0	0.00951928	0
r0418_c0	l_tyrosine_oxygen_oxidoreductase_deaminating_c0	0	0.0734832	0
r0419_e0_f	h2o_transport_e0	0	3.85179	1.32568
r0420_m0	succinate_fad_oxidoreductase_m0	0	0.51029	0
r0421_r0	squalene_epoxidase_nadp_r0	2.44995e-07	2.4747e-07	2.4747e-07
r0422_c0_f	l_sorbitol_dehydrogenase_l_sorbose_producing_c0	0	1.92551	0
r0423_m0	dihydoorotic_acid_ubiquinone_6_irreversible_m0	0	0.00104804	0.000551829
r0424_c0	s_dihydroorotate_dehydrogenase_c0	0	0.00104308	0
r0425_m0_f	deamido_nad_plus_ammonia_ligase_amp_forming_m0	0	0.00383321	0
r0426_c0_f	deamido_nad_plus_ammonia_ligase_amp_forming_c0	0	0.00383336	6.17096e-05
r0427_c0_f	imp_nad_plus_oxidoreductase_c0	0	0.153391	0.000437964
r0428_c0_f	d_arabinose_nad_plus_1_oxidoreductase_c0	0	272.403	0
r0429_c0	phosphopantothenoyl_l_cysteine_carboxy_lyase_c0	2.79774e-05	2.82601e-05	2.826e-05
r0430_c0_f	uracil_hydro_lyase_adding_d_ribose_5_phosphatepseudouridine_5_phosphate_forming_c0	0	7.60945	0
r0431_c0	s_dihydroorotate_nad_plus_oxidoreductase_c0	0	0.00104273	0
r0432_e0_f	sulfate_transport_via_diffusion_e0	0	1.01238	0
r0433_x0	hexanoyl_coa_transport_x0	0	0	0
r0434_c0_f	nadph_coa_glutathione_oxidoreductase_c0	0	2.4968	0
r0435_m0_f	n_acetyl_l_glutamate_5_semialdehyde_nadpplus_5_oxidoreductase_phosphorylating_m0	0	0.310113	0
r0436_x0_f	atp_phosphohydrolase_icosanoyl_coa_transporting_x0	0	0.041031	0
r0437_m0_f	2_acetolactate_mutase_m0	0	2.54408	0.000222086
r0438_x0_f	enoyl_coa_hydratase_c18_x0	0	13.5734	0
r0439_c0	d_glucose_6_phosphate_nadp_plus_1_oxidoreductase_c0	0	0.0489411	0.00263
r0440_x0_f	s_3_hydroxyhexadecanoyl_coa_hydro_lyase_x0	0	14.7568	0
r0441_c0_f	nitrite_reductase_nadph_c0	0	0.430815	0
r0442_x0	decanoyl_coa_transport_x0	0	0	0
r0443_c0	d_fructose_6_phosphate_d_erythrose_4_phosphate_lyase_c0	0	0.0173205	0
r0444_x0	lauroyl_coa_transport_x0	0	0	0
r0445_x0	s_3_hydroxytetradecanoyl_coa_hydro_lyase_x0	0	5.09938e-05	0
r0446_x0	octanoyl_coa_transport_x0	0	0	0
r0447_c0_f	acetyl_coa_acetoacetyl_coa_c_acetyltransferase_c0	0	0.136808	0
r0448_c0	neutral_trehalase_c0	0	0.0175658	0
r0449_x0_f	s_3_hydroxydodecanoyl_coa_hydro_lyase_x0	0	14.7568	0
r0452_m0_f	2_acetolactate_methylmutase_m0	0.000118211	11.9235	0.000119405
r0453_c0_f	aldehyde_dehydrogenase_1_propanal_c0	0	1.41655	0
r0454_m0_f	r_2_3_dihydroxy_3_methylbutanoate_nadp_plus_oxidoreductase_m0	0.000118211	0.327005	0.000119405
r0455_m0	ubiquinol_ferricytochrome_c_oxidoreductase_m0	2.13107	2.58354	2.14663
r0456_e0_f	nitrate_transport_via_proton_symport_e0	0	1.59033	0
r0458_e0	myo_inositol_transport_e0	0	4.16679e-08	4.17025e-08
r0459_c0_f	mannosyltransferase_g00149_c0	0	1.36046	0
r0460_c0_f	mannosyltransferase_g00148_c0	0	1.36027	0
r0461_c0_f	alpha_1_3_glucosyltransferase_g00007_c0	0	1.36046	0
r0462_c0_f	mannosyltransferase_g00145_c0	0	1.36046	0
r0463_m0_f	oxaloglutarate_dehydrogenase_m0	9.8311e-05	6.25403	9.9304e-05
r0464_c0_f	kynurenine_3_monooxygenase_c0	0	0.0770145	0
r0465_c0_f	atp_s5_methyl_5_thio_d_ribose_1_phosphotransferase_c0	0	11.9492	0
r0466_m0_f	2_oxoisovalerate_transport_m0	0	2.23068	0
r0467_m0_f	2_hydroxybutane_1_2_4_tricarboxylate_hydro_lyase_m0	9.8311e-05	0.0261154	9.9304e-05
r0468_c0_f	glycosyl_transferase_g00004_c0	0	0.465264	0
r0469_c0_f	alpha_1_2_glucosyltransferase_g10599_c0	0	3.84727	0
r0470_m0_f	s_2_aceto_2_hydroxybutanoate_pyruvate_lyase_carboxylating_m0	0	4.67375	0.000222086
r0471_c0_f	mannosyltransferase_g00147_c0	0	1.36041	0
r0472_m0_f	tetrahydrofolate_transport_m0	0.000636831	2.23165	0.000643264
r0473_m0_f	acetolactate_synthase_m0	0.000118211	4.67364	0.000119405
r0474_m0_f	2_acetolactate_pyruvate_lyase_carboxylating_m0	0	4.67356	0
r0475_c0_f	s_plus_allantoin_racemase_c0	0	11.2638	0
r0476_m0_f	homoisocitrate_dehydrogenase_m0	9.8311e-05	6.25403	9.9304e-05
r0477_c0_f	dolichyl_p_glc_glc1man9glcnac2_pp_dolichol_alpha_1_3_glucosyltransferase_alg8_c0	0	3.84727	0
r0478_e0	l_lactate_reversible_transport_via_proton_symport_e0	0	0	0
r0479_e0	l_threonine_transport_via_proton_symport_e0	0	0	0
r0482_e0	l_leucine_reversible_transport_via_proton_symport_e0	0	0	0
r0483_c0	nadph_oxidized_thioredoxin_oxidoreductase_c0	0.000423219	0.287322	0.000427494
r0485_e0	l_serine_transport_via_proton_symport_e0	0	0	0
r0486_e0	l_tyrosine_transport_e0	0	0	0
r0487_c0_f	l_aminoadipate_semialdehyde_dehydrogenase_c0	9.8311e-05	3.08038	9.9304e-05
r0488_e0	l_asparagine_transport_via_proton_symport_e0	0	0	0
r0489_e0	l_alanine_transport_via_proton_symport_e0	0	0	0
r0490_m0	fad_oxidation_m0	0	0.51029	0
r0491_m0	nad_plus_transport_m0	0	0.148317	0
r0492_m0_f	2_oxoadipate_transport_m0	9.8311e-05	2.16105	9.9304e-05
r0493_e0	l_tryptophan_transport_via_proton_symport_e0	0	0	0
r0494_c0	phosphoenolpyruvate_carboxykinase_c0	0	0.115574	0
r0495_e0	l_aspartate_transport_via_proton_symport_e0	0	0	0
r0496_e0	s_methyl_l_methionine_transport_via_proton_symport_e0	0	0	0
r0497_c0_f	2_deoxyadenosine_5_diphosphate_oxidized_thioredoxin_2_oxidoreductase_c0	5.28163e-05	0.000329114	5.33498e-05
r0498_m0_f	l_carnitine_o_acyl_l_carnitine_transport_m0	0	2.25068	0
r0499_e0	l_glutamate_transport_via_proton_symport_e0	0	0	0
r0500_c0	2_deoxyguanosine_5_diphosphate_oxidized_thioredoxin_2_oxidoreductase_c0	0	1.92682e-05	1.92682e-05
r0501_c0	thioredoxin_glutathione_peroxidase_c0	0	0.286899	0
r0502_c0_f	thymidine_phosphate_deoxy_alpha_d_ribosyltransferase_c0	0	80.3265	0
r0504_c0_f	deoxyguanosine_orthophosphate_ribosyltransferase_c0	0	80.3262	0
r0506_e0	l_glutamine_transport_via_proton_symport_e0	0	0	0
r0507_e0	l_phenylalanine_transport_via_proton_symport_e0	0	0	0
r0508_e0	l_valine_transport_via_proton_symport_e0	0	0	0
r0509_c0_f	gtp_7_8_8_9_dihydrolase_c0	8.42072e-05	0.00252974	8.50577e-05
r0510_r0_f	acyl_coa_sn_glycerol_3_phosphate_1_o_acyltransferase_r0	3.38988e-05	0.00181716	3.42482e-05
r0511_m0_f	nad_deamino_nad_transport_m0	0	2.2214	0
r0512_c0_f	deoxyinosine_orthophosphate_ribosyltransferase_c0	0	80.3267	0
r0513_m0_f	phosphate_transport_m0	3.3479	5.61801	3.44282
r0514_m0	4_hydroxy_l_glutamate_2_oxoglutarate_aminotransferase_m0	0	0.0209439	0
r0515_m0_f	glycine_cleavage_system_p_protein_m0	0	0.00132623	0
r0516_c0_f	deoxyadenosine_orthophosphate_ribosyltransferase_c0	0	9.4387	4.02846e-05
r0517_r0	atp_sphinganine_1_phosphotransferase_r0	0	4.02385e-07	0
r0518_e0	l_cysteine_transport_via_diffusion_e0	0	0	0
r0519_e0	l_lysine_transport_via_proton_symport_e0	0	0	0
r0521_c0_f	l_cystathionine_cysteine_lyase_2_oxobutanoate_forming_c0	0	0.00941683	0
r0522_r0_f	sphinganine_nadph_oxygen_oxidoreductase_4_hydroxylating_r0	0	47.7375	0
r0523_c0	l_cystathionine_l_homocysteine_lyase_pyruvate_forming_c0	0	0.0215714	0
r0524_e0	l_proline_transport_via_proton_symport_e0	0	0	0
r0525_x0	atp_phosphohydrolase_fatty_acyl_coa_transporting_x0	0	0	0
r0526_c0_f	4_hydroxy_l_glutamate_2_oxoglutarate_aminotransferase_c0	0	0.25886	0
r0527_e0	s_adenosyl_l_methionine_transport_via_proton_symport_e0	0	0	0
r0528_m0	gmp_and_nad_transport_ndt1p_m0	0	0	0
r0530_m0_f	ornithine_transport_via_proton_symport_m0	0	1.94096	0
r0532_m0	glycine_cleavage_system_t_protein_m0	0	0	0
r0533_x0_f	l_aspartate_2_oxoglutarate_aminotransferase_x0	-4.96906e-07	18.9616	4.24337e-07
r0534_r0_f	s_adenosyl_l_methionine_phosphatidyl_n_dimethylethanolamine_n_methyltransferase_m0	0	14.2729	3.02986e-07
r0535_c0_f	deoxyuridine_orthophosphate_2_deoxy_d_ribosyltransferase_c0	0	6.80731	0
r0536_c0_f	l_serine_hydro_lyase_c0	0	0.260165	0
r0537_r0_f	cdp_diacylglycerol_l_serine_3_phosphatidyltransferase_r0	2.83048e-08	0.00284567	4.33617e-07
r0538_m0	damp_and_nad_transport_ndt1p_m0	0	0	0
r0539_m0	nadph_oxidized_thioredoxin_oxidoreductase_m0	0.000195059	0.00019703	0.00019703
r0540_c0_f	n_formyl_l_kynurenine_amidohydrolase_c0	0	0.0438267	0
r0541_e0	l_arginine_transport_via_proton_symport_e0	0	0	0
r0542_x0_f	4_hydroxy_l_glutamate_2_oxoglutarate_aminotransferase_x0	0	0.258992	0
r0543_e0	glycine_transport_via_proton_symport_e0	0	0.0706749	0.0106431
r0544_c0_f	chorismate_l_glutamine_aminotransferase_c0	0.000140186	0.000410177	0.000141602
r0545_c0_f	prephenate_hydro_lyase_c0	0	71.7382	0
r0546_e0	d_lactate_transport_via_proton_symport_e0	0	0	0
r0547_c0_f	cytidine_aminohydrolase_c0	2.8047e-05	0.440594	2.87353e-05
r0548_r0_f	sphingoid_long_chain_base_kinase_4_r0	0	2.46598	0
r0549_e0	spermidine_transport_via_proton_antiport_e0	0	0	0
r0551_c0_f	acireductone_synthase_c0	0.000144074	4.60183	0.000145529
r0552_c0	2_deoxycytidine_diphosphate_oxidized_thioredoxin_2_oxidoreductase_c0	2.1725e-05	0.000570045	2.19444e-05
r0553_e0	pyruvate_reversible_transport_via_proton_symport_e0	0	0	0
r0554_m0	dgmp_and_nad_transport_ndt1p_m0	0	0	0
r0555_e0	l_isoleucine_reversible_transport_via_proton_symport_e0	0	0	0
r0556_c0_f	spermidine_acceptor_oxidoreductase_c0	0	10.7097	0
r0557_m0_f	2_hexaprenyl_3_methyl_6_methoxy_1_4_benzoquinone_oxidoreductase_m0	1.55446e-05	0.0174573	1.57017e-05
r0558_m0_f	s_adenosyl_l_methionine_transport_0	0.000134785	2.51036	0.000136147
r0559_m0_f	amp_and_nad_transport_ndt1p_m0	0	2.22141	1.37858e-05
r0560_r0_f	s_adenosyl_l_methionine_methylethanolamine_phosphate_n_methyltransferase_m0	0	0.64168	3.02986e-07
r0561_r0_f	s_adenosyl_l_methionine_phosphatidylethanolamine_n_methyltransferase_r0	0	0.250922	3.02986e-07
r0562_e0	l_histidine_reversible_transport_via_proton_symport_e0	0	0	0
r0563_e0	ornithine_transport_via_proton_symport_e0	0	0	0
r0566_m0_f	2_hexaprenyl_3_methyl_5_hydroxy_6_methoxy_1_4_benzoquinone_methyltransferase_m0	1.55446e-05	17.2878	1.57017e-05
r0567_m0	2_methylacyl_coa_dehydrogenase_m0	0	0.0137507	0
r0569_m0_f	phosphatidylglycerophosphate_phosphohydrolase_c0	0	5.09812	0
r0571_c0_f	sn_glycerol_3_phosphate_nad_plus_2_oxidoreductase_c0	3.38988e-05	269.739	3.42482e-05
r0572_m0_f	3_octanoyl_acp_reductase_m0	0	6.06598	0
r0573_c0	glutathione_nadp_plus_oxidoreductase_c0	0	0.289382	0.227628
r0574_m0_f	s_3_hydroxy_3_methylglutaryl_coa_hydro_lyase_m0	0	1.05604	0
r0575_m0_f	palmitoyl_coa_oxygen_2_oxidoreductase_m0	0	1.34342	0
r0576_c0_f	p_type_atpase	0.0102537	0.127719	0.0829017
r0577_m0_f	2s_3s_3_hydroxy_2_methylbutanoyl_coa_hydro_lyase_m0	0	16.5132	0
r0578_c0	udp_glucuronate_glucuronohydrolase_c0	0	0	0
r0579_m0_f	3r_3_hydroxyhexanoyl_acp_nadp_plus_oxidoreductase_m0	0	0.137645	0
r0582_c0_f	s_methyl_5_thioadenosine_phosphate_s_methyl_5_thio_alpha_d_ribosyl_transferase_c0	0.000144074	5.68239	0.000145529
r0583_c0_f	malonyl_coa_carboxy_lyase_acetyl_coa_forming_c0	0	0.00185387	0
r0584_c0_f	l_phenylalanine_tetrahydrobiopterin_oxygen_oxidoreductase_c0	0	0.544929	0
r0585_m0_f	l_proline_2_oxoglutarate_oxygen_oxidoreductase_4_hydroxylating_m0	0	1.84566	0
r0586_x0_f	udp_glucuronate_glucuronohydrolase_x0	0	0.789663	0
r0588_c0	atp_fmn_adenylyltransferase_c0	0	2.75717e-05	0
r0589_c0	l_1_pyrroline_3_hydroxy_5_carboxylate_nad_plus_oxidoreductase_c0	0	0	0
r0590_c0	trans_pentaprenyltransferase_c0	4.49285e-05	4.53823e-05	4.53823e-05
r0591_c0	s_adenosyl_l_methionine_l_homocysteine_s_methyltransferase_c0	0	0.0154513	0
r0592_c0	l_glutamate_ammonia_ligase_adp_forming_c0	0.00416003	0.121657	0.00425202
r0593_r0	4_4_dimethylzymosterol_4_monooxygenase_r0	1.19748e-08	0.000345559	1.20957e-08
r0594_c0	s_methyl_5_thio_d_ribulose_1_phosphate_hydro_lyase_c0	0.000144074	0.000145529	0.000145529
r0595_c0	phosphoribosyl_atp_pyrophosphohydrolase_c0	2.22678e-05	2.24927e-05	2.24927e-05
r0596_c0	l_glutamate_5_semialdehyde_nad_plus_oxidoreductase_c0	0	0.0854343	0
r0597_c0	formate_nad_plus_oxidoreductase_c0	0	0.0220406	0
r0598_c0	l_serine_ammonia_lyase_c0	0	0.0340235	0
r0599_c0	5_phosphoribosylformylglycinamide_l_glutamine_amido_ligase_adp_forming_c0	0.000978745	0.00165693	0.000988631
r0600_c0	5_methyltetrahydrofolate_l_homocysteine_s_methyltransferase_c0	0.000259645	0.0106991	0.000262273
r0601_c0_f	2_3_bisphosphoglycerate_independent_phosphoglycerate_mutase_c0	0	8.70689	0
r0602_c0	l_histidinal_nad_plus_oxidoreductase_c0	2.22678e-05	2.24927e-05	2.24927e-05
r0603_c0	l_histidinol_nad_plus_oxidoreductase_c0	2.22678e-05	2.24927e-05	2.24927e-05
r0604_r0	4_alpha_methylzymosterol_nadp_plus_3_oxidoreductase_r0	1.19748e-08	0.000345615	1.20957e-08
r0605_c0	5_o_1_carboxyvinyl_3_phosphoshikimate_phosphate_lyase_chorismate_forming_c0	0.000273783	0.0234425	0.000276549
r0607_c0	geranylgeranyl_diphosphate_isopentenyl_diphosphate_transtransferase_c0	4.49285e-05	4.53823e-05	4.53823e-05
r0608_c0	d_arabinono_1_4_lactone_oxidase_c0	0	0	0
r0609_r0	n_n_dimethylaniline_nadph_oxygen_oxidoreductase_r0	0	0	0
r0610_c0_f	atp_3_phospho_d_glycerate_1_phosphotransferase_c0	0	3.60432	0
r0612_x0_f	malate_synthase_x0	0	3.97033	0.010487
r0613_c0	n_acetyl_d_glucosamine_6_phosphate_amidohydrolase_c0	0	0.0588575	0
r0614_c0	atp_d_gluconate_6_phosphotransferase_c0	0	0.114947	0
r0615_r0	gdp_mannose_chitobiosyldiphosphodolichol_beta_d_mannosyltransferase_r0	0	0	0
r0616_r0	glycolipid_1_2_alpha_d_mannosyltransferase_r0	0	0	0
r0617_r0	gdp_mannose_glycolipid_1_3_alpha_d_mannosyltransferase_r0	0	0	0
r0618_r0	n_acetyl_d_glucosaminyl_diphosphodolichol_n_acetyl_d_glucosaminyltransferase_r0	0	0	0
r0620_c0	4_nitrophenyl_phosphate_phosphohydrolase_c0	0	0	0
r0621_c0	acetyl_coa_carbon_dioxide_ligase_c0	0	0.00186368	9.90939e-06
r0622_m0	acp_malonyl_transferase_m0	0	0	0
r0623_e0	ferric_reductase_rifre1_e0	5.04755e-05	5.09853e-05	5.09853e-05
r0624_r0	sphingolipid_c4_hydroxylase_r0	0	0.00112837	0
r0625_c0_f	n_2_citryl_n_6_acetyl_n_6_hydroxylysine_synthase_iuca_like_c0	0	0.101115	0
r0626_c0	acetyl_coa_c_acetyltransferase_c0	0	0.00040913	0.00040913
r0627_r0	delta_6_desaturase_r0	6.01209e-07	6.07283e-07	6.07282e-07
r0628_r0	palmitoyl_coa_desaturase_r0	0	5.78998e-05	0
r0629_r0	myristicoyl_coa_desaturase_r0	0	0	0
r0630_r0	stearoyl_coa_9_desaturase_r0	6.01209e-07	0.0008635	6.07282e-07
r0631_e0	chitinase_e0	0	0	0
r0632_r0_f	16_0_delta_11_desaturase_des2_r0	4.43683e-05	1.55772	4.48165e-05
r0633_c0_f	palmitate_transport_c0	0.000110129	18000000000	0.000111644
r0634_c0_f	palmitate_transport_r0	0.000110527	18000000000	0.000111644
r0635_c0	protoheme_ferro_lyase_protoporphyrin_forming_c0	0	0	0
r0636_e0	fe3_transport_e0	0.000191921	0.00019386	0.00019386
r0637_c0	sirohydrochlorin_ferrochelatase_c0	2.35084e-05	2.37459e-05	2.37459e-05
r0639_c0	atp_dtmp_phosphotransferase_c0	5.43869e-05	5.49363e-05	5.49363e-05
r0640_m0	ubiquinone_biosynthesis_o_methyltransferase_m0	2.93839e-05	2.96807e-05	2.96807e-05
r0641_m0	2_methoxy_6_polyprenyl_1_4_benzoquinol_methylase_m0	2.93839e-05	2.96807e-05	2.96807e-05
r0642_c0	precorrin_2_dehydrogenase_c0	2.35084e-05	2.37459e-05	2.37459e-05
r0643_c0	calcium_transport_via_proton_antiporter_c0	0.00024206	0.285539	0.000244505
r0644_c0	mg_transport_c0	0.000183379	0.000185231	0.000185231
r0645_c0	heme_transport_via_abc_system_c0	0	0	0
r0646_m0	5_demethoxyubiquinone_hydroxylase_m0	2.93839e-05	2.96807e-05	2.96807e-05
r0647_c0	co_transport_c0	8.63346e-05	8.72067e-05	8.72067e-05
r0648_c0	biomass_reaction_c0	0.00146703	0.00148185	0.00148185
r0651_c0	4_aminobutanoate_transport_c0	0	0	0
r0652_c0	4_aminobenzoate_export_c0	0	0	0
r0653_m0_f	4_aminobenzoate_transport_c0	0.000140186	18000000000	0.000141602
r0654_m0_f	4_hydroxy_2_oxoglutarate_transport_m0	0	18000000000	0
r0655_x0	4_hydroxy_2_oxoglutarate_transport_x0	0	0	0
r0656_m0	5_aminolevulinate_transport_m0	0.000666773	0.000673508	0.000673508
r0657_e0	4_aminobutanoate_transport_via_proton_symport_e0	0	0	0
r0658_e0	acetaldehyde_transport_e0	0	0	0
r0659_x0	acetylcarnitine_transpor_x0	0	0.0724929	0
r0660_c0_f	acetate_transport_c0	0	3.15518	0
r0661_m0_f	acetate_transport_m0	0	18000000000	0
r0662_c0	adenosine_transport_via_proton_symport_c0	0	0	0
r0663_e0	alpha_ketoglutarate_transport_via_proton_symport_e0	0	0	0
r0664_x0_f	alpha_ketoglutarate_transport_x0	0	18000000000	1.8e+10
r0665_e0	allantoin_transport_via_proton_symport_e0	0	0	0
r0666_e0	d_arabinose_transport_e0	0	0	0
r0667_x0	adp_atp_transport_x0	0	4.82773e-05	0
r0668_n0	cdp_transport_n0	0.000157723	0.000159316	0.000159316
r0669_e0	choline_transport_via_proton_symport_e0	0	0	0
r0670_m0_f	citrate_malate_antiport_ctp_m0	0	18000000000	1.8e+10
r0671_x0_f	citrate_malate_antiport_x0	0	18000000000	0
r0672_x0_f	citrate_isocitrate_antiport_x0	0	18000000000	0
r0673_c0_f	co2_transport_via_diffusion_c0	0	1.8e+10	0
r0674_m0_f	co2_transport_via_diffusion_m0	0	1.8e+10	1.8e+10
r0675_m0	ctp_cmp_antiport_m0	0	0	0
r0676_c0	cytidine_transport_via_proton_symport_c0	0	0	0
r0681_c0	deoxyuridine_transport_via_proton_symport_c0	0	0	0
r0682_m0	d_lactate_transport_via_proton_symport_m0	0	0	0
r0683_c0	ethanolamine_transport_via_diffusion_c0	0	0	0
r0684_e0	ethanol_transport_via_diffusion_e0	0	0	0
r0685_m0_f	fad_carrier_protein_flx1_m0	0	2.20985	0
r0686_m0	farnesyl_diphosphate_transport_c0	2.50768e-05	2.53301e-05	2.53301e-05
r0687_c0	fumarate_transport_via_proton_symport_c0	0	0	0
r0688_c0	d_glucosamine_6_phosphate_transport_via_diffusion_c0	0	0	0
r0689_m0_f	glycoaldehyde_transport_m0	0.000140186	18000000000	0.000141602
r0690_n0	gdp_transport_n0	0	0	0
r0691_c0	glyoxylate_transport_c0	0	0	0
r0692_m0	glycerol_3_phosphate_transport_m0	0	0	0
r0693_c0	guanosine_import_via_proton_symport_c0	0	0	0
r0694_m0	guanosine_transport_via_proton_symport_m0	0	0	0
r0695_c0	glutathione_ox_import_via_diffusion_c0	0	0	0
r0696_c0	glutathione_red_import_via_diffusion_c0	0	0	0
r0697_m0	gtp_gdp_translocase_m0	0	1.04987	0
r0698_e0	guanine_transport_via_proton_symport_e0	0	0	0
r0699_m0	guanine_transport_m0	0	0	0
r0700_c0	indoleacetaldehyde_transport_c0	0	0	0
r0701_m0	isoleucine_transport_m0	0	0.0111706	0.000222086
r0702_c0	inosine_transport_via_proton_symport_c0	0	0	0
r0703_e0_f	potassion_import_via_proton_symport_e0	0	18000000000	2.96369e-05
r0704_m0	l_lactate_transport_via_proton_symport_m0	0	0	0
r0705_c0	malate_transport_via_proton_symport_c0	0	0	0
r0706_c0	nadp_transporter_c0	0	0	0
r0707_m0_f	nmn_transport_via_proton_symport_m0	0	18000000000	18000000000
r0708_c0_f	o2_transport_via_diffusion_c0	1.25748	18000000000	1.30156
r0709_r0_f	o2_transport_r0	5.6482e-05	18000000000	5.70525e-05
r0710_m0_f	o2_transport_m0	1.06589	18000000000	1.07367
r0713_c0_f	phenethylacetaldehyde_transport_via_diffusion_c0	0	18000000000	0
r0714_c0	adenosine_3_5_bisphosphate_transport_c0	0	0	0
r0715_m0	protoporphyrinogen_ix_transport_m0	5.98382e-05	6.04426e-05	6.04426e-05
r0716_m0_f	prpp_transport_c0	0	18000000000	0
r0717_m0_f	pyruvate_transport_via_proton_symport_m0	0.317862	18000000000	18000000000
r0718_m0_f	quinolinate_transport_m0	0	18000000000	0
r0719_e0	d_ribose_transport_e0	0	0	0
r0720_e0	d_sorbitol_transport_e0	0	0	0
r0721_c0	glucitol_transport_c0	0	0	0
r0722_c0	sulfite_export_via_diffusion_c0	0	0	0
r0723_r0	squalene_2_3_epoxide_transport_r0	0	0	0
r0724_e0	succinate_transport_via_proton_symport_e0	0	0	0
r0725_m0_f	succinate_fumarate_antiporter_m0	0	1.8e+10	1.8e+10
r0726_c0	thymidine_transport_via_proton_symport_c0	0	0	0
r0727_m0	thiamine_diphosphate_transport_m0	0	0	0
r0728_e0	thiamine_import_via_proton_symport_c0	5.03473e-05	5.08558e-05	5.08558e-05
r0729_c0_f	thymine_transport_via_proton_antiport_c0	0	18000000000	0
r0730_c0	uracil_import_via_proton_symport_c0	0	0	0
r0731_c0	uridine_import_via_proton_symport_c0	0	0	0
r0732_c0	xanthine_transport_via_diffusion_c0	0	0	0
r0733_c0	xanthosine_import_via_proton_symport_c0	0	0	0
r0734_n0	high_affinity_ammonium_transporter_gintamt1_n0	0	0	0
r0735_v0	low_affinity_ammonium_transporter_gintamt3_v0	0	0	0
r0736_x0_f	carnitine_o_acetyltransferase_x0	0	2.32722	0
r0737_m0_f	carnitine_o_acetyltransferase_m0	0	2.32722	0
r0738_c0	superoxide_dismutase_c0	0	0	0
r0741_x0	citrate_synthase_x0	0	0.0734865	0
r0743_n0_f	uridylate_kinase_n0	0	27.3022	0
r0744_n0_f	nucleoside_diphosphate_kinase_n0	0.000157723	21.4447	0.000159316
r0745_n0	h2o_transport_n0	0	0	0
r0746_n0	datp_transport_n0	5.28163e-05	5.33498e-05	5.33498e-05
r0747_n0	dctp_transport_n0	2.1725e-05	2.19444e-05	2.19444e-05
r0748_n0	dgtp_transport_n0	1.90755e-05	1.92682e-05	1.92682e-05
r0749_n0	dttp_transport_n0	5.43869e-05	5.49363e-05	5.49363e-05
r0751_x0_f	n_2_citryl_n_6_acetyl_n_6_hydroxylysine_synthase_iuca_like_x0	0	1.26129	0
r0752_c0_f	aerobactin_synthase_iucc_like_x0	0	1.26129	0
r0753_x0_f	aerobactin_synthase_iucc_like_x0	0	1.26142	0
r0754_r0_f	delta_12_desaturase_r0	6.01209e-07	0.257624	6.07282e-07
r0755_m0_f	acetyl_coa_carboxylase_m0	0	0.222889	0
r0756_m0_f	3_oxoacyl_acp_synthase_acetyl_acp_m0	0	0.0291648	0
r0757_m0_f	3_oxoacyl_acp_synthase_hexanoyl_acp_m0	0	0.0291647	0
r0758_m0_f	3_oxoacyl_acp_synthase_butyryl_acp_m0	0	0.0291647	0
r0759_m0_f	acetyl_coa_acp_transacylase_m0	0	2.84625	0
r0760_m0_f	3_oxoacyl_acp_reductase_m0	0	6.06661	0
r0761_m0_f	3_hydroxyacyl_acp_dehydratase_r_3_hydroxybutanoyl_acp_m0	0	0.00387486	0
r0762_m0_f	3_hydroxyacyl_acp_dehydratase_r_3_hydroxyhexanoyl_acp_m0	0	0.00387481	0
r0763_m0_f	3_hydroxyacyl_acp_dehydratase_r_3_hydroxyoctanoyl_acp_m0	0	0.00387293	0
r0764_r0_f	very_long_chain_3_oxoacyl_coa_synthase_palmitoyl_coa_r0	9.20909e-06	3.95766	9.30211e-06
r0765_r0_f	very_long_chain_3_oxoacyl_coa_reducase_stearoyl_coa_r0	9.20909e-06	2.07135	9.30211e-06
r0766_r0_f	very_long_chain_3_hydroxyacyl_coa_dehydratase_3_hydroxy_stearoyl_coa_r0	9.20909e-06	64.0573	9.30211e-06
r0767_r0_f	very_long_chain_enoyl_coa_reductase_r0	9.20909e-06	0.0616882	9.30211e-06
r0768_r0_f	very_long_chain_3_oxoacyl_coa_synthase_gamma_linolenoyl_coa_r0	6.01209e-07	3.66566	6.07282e-07
r0769_r0_f	very_long_chain_3_oxoacyl_coa_reducase_3_oxo_dihomo_gamma_linolenoyl_coa_r0	6.01209e-07	2.14018	6.07282e-07
r0770_r0_f	very_long_chain_3_hydroxyacyl_coa_dehydratase_3_hydroxy_dihomo_gamma_linolenoyl_coa_r0	6.01209e-07	64.0571	6.07282e-07
r0771_r0_f	very_long_chain_enoyl_coa_reductase_r0	6.01209e-07	0.0616798	6.07282e-07
r0772_r0_f	delta_5_desaturase_r0	4.31056e-07	0.217265	4.3541e-07
r0773_x0	long_chain_fatty_acid_coa_ligase_palmitate_x0	0	5.09938e-05	0
r0774_x0_f	acyl_coa_oxidase_octanoyl_coa_x0	0	0.162004	0
r0775_x0_f	acyl_coa_oxidase_hexanoyl_coa_x0	0	0.00810247	0
r0776_x0_f	acyl_coa_oxidase_butanoyl_coa_x0	0	0.162004	0
r0777_x0_f	hydroxyacyl_coa_dehydrogenase_3_hydroxyhexadecanoyl_coa_x0	0	91.0112	0
r0778_x0_f	hydroxyacyl_coa_dehydrogenase_3_hydroxytetradecanoyl_coa_x0	0	91.0248	0
r0779_x0_f	hydroxyacyl_coa_dehydrogenase_3_hydroxydodecanoyl_coa_x0	0	91.0109	0
r0780_x0_f	s_3_hydroxydecanoyl_coa_hydro_lyase_x0	0	4.82906	0
r0781_x0_f	hydroxyacyl_coa_dehydrogenase_3_hydroxydecanoyl_coa_x0	0	91.0109	0
r0782_x0_f	s_3_hydroxyoctanoyl_coa_hydro_lyase_x0	0	4.68083	0
r0783_x0_f	3_hydroxyoctanoyl_coa_dehydrogenase_x0	0	0.000107311	0
r0784_x0_f	s_3_hydroxyhexanoyl_coa_hydro_lyase_x0	0	4.68082	0
r0785_x0_f	3_hydroxyhexanoyl_coa_dehydrogenase_x0	0	0.00010731	0
r0786_x0_f	s_3_hydroxybutanoyl_coa_hydro_lyase_x0	0	4.82906	0
r0787_x0_f	3_hydroxybutanoyl_coa_dehydrogenase_x0	0	0.286364	0
r0788_x0_f	3_ketoacyl_coa_thiolase_3_oxopalmitoyl_coa_x0	0	2.76885	0
r0789_x0_f	3_ketoacyl_coa_thiolase_3_oxomyristoyl_coa_x0	0	0.0938769	0
r0790_x0_f	3_ketoacyl_coa_thiolase_3_oxolauroyl_coa_x0	0	0.0938773	0
r0791_x0_f	3_ketoacyl_coa_thiolase_3_oxodecanoyl_coa_x0	0	0.0938767	0
r0792_x0_f	3_ketoacyl_coa_thiolase_3_oxooctanoyl_coa_x0	0	0.0938907	0
r0793_x0_f	3_ketoacyl_coa_thiolase_3_oxohexanoyl_coa_x0	0	0.0938767	0
r0794_x0_f	3_ketoacyl_coa_thiolase_3_oxobutanoyl_coa_x0	0	0.093877	0
r0795_x0_f	palmitate_transport_x0	0	0.967309	0
r0796_r0_f	24_ethyl_cholesterol_producing_r0	0	18000000000	8.37868e-08
r0797_r0_f	delta_7_sterol_5_desaturase_r0	0	0.127035	8.37868e-08
r0798_r0_f	delta_24_24_1_sterol_reductase_r0	0	0.316147	8.37868e-08
r0799_r0_f	lumped_synthesis_of_stigmasta_7_24_28_dien_3_ol_synthesis_from_lanosterol_r0	0	21.4124	8.37868e-08
r0800_r0_f	s_2_3_epoxysqualene_mutase_cyclizing_lanosterol_forming_r0	2.44995e-07	6.63339	2.4747e-07
r0801_r0_f	sterol_delta_7_reductase_r0	1.47159e-07	1.58478	1.48645e-07
r0802_r0_f	delta_24_sterol_reductase_r0	1.47159e-07	1.7457	1.48645e-07
r0803_r0	amyrin_synthase_r0	0	0	0
r0804_r0	7_dehydrocholesterol_reductase_r0	1.19748e-08	1.20958e-08	1.20957e-08
r0805_r0	sterol_c_5_6_desaturase_r0	1.19748e-08	1.20958e-08	1.20957e-08
r0806_r0	delta_24_sterol_reductase_r0	1.19748e-08	1.20958e-08	1.20957e-08
r0807_r0	3_delta_8_delta_7_isomerase_r0	1.19748e-08	1.20958e-08	1.20957e-08
r0808_r0	4_methylsterol_monooxygenase_r0	1.19748e-08	0.000345617	1.20957e-08
r0809_r0	sterol_4_alpha_carboxylate_3_dehydrogenase_r0	1.19748e-08	0.000345617	1.20957e-08
r0810_r0	3_keto_steroid_reductase_r0	1.19748e-08	0.000345617	1.20957e-08
r0811_r0	lanosterol_nadph_oxygen_oxidoreductase_14_methyl_cleaving_c0	1.19748e-08	0.000345615	1.20957e-08
r0812_r0	s_adenosyl_l_methionine_zymosterol_c_methyltransferase_r0	0	0.000345605	0
r0813_r0	3_delta_8_delta_7_isomerase_r0	0	0.000345605	0
r0814_r0	long_chain_fatty_acid_coa_ligase_palmitate_r0	0.000110527	0.00123893	0.000111644
r0815_c0_f	imidazole_glycerol_phosphate_synthase_c0	2.22678e-05	0.126679	2.24927e-05
r0816_c0_f	1_5_phospho_d_ribosyl_amp_1_6_hydrolase_c0	2.22678e-05	0.152991	2.24927e-05
r0817_c0_f	uridine_ribohydrolase_c0	2.8047e-05	1.45457	2.87353e-05
r0818_c0_f	ornithine_carbamoyltransferase_c0	0	5.28389	0
r0819_e0	d_xylose_transport_e0	0	0	0
r0820_c0_f	d_xylose_reductase_c0	0	1.23777	0
r0821_c0_f	xylitol_reductase_c0	0	0.0190897	0
r0822_e0_f	d_glucose_transport_e0	0	1.70899	0
r0823_e0	d_mannose_transport_e0	0	0	0
r0824_e0_f	d_fructose_transport_e0	0	1.58178	0.222108
r0825_e0	inorganic_phosphate_transporter_ript5_ript6_e0	0	0	0
r0826_e0	dipeptide_transporter_riptr2_alaleu_e0	0	0	0
r0827_e0	dipeptide_transporter_riptr2_alatyr_e0	0	0	0
r0828_c0_f	cytosolic_non_specific_dipeptidase_c0	0	7.05942	0
r0829_e0	copper_import_ctr1_or_ctr3_or_smf1_e0	1.46703e-06	0.00709946	1.48185e-06
r0830_r0_f	delta_17_desaturase_r0	0	1.62559	0
r0831_r0_f	delta_17_desaturase_r0	4.31056e-07	1.6256	4.3541e-07
r0832_c0_f	n_acetylglucosamine_phosphate_mutase_c0	0.000587174	1.00204	0.000594312
r0833_c0	glucosamine_6_phosphate_n_acetyltransferase_c0	0.000587174	0.0594459	0.000594312
r0834_c0	n_acetyl_d_glucosamine_amidohydrolase_c0	0	0	0
r0835_e0	galactose_oxidase_e0	0	0	0
r0836_v0	fe3_transport_ccc1_v0	0	2.33985	0
r0837_v0	fe3_transport_ftr2_or_smf3_v0	0	2.33985	0
r0838_m0	fe3_transport_mmt1_m0	5.98382e-05	6.04426e-05	6.04426e-05
r0839_v0	cu_transport_ctr2_v0	0	8.21077	0
r0840_g0	cu_transporting_atpase_ccc2_g0	0	0	0
r0841_c0	cu_transporting_aptase_crd1_c0	0	0.00709799	0
r0842_v0	mn_transport_ccc1_v0	0	0	0
r0843_e0	mn_transport_smf1_e0	1.32033e-06	1.33366e-06	1.33366e-06
r0844_e0	zn_transport_zrt1_e0	7.95863e-05	8.03902e-05	8.03902e-05
r0845_r0	zn_transport_yke4_msc2_zrg17_r0	0	0	0
r0846_v0	zn_transport_zrt3_riznt1_v0	0	0	0
r0847_m0	3_hexaprenyl_4_hydroxy_5_methoxybenzoate_carboxy_lyase_m0	1.55446e-05	1.57017e-05	1.57017e-05
r0849_m0_f	5_6_7_8_tetrahydrofolate_nadp_plus_oxidoreductase_m0	0	3.70911	0
r0850_c0	1_4_alpha_glucan_branching_enzyme_c0	0.000510321	0.000515475	0.000515475
r0851_m0	10_formyltetrahydrofolate_synthetase_m0	0	0	0
r0852_x0_f	catalase_x0	0	348.719	0
r0853_x0_f	nadh_shuttle_x0	0	2.22738	0
r0854_x0_f	nad_shuttle_x0	0	2.22738	0
r0855_c0	pi_4_kinase_c0	0	0	0
r0856_c0	pi3p_5_kinase_c0	0	0	0
r0857_r0	phosphatidic_acid_transport_er_mito_ermes_ups1_mdm35_r0	0	0	0
r0858_r0_f	ctp_phosphatidate_cytidyltransferase_r0	6.38065e-08	0.292349	4.75319e-07
r0859_m0_f	ctp_phosphatidate_cytidyltransferase_m0	0	0.410401	0
r0860_r0	collect_acyl_chains_r0	0.00169189	0.00170898	0.00170898
r0861_r0	acyl_coa_1_acyl_sn_glycerol_3_phosphate_2_o_acyltransferase_r0	3.38988e-05	3.42482e-05	3.42482e-05
r0862_c0_f	g3p_transport_c0	3.38988e-05	1.33186	3.42482e-05
r0863_r0	1_2_diacyl_sn_glycerol_3_phosphate_phosphohydrolase_r0	3.3415e-05	0.00254266	3.37729e-05
r0864_r0	ctp_dependent_diacylglycerol_kinase_1_r0	0	0	0
r0865_m0	cdp_diacylglycerol_phosphatidylglycerol_3_phosphatidyltransferase_m0	0	0	0
r0866_m0	cardiolipin_acylhydrolase_m0	0	2.69583	0
r0867_m0	monolysocardiolipin_acyltransferase_m0	0	2.69583	0
r0868_r0	phosphatidylserine_transport_er_mito_ermes_ups2_mdm35_r0	0	4.02387e-07	4.02387e-07
r0869_m0	phosphatidylserine_decarboxylase_m0	0	4.02387e-07	4.02387e-07
r0870_m0	phosphatidylethanolamine_transport_mito_er_ermes_ups1_mdm35_m0	0	4.02387e-07	4.02387e-07
r0871_r0	phosphatidylcholine_phosphatidohydrolase_r0	0	0	0
r0872_r0	phosphatidylethanolamine_phosphatidohydrolase_r0	0	0.00250922	0
r0873_r0	cholinephosphotransferase_r0	0	0.00250923	0
r0874_r0	choline_phosphate_cytidylyltransferase_r0	0	0.00250923	0
r0875_r0	phosphatidylethanolamine_2_acylhydrolase_r0	0	0	0
r0876_r0	phosphatidylcholine_2_acylhydrolase_r0	0	1.95972e-09	1.96478e-09
r0877_r0	ethanolamine_phosphate_cytidylyltransferase_r0	0	0.00217835	0
r0878_r0	ethanolaminephosphotransferase_r0	0	0.00217835	0
r0879_r0	diacylglycerol_o_acyltransferase_r0	3.29073e-05	0.0703994	3.32397e-05
r0880_r0	triacylglycerol_acylhydrolase_r0	0	0.0703665	0
r0881_r0	sterol_24_c_methyltransferase_r0	0	0.000410421	1.48645e-07
r0882_r0	sterol_14_alpha_demethylase_r0	0	0.000410352	1.48645e-07
r0883_r0	delta_14_sterol_reductase_r0	0	0.000410421	1.48645e-07
r0884_r0	methylsterol_monooxygenase_r0	0	0.000410352	1.48645e-07
r0885_r0	sterol_4_alpha_carboxylate_3_dehydrogenase_decarboxylating_r0	0	0.000410421	1.48645e-07
r0886_r0	3_beta_hydroxysteroid_3_dehydrogenase_r0	0	0.000410421	1.48645e-07
r0887_r0	lumped_erg25_26_27_r0	0	0.000410352	1.48645e-07
r0888_r0	delta_8_delta_7_isomerase	0	0.000410421	1.48645e-07
r0889_r0	delta_7_sterol_5_6_desaturase_c0	0	0.000410421	1.48645e-07
r0890_r0	24_methylenesterol_c_methyltransferase_r0	0	0.000410274	0
r0891_r0	delta_24_sterol_reductase	0	0.000410274	0
r0892_r0	sterol_22_desaturase_r0	3.94536e-08	3.98521e-08	3.98521e-08
r0893_r0_f	3_ketodihydrosphingosine_reductase_r0	0	19.3658	0
r0894_r0	ceramide_synthase_d18_0_16_0_r0	0	0.0011284	0
r0895_r0	ceramide_synthase_t18_0_16_0_r0	0	0.00112839	0
r0896_r0	alkaline_ceramidase_d18_0_16_0_r0	0	0.00112839	0
r0897_r0	alkaline_ceramidase_t18_0_16_0_r0	0	0.00112839	0
r0898_r0	sphingolipid_delta_4_desaturase_r0	0	0	0
r0899_r0	sphingolipid_delta_8e_desaturase_r0	0	0	0
r0900_r0	sphingolipid_c9_methyltransferase_r0	0	0	0
r0901_g0	ceramide_glucosyltransferase_g0	0	0	0
r0902_g0	udpase_g0	0	0	0
r0903_g0	udp_glucose_ump_antiport_g0	0	0	0
r0904_g0	phosphate_transport_g0	0	0	0
r0905_g0	h_plus_transport_g0	0	0	0
r0906_g0	ceramide_transport_g0	0	0	0
r0907_g0	phytoceramide_transport_g0	0	0	0
r0908_g0	phosphatidyl_1d_myo_insoitol_transport_g0	0	0	0
r0909_g0	inositol_phosphorylceramide_synthase_g0	0	0	0
r0910_g0	ceramide_glucosyltransferase	0	0	0
r0911_g0	h2o_transport_g0	0	0	0
r0912_r0_f	co2_transport_r0	1.02115e-05	18000000000	18000000000
r0913_r0_f	s_adenosyl_l_methionine_transport_r0	0	2.51023	1.0576e-06
r0914_x0_f	carnitine_transport_x0	0	18000000000	0
r0915_e0	carnitine_transport_e0	0	0	0
r0916_c0	protein_biosynthesis_c0	0.00146703	0.00148185	0.00148185
r0917_m0	serine_transport_m0	0	0	0
r0918_m0_f	methylenetetrahydrofolate_dehydrogenase_m0	0	0.0800069	0
r0919_m0	formate_transport_m0	0	0	0
r0920_c0_f	methylenetetrahydrofolate_reductase_c0	0.000306335	0.570514	0.000309443
r0921_m0	methylenetetrahydrofolate_reductase_c0	0.000140186	0.000141602	0.000141602
r0922_m0_f	atp_6_hydroxymethyl_7_8_dihydropterin_6_diphosphotransferase_m0	0.000140186	0.00325561	0.000141602
r0923_m0_f	2_amino_4_hydroxy_6_hydroxymethyl_7_8_dihydropteridine_diphosphate_4_aminobenzoate_2_amino_4_hydroxydihydropteridine_6_methenyltransferase_m0	0.000140186	0.010832	0.000141602
r0926_c0	alpha_glucan_phosphorylase_c0	0	0.0829623	0
r0927_c0	pyridoxal_phosphate_phosphatase_c0	0	0	0
r0928_e0	glcnac_transporter_ringt_e0	0	0	0
r0929_c0	n_acetylglucosamine_kinase_c0	0	0	0
r0930_c0	glucosamine_6_phosphate_isomerase_c0	0	0.104168	0
r0931_c0	1_3_beta_glucan_synthase_c0	0	0	0
r0932_c0	bis_5_nucleosyl_tetraphosphatase_c0	0	0.112632	0
r0933_c0	l_cysteinylglycine_dipeptidase_c0	0	0.0157866	0
r0934_c0	gamma_glutamylcyclotransferase_c0	0	0.0157866	0
r0935_c0	2_3_amino_3_carboxypropyl_histidine_synthase_subunit_2_c0	0	0	0
r0936_m0	dihydroxy_acid_dehydratase_m0	0	0.0139705	0.000222086
r0937_m0	threonine_dehydratase_c0	0	0.0139705	0.000222086
r0938_m0_f	threonine_transport_m0	0	18000000000	0.000222086
r0939_m0	ubiquinone_biosynthesis_monooxygenase_m0	2.93839e-05	2.96807e-05	2.96807e-05
r0940_m0	rxn25479_m0	2.93839e-05	2.96807e-05	2.96807e-05
r0941_m0	3_octaprenyl_4_5_dihydroxybenzoate_methyltransferase_coq3_m0	2.93839e-05	2.96807e-05	2.96807e-05
r0942_m0	4_hydroxy_3_octaprenylbenzoate_5_hydroxylyase_m0	2.93839e-05	2.96807e-05	2.96807e-05
r0943_m0	4_hydroxybenzoate_polyprenyltransferase_m0	2.93839e-05	2.96807e-05	2.96807e-05
r0944_c0	octaprenyl_diphosphate_synthase_c0	2.93839e-05	2.96807e-05	2.96807e-05
r0945_c0	hydroxyphenylpyruvate_reductase_c0	4.49285e-05	4.53823e-05	4.53823e-05
r0946_c0	3_4_hydroxyphenyl_lactate_hydro_lyase_c0	4.49285e-05	4.53823e-05	4.53823e-05
r0947_c0	4_coumarate_coa_ligase_c0	4.49285e-05	4.53823e-05	4.53823e-05
r0948_c0	4_coumaroyl_coa_deacetylase_c0	4.49285e-05	4.53823e-05	4.53823e-05
r0949_c0	4_hydroxybenzoate_synthase_c0	4.49285e-05	4.53823e-05	4.53823e-05
r0950_c0	pantothenate_kinase_c0	2.79774e-05	2.82601e-05	2.826e-05
r0951_c0	phosphopantetheine_adenylyltransferase_c0	2.79774e-05	2.82601e-05	2.826e-05
r0952_c0	quinolinate_synthesis_c0	0	6.17041e-05	0
r0953_m0_f	protoheme_ferro_lyase_c0	5.98382e-05	0.0838613	6.04426e-05
r0954_m0	protoheme_mitchondrial_transport_m0	3.47614e-05	3.51126e-05	3.51125e-05
r0955_r0	protoheme_transport_r0	0	0	0
r0957_r0	nadph_ferricytochrome_b5_reductase_r0	5.47346e-05	0.00169612	5.55848e-05
r0958_r0_f	nadp_transport_r0	0	1.8e+10	0
r0959_r0_f	nadph_transport_r0	7.67238e-05	18000000000	18000000000
r0961_c0	aminodeoxychorismate_lyase_c0	0.000140186	0.000141602	0.000141602
r0962_v0_f	phosphate_transport_v0	0	NaN	0
r0963_v0_f	adp_transport_v0	0	18000000000	0
r0964_v0_f	h2o_transport_v0	0	18000000000	0
r0965_v0	proton_transport_v0	0	0.49992	0
r0966_v0	polyphosphate_kinase_v0	0	0.000501928	0
r0967_v0	polyphosphate_phosphatase_v0	0	0.000452381	0
r0968_x0	isocitrate_lyase_x0	0	0.0460894	0
r0969_x0_f	succinate_transport_x0	0	18000000000	0
r0970_x0_f	oxaloacetate_transport_x0	0	18000000000	18000000000
r0971_v0	polyphosphate_sink	0	0.000501926	0
r0972_m0_f	asp_transport_m0	0	0.969032	0
r0973_x0_f	asp_glu_antiport_x0	0	18000000000	0
r0974_x0	malate_dehydrogenase_x0	0	0.0845496	0
r0975_c0	6_phosphogluconolactonase_c0	0	0.0489411	0.00263
r0976_c0_f	2_oxopropanal_nadp_plus_oxidoreductase_c0	0.182918	0.741944	0.22007
r0978_c0_f	2_aminoadipate_aminotransferase_c0	9.8311e-05	0.295364	9.9304e-05
r0979_c0_f	tyrosine_aminotransferase_c0	0	24.707	4.53823e-05
r0980_c0	icosanoyl_coa_synthesis_r0	0	4.82773e-05	0
r0981_c0	behenoyl_coa_synthesis_r0	0	0	0
r0982_r0	lignoceroyl_coa_synthesis_r0	0	0	0
r0983_c0	18_0_delta_11_desaturase_des2_r0	7.63299e-06	7.71009e-06	7.71009e-06
r0984_r0	collect_lipid_backbones_r0	0.000336529	0.000339928	0.000339928
r0985_n0	dna_synthesis_n0	0.00146703	0.00148185	0.00148185
r0986_c0	minerals_c0	0.00146703	0.00148185	0.00148185
r0987_n0	rna_synthesis_n0	0.00146703	0.00148185	0.00148185
r0988_e0_r	magnesium_uptake	0.000183379	0.000185231	0.000185231
r0989_e0_r	sodium_uptake	0	0	0
r0990_e0_r	sulfate_uptake	0.000328249	0.00662836	0.000331564
r0991_e0_r	potassium_uptake	2.93406e-05	2.9637e-05	2.96369e-05
r0992_e0_r	nitrate_uptake	0	0.0461878	0
r0993_e0_r	chloride_uptake	0.0001455	0.00014697	0.00014697
r0994_e0_r	phosphate_uptake	0.0016083	1000	0.00162456
r0995_e0_r	calcium_uptake	0.00024206	0.000244505	0.000244505
r0996_e0_r	iron3_uptake	0.000191921	0.00019386	0.00019386
r0997_e0_r	iodide_uptake	0	0	0
r0998_e0_r	manganese_uptake	1.32033e-06	1.33366e-06	1.33366e-06
r0999_e0_r	zinc_uptake	7.95863e-05	8.03902e-05	8.03902e-05
r1000_e0_r	copper_uptake	1.46703e-06	1.48185e-06	1.48185e-06
r1001_e0_r	molybdate_uptake	3.98818e-05	4.02846e-05	4.02846e-05
r1002_e0_r	glycine_uptake	0	0.0706749	0.0106431
r1003_e0_r	thiamin_uptake	5.03473e-05	5.08558e-05	5.08558e-05
r1004_e0_r	pyridoxol_uptake	0	0	0
r1005_e0_r	niacin_uptake	0	6.17096e-05	6.17096e-05
r1006_e0_r	myo_inositol_uptake	0	4.16679e-08	4.17025e-08
r1007_e0	palmitate_uptake	0.000110129	0.00101573	0.000111644
r1008_e0	ammonium_sink	0	0.060138	0
r1009_e0_r	h2o_uptake	0	1000	998.674
r1010_e0_r	h_plus_uptake	0	999.996	999.912
r1011_e0_r	co2_uptake	0	998.724	998.694
r1012_e0_r	o2_uptake	1.25748	1000	1000
r1013_e0_r	cobalt_uptake	8.63346e-05	8.72067e-05	8.72067e-05
r1014_r0_f	stearoyl_coa_transport_r0	0	18000000000	0
r1015_c0	stearoyl_coa_hydrolase_c0	0	0.00058969	0
r1016_e0_f	niacin_transport_e0	0	18000000000	6.17096e-05
r1017_c0	nicotinate_phosphoribosyltransferase_c0	0	6.17096e-05	6.17096e-05
r1018_r0_f	ethanolamine_transport_diffusion_r0	0	18000000000	0
r1019_r0	phosphatidylethanolamine_n_methyltransferase_r0	0	0.00250923	0
r1020_r0	phosphatidyl_n_methylethanolamine_n_methyltransferase_r0	0	0.00250923	0
r1021_r0	phosphatidylethanolamine_n_methyltransferase_r0	0	0.00250923	0
r1022_r0	phosphatidylethanolamine_n_methyltransferase_r0	0	0.0766928	0
r1023_v0	cu_transport_v0	0	8.21077	0
r1024_c0	10_formyltetrahydrofolate_5_phosphoribosylglycinamide_formyltransferase_c0	0.000978745	0.00165693	0.000988631
r1025_e0	molybdate_transport_e0	3.98818e-05	4.02846e-05	4.02846e-05
r1026_c0	glutamate_prephenate_aminotransferase_c0	4.43008e-05	0.000535372	0.000126287
r1027_c0	l_arogenate_hydro_lyase_c0	4.43008e-05	4.47483e-05	4.47483e-05
r1028_c0	l_arogenate_nadp_oxidoreductase_c0	0	0.000490627	8.15387e-05
r1029_n0	utp_transport_n0	0.000312474	0.000315631	0.000315631
r1030_n0	gtp_transport_n0	0.000150234	0.000151751	0.000151751
r1031_r0	ctp_transport_r0	0	0	0
r1032_m0	atp_fmn_adenylyltransferase_m0	0	2.75717e-05	2.75717e-05
r1033_m0	atp_riboflavin_5_phosphotransferase_m0	0	2.75717e-05	2.75717e-05
r1034_m0	riboflavin_transport_m0	0	2.75717e-05	2.75717e-05
r1035_c0	5_amino_6_5_phosphoribitylamino_uracil_phosphatase_c0	8.42072e-05	8.50578e-05	8.50577e-05
r1036_c0	2_5_diamino_6_5_phospho_d_ribitylamino_pyrimidin_4_3h_one_nad_1_oxidoreductase_c0	8.42072e-05	8.50578e-05	8.50577e-05
r1037_c0	nucleoside_diphosphate_kinase_dadp_c0	0	0.112328	5.33498e-05
r1038_c0	nucleoside_diphosphate_kinase_dcdp_c0	0	0.113156	0
r1039_c0	nucleoside_diphosphate_kinase_dgdp_c0	1.90755e-05	0.111553	1.92682e-05
r1040_c0	nucleoside_diphosphate_kinase_dtdp_c0	5.43869e-05	0.120634	5.49363e-05
r1041_n0	ppi_transport_n0	0.00109093	0.00110195	0.00110194
r1042_n0	atp_transport_n0	0.000480214	0.000485064	0.000485064
r1043_n0	adp_transport_n0	0.000157723	0.000159316	0.000159316
r1044_c0	cytidine_5_monophosphate_phosphohydrolase_c0	2.8047e-05	0.00253767	2.87353e-05
r1045_m0	l_valine_transport_m0	0	0	0
r1046_c0	acetyl_coa_3_methyl_2_oxobutanoate_c_acetyltransferase_c0	0	0.00678791	0
r1047_c0_f	2_isopropylmalate_hydro_lyase_c0	0	0.0347876	0
r1048_c0_f	3_isopropylmalate_hydro_lyase_c0	0	0.0206552	0
r1049_c0	3_isopropylmalate_nad_oxidoreductase_c0	0	0.00678791	0
r1050_c0	2_oxo_4_methyl_3_carboxypentanoate_decarboxylation_c0	0	0.00678791	0
r1051_c0_f	l_leucine_2_oxoglutarate_aminotransferase_c0	0.000121277	31.8471	0.000122502
r1052_m0	2_3_dihydroxy_3_methylbutanoate_hydro_lyase_m0	0.000118211	0.0209258	0.000119405
r1053_c0	glycolate_reductase_nadp_c0	0	0.000141602	0.000141602
r1054_c0	methylthioribose_1_phosphate_isomerase_c0	0.000144074	0.000145529	0.000145529
r1055_c0	4_methylthio_2_oxobutyrate_transaminase_c0	0	0.0525045	0
r1056_c0	l_aspartate_1_carboxy_lyase_c0	2.79774e-05	0.0192289	2.826e-05
r1057_r0	h_plus_transport_r0	0	0.0767433	5.07475e-05
r1058_r0_f	h2o_transport_r0	0	18000000000	18000000000
r1059_r0_f	malonyl_coa_transport_r0	9.8103e-06	18000000000	9.90939e-06
r1060_m0_f	malonyl_coa_transport_m0	0	18000000000	0
r1061_r0_f	atp_transport_r0	0.000110527	18000000000	0.000111644
r1062_r0_f	amp_transport_r0	0.000110527	18000000000	0.000111644
r1063_r0_f	ppi_transport_r0	0.000110527	18000000000	0.000111644
r1064_r0_f	pi_transport_r0	3.3415e-05	18000000000	3.37729e-05
r1065_r0_f	cmp_transport_r0	4.29281e-07	18000000000	18000000000
r1066_r0_f	l_serine_transport_r0	0	18000000000	4.33617e-07
r1067_c0	biomass_sink_c0	0.00146703	0.00148185	0.00148185
r1068_r0_f	udp_n_acetylglucosamine_dolichyl_phosphate_n_acetylglucosaminephosphotransferase_r0	0	0.00154463	0
r1069_x0_f	o2_transport_x0	0	18000000000	0
r1070_x0_f	h2o_transport_x0	0	18000000000	0.0104866
r1071_x0_f	ppi_transport_x0	0	18000000000	18000000000
r1072_x0_f	butanoate_transport_x0	0	18000000000	0
r1073_m0	h2o2_reductase_m0	0.000179515	0.000181328	0.000181328
r1074_m0_f	l_glutamine_transport_m0	0	18000000000	0.000600183
r1075_c0_f	thymidylate_5_phosphohydrolase_c0	0	1.8259	0
r1076_e0	thymine_sink_e0	0	0.000501726	0
r1077_m0_f	acetyl_coa_c_acetyltransferase_m0	0	183494	0
r1078_m0_f	l_proline_transport_m0	0	18000000000	0
r1079_x0	l_tyrosine_transport_x0	0	0	0
r1080_x0	fatty_acid_oxidation_eicosanoyl_coa_x0	0	4.82773e-05	0
r1081_m0_f	methylcrotonoyl_coa_carboxylase_m0	0	0.0438915	0
r1082_m0_f	hydroxymethylglutaryl_coa_synthase_m0	0	0.136808	0
r1083_m0_f	2_methylpropanoyl_coa_dehydrogenase_oxidase_m0	0	1.29317	0
r1084_e0_f	pyridoxine_transport_e0	0	18000000000	0
r1085_c0_f	pyridoxine_nadp_4_oxidoreductase_c0	0	0.038206	0
r1086_x0_f	3_hydroxyoctadecanoyl_coa_nadp_oxidoreductase_x0	0	0.669421	0
r1087_x0_f	3_oxostearoyl_coa_thiolase_x0	0	0.0891841	0
r1088_x0_f	amp_atp_antiport_x0	0	2.0199	0.010487
r1089_m0_f	citrate_isocitrate_antiport_m0	0	18000000000	0.00094986
r1090_c0	isocitrate_lyase_c0	0	0.0459777	0
r1091_x0_f	proton_transport_x0	0	18000000000	1.8e+10
r1092_x0_f	atp_transport_x0	0	18000000000	0
r1093_x0_f	acetate_transport_x0	0	18000000000	0
r1094_x0	acetyl_coa_synthase_x0	0	0.0838688	0.010487
r1097_r0	icosanoyl_coa_transport_r0	0	4.82773e-05	0
r1098_c0	chitin_oligomer_n3_synthesis_c0	0	0.00474659	9.90939e-06
r1099_c0	chitin_oligomer_n4_synthesis_c0	0	0.00355943	0
r1100_c0	chitin_oligomer_n5_synthesis_c0	0	0.00284755	0
r1101_c0	chitin_oligomer_n6_synthesis_c0	0	0.00237296	0
r1102_e0	lco3_16_0_sink	0	5.80875e-05	9.90939e-06
r1103_e0	lco4_16_0_sink	0	5.78921e-05	0
r1104_e0	lco5_16_0_sink	0	5.76982e-05	0
r1105_e0	lco6_16_0_sink	0	5.7504e-05	0
r1106_e0	lco3_16_1_sink	0	5.78997e-05	0
r1107_e0	lco4_16_1_sink	0	5.77056e-05	0
r1108_e0	lco5_16_1_sink	0	5.75127e-05	0
r1109_e0	lco6_16_1_sink	0	5.73199e-05	0
r1110_e0	lco3_18_0_sink	0	0.000905199	0
r1111_e0	lco4_18_0_sink	0	0.000850985	0
r1112_e0	lco5_18_0_sink	0	0.000802898	0
r1113_e0	lco6_18_0_sink	0	0.000759954	0
r1114_e0	lco3_18_1_d9_sink	0	0.000862902	0
r1115_e0	lco4_18_1_d9_sink	0	0.000813494	0
r1116_e0	lco5_18_1_d9_sink	0	0.00076944	0
r1117_e0	lco6_18_1_d9_sink	0	0.000729912	0
r1118_c0	lipochitooligosaccharide_n3_16_0_c0	0	5.80875e-05	9.90939e-06
r1119_c0	lipochitooligosaccharide_n4_16_0_c0	0	5.78921e-05	0
r1120_c0	lipochitooligosaccharide_n5_16_0_c0	0	5.76982e-05	0
r1121_c0	lipochitooligosaccharide_n6_16_0_c0	0	5.7504e-05	0
r1122_c0	lipochitooligosaccharide_n3_16_1_c0	0	5.78997e-05	0
r1123_c0	lipochitooligosaccharide_n4_16_1_c0	0	5.77056e-05	0
r1124_c0	lipochitooligosaccharide_n5_16_1_c0	0	5.75127e-05	0
r1125_c0	lipochitooligosaccharide_n6_16_1_c0	0	5.73199e-05	0
r1126_c0	lipochitooligosaccharide_n3_18_0_c0	0	0.000905199	0
r1127_c0	lipochitooligosaccharide_n4_18_0_c0	0	0.000850985	0
r1128_c0	lipochitooligosaccharide_n5_18_0_c0	0	0.000802898	0
r1129_c0	lipochitooligosaccharide_n6_18_0_c0	0	0.000759954	0
r1130_c0	lipochitooligosaccharide_n3_18_1_d9_c0	0	0.000862902	0
r1131_c0	lipochitooligosaccharide_n4_18_1_d9_c0	0	0.000813494	0
r1132_c0	lipochitooligosaccharide_n5_18_1_d9_c0	0	0.00076944	0
r1133_c0	lipochitooligosaccharide_n6_18_1_d9_c0	0	0.000729912	0
r1134_r0_f	16_1_d9_coa_transport_abc_system_r0	0	0.932897	0
r1135_r0_f	18_1_d9_coa_transport_abc_system_r0	0	0.932898	0
r1136_r0	behenoyl_coa_9_desaturase_r0	0	0	0
r1137_r0	lignoceroyl_coa_9_desaturase_r0	0	0	0
r1138_r0	cerotoyl_coa_synthesis_r0	0	0	0
r1139_r0	cerotoyl_coa_9_desaturase_r0	0	0	0
r1140_r0	icosanoyl_coa_9_desaturase_r0	0	0	0
r1141_r0	tag_16_1_16_1_16_1_r0	0	8.50411e-06	8.41817e-06
r1142_r0	slime_tag_16_1_16_1_16_1_r0	0	8.50411e-06	8.41817e-06
r1143_r0	tag_16_1_16_1_16_0_r0	0	1.70082e-05	0
r1144_r0	slime_tag_16_1_16_1_16_0_r0	0	1.70082e-05	0
r1145_r0	tag_16_1_16_0_16_0_r0	7.0302e-06	2.38078e-05	1.55194e-05
r1146_r0	slime_tag_16_1_16_0_16_0_r0	7.0302e-06	2.38078e-05	1.55194e-05
r1147_r0	tag_16_1_16_1_18_3_r0	0	0	0
r1148_r0	slime_tag_16_1_16_1_18_3_r0	0	0	0
r1149_r0	tag_16_1_16_1_18_2_r0	0	0	0
r1150_r0	slime_tag_16_1_16_1_18_2_r0	0	0	0
r1151_r0	tag_16_1_16_0_18_3_r0	0	0	0
r1152_r0	slime_tag_16_1_16_0_18_3_r0	0	0	0
r1153_r0	tag_16_1_16_1_18_1_r0	0	7.71009e-06	0
r1154_r0	slime_tag_16_1_16_1_18_1_r0	0	7.71009e-06	0
r1155_r0	tag_16_1_16_0_18_1_r0	0	7.7101e-06	0
r1156_r0	slime_tag_16_1_16_0_18_1_r0	0	7.7101e-06	0
r1157_r0	tag_16_1_16_0_18_0_r0	0	9.84733e-07	9.84733e-07
r1158_r0	slime_tag_16_1_16_0_18_0_r0	0	9.84733e-07	9.84733e-07
r1159_r0	tag_16_0_16_0_18_1_r0	0	7.7101e-06	7.71009e-06
r1160_r0	slime_tag_16_0_16_0_18_1_r0	0	7.7101e-06	7.71009e-06
r1161_r0	tag_16_1_16_1_20_5_r0	6.19252e-08	4.3541e-07	4.3541e-07
r1162_r0	slime_tag_16_1_16_1_20_5_r0	6.19252e-08	4.3541e-07	4.3541e-07
r1163_r0	tag_16_1_16_1_20_4_r0	0	0	0
r1164_r0	slime_tag_16_1_16_1_20_4_r0	0	0	0
r1165_r0	tag_16_1_16_1_20_3_r0	0	1.71872e-07	0
r1166_r0	slime_tag_16_1_16_1_20_3_r0	0	1.71872e-07	0
r1167_r0	tag_16_1_16_0_20_3_r0	0	1.71872e-07	1.71872e-07
r1168_r0	slime_tag_16_1_16_0_20_3_r0	0	1.71872e-07	1.71872e-07
r1169_r0	tag_16_1_18_1_18_1_r0	0	3.85505e-06	0
r1170_r0	slime_tag_16_1_18_1_18_1_r0	0	3.85505e-06	0
r1171_r0	tag_16_1_18_0_18_1_r0	0	9.84733e-07	0
r1172_r0	slime_tag_16_1_18_0_18_1_r0	0	9.84733e-07	0
r1173_r0	tag_16_0_18_1_18_1_r0	0	3.85505e-06	0
r1174_r0	slime_tag_16_0_18_1_18_1_r0	0	3.85505e-06	0
r1175_r0	tag_16_1_18_3_20_5_r0	0	0	0
r1176_r0	slime_tag_16_1_18_3_20_5_r0	0	0	0
r1177_r0	tag_16_1_18_3_20_4_r0	0	0	0
r1178_r0	slime_tag_16_1_18_3_20_4_r0	0	0	0
r1179_r0	tag_16_1_18_1_20_4_r0	0	0	0
r1180_r0	slime_tag_16_1_18_1_20_4_r0	0	0	0
r1181_r0	tag_16_1_18_1_20_3_r0	0	1.71872e-07	0
r1182_r0	slime_tag_16_1_18_1_20_3_r0	0	1.71872e-07	0
r1183_r0	tag_16_1_18_0_20_3_r0	0	1.71872e-07	0
r1184_r0	slime_tag_16_1_18_0_20_3_r0	0	1.71872e-07	0
r1185_r0	tag_16_0_18_1_20_3_r0	0	1.71872e-07	0
r1186_r0	slime_tag_16_0_18_1_20_3_r0	0	1.71872e-07	0
r1187_r0	tag_16_1_16_1_22_1_r0	0	0	0
r1188_r0	slime_tag_16_1_16_1_22_1_r0	0	0	0
r1189_r0	tag_16_0_16_1_22_1_r0	0	0	0
r1190_r0	slime_tag_16_0_16_1_22_1_r0	0	0	0
r1191_r0	tag_16_1_20_4_20_5_r0	0	0	0
r1192_r0	slime_tag_16_1_20_4_20_5_r0	0	0	0
r1193_r0	tag_16_1_20_5_20_3_r0	0	1.71872e-07	0
r1194_r0	slime_tag_16_1_20_5_20_3_r0	0	1.71872e-07	0
r1195_r0	tag_16_0_20_5_20_4_r0	0	0	0
r1196_r0	slime_tag_16_0_20_5_20_4_r0	0	0	0
r1197_r0	tag_16_1_20_3_20_3_r0	0	8.59358e-08	0
r1198_r0	slime_tag_16_1_20_3_20_3_r0	0	8.59358e-08	0
r1199_r0	tag_16_1_16_1_24_1_r0	0	0	0
r1200_r0	slime_tag_16_1_16_1_24_1_r0	0	0	0
r1201_r0	tag_16_0_16_1_24_1_r0	0	0	0
r1202_r0	slime_tag_16_0_16_1_24_1_r0	0	0	0
r1203_r0	tag_16_0_16_0_24_1_r0	0	0	0
r1204_r0	slime_tag_16_0_16_0_24_1_r0	0	0	0
r1205_r0	tag_16_1_18_1_24_1_r0	0	0	0
r1206_r0	slime_tag_16_1_18_1_24_1_r0	0	0	0
r1207_r0	dag_16_1_16_1_r0	0	5.33238e-07	5.33238e-07
r1208_r0	slime_dag_16_1_16_1_r0	0	5.33238e-07	5.33238e-07
r1209_r0	dag_16_1_16_0_r0	0	5.31341e-07	0
r1210_r0	slime_dag_16_1_16_0_r0	0	5.31341e-07	0
r1211_r0	dag_16_0_16_0_r0	0	5.29457e-07	0
r1212_r0	slime_dag_16_0_16_0_r0	0	5.29457e-07	0
r1213_r0	dag_16_1_18_3_r0	0	0	0
r1214_r0	slime_dag_16_1_18_3_r0	0	0	0
r1215_r0	dag_16_1_18_2_r0	0	0	0
r1216_r0	slime_dag_16_1_18_2_r0	0	0	0
r1217_r0	dag_16_1_18_1_r0	0	0	0
r1218_r0	slime_dag_16_1_18_1_r0	0	0	0
r1219_r0	dag_16_1_18_0_r0	0	3.21079e-07	0
r1220_r0	slime_dag_16_1_18_0_r0	0	3.21079e-07	0
r1221_r0	dag_16_0_18_3_r0	0	0	0
r1222_r0	slime_dag_16_0_18_3_r0	0	0	0
r1223_r0	dag_16_0_18_2_r0	0	0	0
r1224_r0	slime_dag_16_0_18_2_r0	0	0	0
r1225_r0	dag_16_0_18_1_r0	0	0	0
r1226_r0	slime_dag_16_0_18_1_r0	0	0	0
r1227_r0	dag_16_1_20_5_r0	0	0	0
r1228_r0	slime_dag_16_1_20_5_r0	0	0	0
r1229_r0	dag_16_1_20_4_r0	0	0	0
r1230_r0	slime_dag_16_1_20_4_r0	0	0	0
r1231_r0	dag_16_0_20_5_r0	0	0	0
r1232_r0	slime_dag_16_0_20_5_r0	0	0	0
r1233_r0	dag_18_3_18_3_r0	0	0	0
r1234_r0	slime_dag_18_3_18_3_r0	0	0	0
r1235_r0	dag_18_3_18_2_r0	0	0	0
r1236_r0	slime_dag_18_3_18_2_r0	0	0	0
r1237_r0	dag_18_3_18_1_r0	0	0	0
r1238_r0	slime_dag_18_3_18_1_r0	0	0	0
r1239_r0	dag_18_2_18_2_r0	0	0	0
r1240_r0	slime_dag_18_2_18_2_r0	0	0	0
r1241_r0	dag_16_1_20_3_r0	0	0	0
r1242_r0	slime_dag_16_1_20_3_r0	0	0	0
r1243_r0	dag_16_0_20_4_r0	0	0	0
r1244_r0	slime_dag_16_0_20_4_r0	0	0	0
r1245_r0	dag_16_0_20_3_r0	0	0	0
r1246_r0	slime_dag_16_0_20_3_r0	0	0	0
r1247_r0	dag_18_0_18_3_r0	0	0	0
r1248_r0	slime_dag_18_0_18_3_r0	0	0	0
r1249_r0	dag_18_0_18_2_r0	0	0	0
r1250_r0	slime_dag_18_0_18_2_r0	0	0	0
r1251_r0	dag_18_0_18_1_r0	0	0	0
r1252_r0	slime_dag_18_0_18_1_r0	0	0	0
r1253_r0	dag_18_1_18_2_r0	0	0	0
r1254_r0	slime_dag_18_1_18_2_r0	0	0	0
r1255_r0	dag_18_1_18_1_r0	0	1.72083e-07	0
r1256_r0	slime_dag_18_1_18_1_r0	0	1.72083e-07	0
r1257_r0	dag_18_1_20_5_r0	0	0	0
r1258_r0	slime_dag_18_1_20_5_r0	0	0	0
r1259_r0	dag_18_1_20_4_r0	0	0	0
r1260_r0	slime_dag_18_1_20_4_r0	0	0	0
r1261_r0	dag_18_1_20_3_r0	0	0	0
r1262_r0	slime_dag_18_1_20_3_r0	0	0	0
r1263_r0	dag_20_5_20_4_r0	0	0	0
r1264_r0	slime_dag_20_5_20_4_r0	0	0	0
r1265_r0	dag_20_5_20_3_r0	0	1.71872e-07	0
r1266_r0	slime_dag_20_5_20_3_r0	0	1.71872e-07	0
r1267_r0	dag_20_4_20_3_r0	0	0	0
r1268_r0	slime_dag_20_4_20_3_r0	0	0	0
r1269_r0	dag_20_3_20_3_r0	0	8.59359e-08	0
r1270_r0	slime_dag_20_3_20_3_r0	0	8.59359e-08	0
r1271_r0	dag_24_1_16_1_r0	0	0	0
r1272_r0	slime_dag_24_1_16_1_r0	0	0	0
r1273_r0	dag_24_1_16_0_r0	0	0	0
r1274_r0	slime_dag_24_1_16_0_r0	0	0	0
r1275_r0	dag_24_1_18_1_r0	0	0	0
r1276_r0	slime_dag_24_1_18_1_r0	0	0	0
r1277_r0	dag_24_1_20_4_r0	0	0	0
r1278_r0	slime_dag_24_1_20_4_r0	0	0	0
r1279_r0	dag_24_1_20_3_r0	0	0	0
r1280_r0	slime_dag_24_1_20_3_r0	0	0	0
r1281_r0	pc_16_0_16_1_r0	0	0	0
r1282_r0	slime_pc_16_0_16_1_r0	0	0	0
r1283_r0	pc_16_1_16_1_r0	0	3.01022e-07	3.01022e-07
r1284_r0	slime_pc_16_1_16_1_r0	0	3.01022e-07	3.01022e-07
r1285_r0	pc_16_1_18_3_r0	0	0	0
r1286_r0	slime_pc_16_1_18_3_r0	0	0	0
r1287_r0	pc_16_1_18_2_r0	0	0	0
r1288_r0	slime_pc_16_1_18_2_r0	0	0	0
r1289_r0	pc_16_1_18_1_r0	0	6.9724e-08	0
r1290_r0	slime_pc_16_1_18_1_r0	0	6.9724e-08	0
r1291_r0	pc_16_1_18_0_r0	0	6.50466e-08	0
r1292_r0	slime_pc_16_1_18_0_r0	0	6.50466e-08	0
r1293_r0	pc_16_0_18_1_r0	0	0	0
r1294_r0	slime_pc_16_0_18_1_r0	0	0	0
r1295_r0	pc_16_1_20_5_r0	0	4.07178e-08	0
r1296_r0	slime_pc_16_1_20_5_r0	0	4.07178e-08	0
r1297_r0	pc_16_1_20_4_r0	0	0	0
r1298_r0	slime_pc_16_1_20_4_r0	0	0	0
r1299_r0	pc_16_0_20_5_r0	0	0	0
r1300_r0	slime_pc_16_0_20_5_r0	0	0	0
r1301_r0	pc_16_1_20_3_r0	0	3.7563e-08	0
r1302_r0	slime_pc_16_1_20_3_r0	0	3.7563e-08	0
r1303_r0	pc_16_0_20_3_r0	0	0	0
r1304_r0	slime_pc_16_0_20_3_r0	0	0	0
r1305_r0	pc_18_1_18_1_r0	0	0	0
r1306_r0	slime_pc_18_1_18_1_r0	0	0	0
r1307_r0	pc_18_1_20_5_r0	0	0	0
r1308_r0	slime_pc_18_1_20_5_r0	0	0	0
r1309_r0	pc_18_1_20_4_r0	0	0	0
r1310_r0	slime_pc_18_1_20_4_r0	0	0	0
r1311_r0	pc_18_1_20_3_r0	0	2.43567e-08	0
r1312_r0	slime_pc_18_1_20_3_r0	0	2.43567e-08	0
r1313_r0	pc_20_5_20_5_r0	0	0	0
r1314_r0	slime_pc_20_5_20_5_r0	0	0	0
r1315_r0	pc_20_5_20_4_r0	0	0	0
r1316_r0	slime_pc_20_5_20_4_r0	0	0	0
r1317_r0	pc_20_5_20_3_r0	0	1.95384e-08	0
r1318_r0	slime_pc_20_5_20_3_r0	0	1.95384e-08	0
r1319_r0	pc_20_4_20_4_r0	0	0	0
r1320_r0	slime_pc_20_4_20_4_r0	0	0	0
r1321_r0	pc_20_4_20_3_r0	0	0	0
r1322_r0	slime_pc_20_4_20_3_r0	0	0	0
r1323_r0	pc_20_3_20_3_r0	0	1.87815e-08	0
r1324_r0	slime_pc_20_3_20_3_r0	0	1.87815e-08	0
r1325_r0	pc_24_1_16_1_r0	0	0	0
r1326_r0	slime_pc_24_1_16_1_r0	0	0	0
r1327_r0	pc_24_1_18_1_r0	0	0	0
r1328_r0	slime_pc_24_1_18_1_r0	0	0	0
r1329_r0	pc_24_1_20_5_r0	0	0	0
r1330_r0	slime_pc_24_1_20_5_r0	0	0	0
r1331_r0	pc_24_1_20_4_r0	0	0	0
r1332_r0	slime_pc_24_1_20_4_r0	0	0	0
r1333_r0	pc_24_1_20_3_r0	0	0	0
r1334_r0	slime_pc_24_1_20_3_r0	0	0	0
r1335_r0	lpc_16_1_r0	0	1.95945e-09	1.96478e-09
r1336_r0	slime_lpc_16_1_r0	0	1.95945e-09	1.96478e-09
r1337_r0	lpc_16_0_r0	0	1.94983e-09	0
r1338_r0	slime_lpc_16_0_r0	0	1.94983e-09	0
r1339_r0	lpc_18_3_r0	0	0	0
r1340_r0	slime_lpc_18_3_r0	0	0	0
r1341_r0	lpc_18_2_r0	0	0	0
r1342_r0	slime_lpc_18_2_r0	0	0	0
r1343_r0	lpc_18_1_r0	0	1.85431e-09	0
r1344_r0	slime_lpc_18_1_r0	0	1.85431e-09	0
r1345_r0	lpc_18_0_r0	0	0	0
r1346_r0	slime_lpc_18_0_r0	0	0	0
r1347_r0	lpc_20_5_r0	0	0	0
r1348_r0	slime_lpc_20_5_r0	0	0	0
r1349_r0	lpc_20_4_r0	0	0	0
r1350_r0	slime_lpc_20_4_r0	0	0	0
r1351_r0	lpc_20_3_r0	0	1.77255e-09	0
r1352_r0	slime_lpc_20_3_r0	0	1.77255e-09	0
r1353_r0	lpc_20_1_r0	0	0	0
r1354_r0	slime_lpc_20_1_r0	0	0	0
r1355_r0	lpc_22_1_r0	0	0	0
r1356_r0	slime_lpc_22_1_r0	0	0	0
r1357_r0	lpc_22_0_r0	0	0	0
r1358_r0	slime_lpc_22_0_r0	0	0	0
r1359_r0	lpc_24_1_r0	0	0	0
r1360_r0	slime_lpc_24_1_r0	0	0	0
r1361_r0	lpc_24_0_r0	0	0	0
r1362_r0	slime_lpc_24_0_r0	0	0	0
r1363_r0	lpc_26_1_r0	0	0	0
r1364_r0	slime_lpc_26_1_r0	0	0	0
r1365_r0	lpc_26_0_r0	0	0	0
r1366_r0	slime_lpc_26_0_r0	0	0	0
r1367_r0	pe_16_0_16_1_r0	0	9.91108e-08	0
r1368_r0	slime_pe_16_0_16_1_r0	0	9.91108e-08	0
r1369_r0	pe_16_1_16_1_r0	0	9.93664e-08	9.94005e-08
r1370_r0	slime_pe_16_1_16_1_r0	0	9.93664e-08	9.94005e-08
r1371_r0	pe_16_1_18_3_r0	0	0	0
r1372_r0	slime_pe_16_1_18_3_r0	0	0	0
r1373_r0	pe_16_1_18_2_r0	0	0	0
r1374_r0	slime_pe_16_1_18_2_r0	0	0	0
r1375_r0	pe_16_1_18_1_r0	0	8.284e-08	0
r1376_r0	slime_pe_16_1_18_1_r0	0	8.284e-08	0
r1377_r0	pe_16_1_18_0_r0	0	7.72828e-08	0
r1378_r0	slime_pe_16_1_18_0_r0	0	7.72828e-08	0
r1379_r0	pe_16_0_18_1_r0	0	9.52498e-08	0
r1380_r0	slime_pe_16_0_18_1_r0	0	9.52498e-08	0
r1381_r0	pe_16_1_20_5_r0	0	4.83774e-08	0
r1382_r0	slime_pe_16_1_20_5_r0	0	4.83774e-08	0
r1383_r0	pe_16_1_20_4_r0	0	0	0
r1384_r0	slime_pe_16_1_20_4_r0	0	0	0
r1385_r0	pe_16_0_20_5_r0	0	0	0
r1386_r0	slime_pe_16_0_20_5_r0	0	0	0
r1387_r0	pe_16_1_20_3_r0	0	4.46292e-08	0
r1388_r0	slime_pe_16_1_20_3_r0	0	4.46292e-08	0
r1389_r0	pe_16_0_20_3_r0	0	0	0
r1390_r0	slime_pe_16_0_20_3_r0	0	0	0
r1391_r0	pe_18_1_18_1_r0	0	4.142e-08	0
r1392_r0	slime_pe_18_1_18_1_r0	0	4.142e-08	0
r1393_r0	pe_18_1_20_5_r0	0	0	0
r1394_r0	slime_pe_18_1_20_5_r0	0	0	0
r1395_r0	pe_18_1_20_4_r0	0	0	0
r1396_r0	slime_pe_18_1_20_4_r0	0	0	0
r1397_r0	pe_18_1_20_3_r0	0	2.90037e-08	0
r1398_r0	slime_pe_18_1_20_3_r0	0	2.90037e-08	0
r1399_r0	pe_20_5_20_5_r0	0	0	0
r1400_r0	slime_pe_20_5_20_5_r0	0	0	0
r1401_r0	pe_20_5_20_4_r0	0	0	0
r1402_r0	slime_pe_20_5_20_4_r0	0	0	0
r1403_r0	pe_20_5_20_3_r0	0	2.32139e-08	0
r1404_r0	slime_pe_20_5_20_3_r0	0	2.32139e-08	0
r1405_r0	pe_20_4_20_4_r0	0	0	0
r1406_r0	slime_pe_20_4_20_4_r0	0	0	0
r1407_r0	pe_20_4_20_3_r0	0	0	0
r1408_r0	slime_pe_20_4_20_3_r0	0	0	0
r1409_r0	pe_20_3_20_3_r0	0	2.23146e-08	0
r1410_r0	slime_pe_20_3_20_3_r0	0	2.23146e-08	0
r1411_r0	pe_24_1_16_1_r0	0	0	0
r1412_r0	slime_pe_24_1_16_1_r0	0	0	0
r1413_r0	pe_24_1_18_1_r0	0	0	0
r1414_r0	slime_pe_24_1_18_1_r0	0	0	0
r1415_r0	pe_24_1_20_5_r0	0	0	0
r1416_r0	slime_pe_24_1_20_5_r0	0	0	0
r1417_r0	pe_24_1_20_4_r0	0	0	0
r1418_r0	slime_pe_24_1_20_4_r0	0	0	0
r1419_r0	pe_24_1_20_3_r0	0	0	0
r1420_r0	slime_pe_24_1_20_3_r0	0	0	0
r1421_r0	ps_16_0_16_1_r0	0	0	0
r1422_r0	slime_ps_16_0_16_1_r0	0	0	0
r1423_r0	ps_16_1_16_1_r0	0	3.1149e-08	3.123e-08
r1424_r0	slime_ps_16_1_16_1_r0	0	3.1149e-08	3.123e-08
r1425_r0	ps_16_1_18_3_r0	0	0	0
r1426_r0	slime_ps_16_1_18_3_r0	0	0	0
r1427_r0	ps_16_1_18_2_r0	0	0	0
r1428_r0	slime_ps_16_1_18_2_r0	0	0	0
r1429_r0	ps_16_1_18_1_r0	0	3.00009e-08	0
r1430_r0	slime_ps_16_1_18_1_r0	0	3.00009e-08	0
r1431_r0	ps_16_1_18_0_r0	0	2.99319e-08	0
r1432_r0	slime_ps_16_1_18_0_r0	0	2.99319e-08	0
r1433_r0	ps_16_0_18_1_r0	0	2.99222e-08	0
r1434_r0	slime_ps_16_0_18_1_r0	0	2.99222e-08	0
r1435_r0	ps_16_1_20_5_r0	0	0	0
r1436_r0	slime_ps_16_1_20_5_r0	0	0	0
r1437_r0	ps_16_1_20_4_r0	0	0	0
r1438_r0	slime_ps_16_1_20_4_r0	0	0	0
r1439_r0	ps_16_0_20_5_r0	0	2.91586e-08	0
r1440_r0	slime_ps_16_0_20_5_r0	0	2.91586e-08	0
r1441_r0	ps_16_1_20_3_r0	0	2.90931e-08	0
r1442_r0	slime_ps_16_1_20_3_r0	0	2.90931e-08	0
r1443_r0	ps_16_0_20_3_r0	0	0	0
r1444_r0	slime_ps_16_0_20_3_r0	0	0	0
r1445_r0	ps_18_1_18_1_r0	0	2.89344e-08	0
r1446_r0	slime_ps_18_1_18_1_r0	0	2.89344e-08	0
r1447_r0	ps_18_1_20_5_r0	0	0	0
r1448_r0	slime_ps_18_1_20_5_r0	0	0	0
r1449_r0	ps_18_1_20_4_r0	0	0	0
r1450_r0	slime_ps_18_1_20_4_r0	0	0	0
r1451_r0	ps_18_1_20_3_r0	0	2.4092e-08	0
r1452_r0	slime_ps_18_1_20_3_r0	0	2.4092e-08	0
r1453_r0	ps_20_5_20_5_r0	0	0	0
r1454_r0	slime_ps_20_5_20_5_r0	0	0	0
r1455_r0	ps_20_5_20_4_r0	0	0	0
r1456_r0	slime_ps_20_5_20_4_r0	0	0	0
r1457_r0	ps_20_5_20_3_r0	0	1.92826e-08	0
r1458_r0	slime_ps_20_5_20_3_r0	0	1.92826e-08	0
r1459_r0	ps_20_4_20_4_r0	0	0	0
r1460_r0	slime_ps_20_4_20_4_r0	0	0	0
r1461_r0	ps_20_4_20_3_r0	0	0	0
r1462_r0	slime_ps_20_4_20_3_r0	0	0	0
r1463_r0	ps_20_3_20_3_r0	0	0	0
r1464_r0	slime_ps_20_3_20_3_r0	0	0	0
r1465_r0	ps_24_1_16_1_r0	0	0	0
r1466_r0	slime_ps_24_1_16_1_r0	0	0	0
r1467_r0	ps_24_1_18_1_r0	0	0	0
r1468_r0	slime_ps_24_1_18_1_r0	0	0	0
r1469_r0	ps_24_1_20_5_r0	0	0	0
r1470_r0	slime_ps_24_1_20_5_r0	0	0	0
r1471_r0	ps_24_1_20_4_r0	0	0	0
r1472_r0	slime_ps_24_1_20_4_r0	0	0	0
r1473_r0	ps_24_1_20_3_r0	0	0	0
r1474_r0	slime_ps_24_1_20_3_r0	0	0	0
r1475_r0	pi_16_0_16_1_r0	0	0	0
r1476_r0	slime_pi_16_0_16_1_r0	0	0	0
r1477_r0	pi_16_1_16_1_r0	0	4.16882e-08	4.17025e-08
r1478_r0	slime_pi_16_1_16_1_r0	0	4.16882e-08	4.17025e-08
r1479_r0	pi_16_1_18_3_r0	0	0	0
r1480_r0	slime_pi_16_1_18_3_r0	0	0	0
r1481_r0	pi_16_1_18_2_r0	0	0	0
r1482_r0	slime_pi_16_1_18_2_r0	0	0	0
r1483_r0	pi_16_1_18_1_r0	0	4.02896e-08	0
r1484_r0	slime_pi_16_1_18_1_r0	0	4.02896e-08	0
r1485_r0	pi_16_1_18_0_r0	0	4.02064e-08	0
r1486_r0	slime_pi_16_1_18_0_r0	0	4.02064e-08	0
r1487_r0	pi_16_0_18_1_r0	0	0	0
r1488_r0	slime_pi_16_0_18_1_r0	0	0	0
r1489_r0	pi_16_1_20_5_r0	0	0	0
r1490_r0	slime_pi_16_1_20_5_r0	0	0	0
r1491_r0	pi_16_1_20_4_r0	0	0	0
r1492_r0	slime_pi_16_1_20_4_r0	0	0	0
r1493_r0	pi_16_0_20_5_r0	0	0	0
r1494_r0	slime_pi_16_0_20_5_r0	0	0	0
r1495_r0	pi_16_1_20_3_r0	0	2.97335e-08	0
r1496_r0	slime_pi_16_1_20_3_r0	0	2.97335e-08	0
r1497_r0	pi_16_0_20_3_r0	0	2.86246e-08	0
r1498_r0	slime_pi_16_0_20_3_r0	0	2.86246e-08	0
r1499_r0	pi_18_1_18_1_r0	0	2.75239e-08	0
r1500_r0	slime_pi_18_1_18_1_r0	0	2.75239e-08	0
r1501_r0	pi_18_1_20_5_r0	0	0	0
r1502_r0	slime_pi_18_1_20_5_r0	0	0	0
r1503_r0	pi_18_1_20_4_r0	0	0	0
r1504_r0	slime_pi_18_1_20_4_r0	0	0	0
r1505_r0	pi_18_1_20_3_r0	0	0	0
r1506_r0	slime_pi_18_1_20_3_r0	0	0	0
r1507_r0	pi_20_5_20_5_r0	0	1.61154e-08	0
r1508_r0	slime_pi_20_5_20_5_r0	0	1.61154e-08	0
r1509_r0	pi_20_3_20_3_r0	0	1.54311e-08	0
r1510_r0	slime_pi_20_3_20_3_r0	0	1.54311e-08	0
r1511_r0	pi_24_1_16_1_r0	0	0	0
r1512_r0	slime_pi_24_1_16_1_r0	0	0	0
r1513_r0	pi_24_1_18_1_r0	0	0	0
r1514_r0	slime_pi_24_1_18_1_r0	0	0	0
r1515_r0	pi_24_1_20_5_r0	0	0	0
r1516_r0	slime_pi_24_1_20_5_r0	0	0	0
r1517_r0	pi_24_1_20_4_r0	0	0	0
r1518_r0	slime_pi_24_1_20_4_r0	0	0	0
r1519_r0	pi_24_1_20_3_r0	0	0	0
r1520_r0	slime_pi_24_1_20_3_r0	0	0	0
r1521_r0	slime_d18_2_d4_8_9me_16_0_r0	0	0	0
r1522_r0	slime_glc_d18_2_d4_8_9me_16_0_r0	0	0	0
r1523_r0	lipid_biosynthesis_r0	0.00146703	0.00148185	0.00148185
r1524_r0	linoleoyl_coa_hydrolase_r0	0	0	0
r1525_r0	linoleate_transport_r0	0	0	0
r1526_r0	d_ribose_1_5_phosphomutase_c0	0	0.0112583	0
r1527_r0	2_deoxy_d_ribose_1_phosphate_1_5_phosphomutase_c0	3.98818e-05	0.000541607	4.02846e-05
r1528_x0	pi_transport_x0	0	4.82773e-05	0
r1529_r0	adp_transport_r0	0	4.85647e-05	0
r1530_e0	raffinose_galactohydrolase_e0	0	0	0
r1531_e0_f	d_galactose_transport_e0	0	1.35986	0
r1532_e0	sucrose_sink	0	0	0
r1533_e0_r	d_glucose_uptake	0	0.267219	0
r1534_e0_r	d_fructose_uptake	0	0.270133	0.222108
r1535_x0_f	glyoxylate_transport_x0	0	18000000000	18000000000
r1536_c0_f	gamma_aminobutyrate_transaminase_c0	0	0.560051	0
r1537_c0	atp_dudp_phosphotransferase_c0	0	0.120447	0
r1538_c0	acetyl-coa_l_serine_o_acetyltransferase_c0	0.000198414	0.00518143	0.000200418
r1539_c0	atp_citrate_lyase_c0	0	0.0425426	0.00206423
r1540_m0_f	citrulline_transport_diffusion_m0	0	18000000000	18000000000
r1541_m0_f	leucine_transport_diffusion_m0	0	18000000000	0
r1542_m0_f	4_hydroxy_l_glutamate_transport_diffusion_m0	0	18000000000	0
r1543_m0	2_methyl_3_oxopropanoate_nad_plus_oxidoreductase_m0	0	0.0208075	0
r1544_m0_f	acetyl_coa_propanoyl_coa_2_c_acetyltransferase_m0	0	0.0891841	0
r1545_m0	propanoyl_coa_carbon_dioxide_ligase_adp_forming_m0	0	0.0211768	0
r1546_m0_f	methylmalonyl_coa_epimerase_m0	0	266.644	0
r1547_m0_f	r_methylmalonyl_coa_carbonylmutase_m0	0	1.51833	0
r1551_c0	pyruvate_decarboxylase_c0	0	0.0128874	0
r1552_m0	aconitase_m0	0	0.514997	0.427421
r1553_m0_f	aconitase_m0	0	0.514997	0.427421
r1554_c0	aconitase_c0	0	0.506177	0
r1555_c0_f	aconitase_c0	0	0.506177	0
r1556_e0	melibiose_galactohydrolase_e0	0	0	0
r1557_c0	udp_glucose_nad_plus_6_oxidoreductase_c0	0	0	0
r1558_c0	isocitrate_nad_plus_oxidoreductase_decarboxylating_c0	0	0.0250872	0.000948101
r1559_c0	S_2_hydroxy_acid_oxidase_glycolate_x0	0	0.000141601	0
r1560_c0_f	glycolate_transport_diffusion_x0	0	18000000000	0
r1561_x0	choline_transport_x0	0	0	0
r1562_c0	choline_oxygen_1_oxidoreductase_x0	0	0	0
r1563_c0	myo_inositol_oxygen_oxidoreductase_c0	0	0	0
r1564_m0	5_formyltetrahydrofolate_cycloligase_m0	0	0.0854514	0
r1565_c0	prephenate_nadp_plus_oxidoreductase_decarboxylating_c0	0	0.000490627	0
r1566_c0	n6_l_1_3_dicarboxypropyl_l_lysine_nad_plus_oxidoreductase_l_lysine_forming_c0	9.8311e-05	0.0615561	9.9304e-05
r1567_c0	3_beta_hydroxy_sterol_glucosyltransferase_c0	0	0	0
r1568_r0	cholesterol_transport_r0	0	0	0
r1569_r0	diacyglyceride_backbone_transport_g0	0	0	0
r1570_e0	phosphate_sink	0	999.998	0
r1571_e0	co2_sink	1.27592	1000	1000
r1572_e0	o2_sink	0	998.743	998.698
r1573_e0	h2o_sink	0	1000	1000
r1574_e0	h_plus_sink	0.00445141	1000	1000
r1575_c0_f	glutamine_pyruvate_aminotransferase_c0	0	0.0676539	4.87623e-05
r1576_c0_f	methionine_aminotransferase_c0	0	0.231487	0
r1577_c0	r1577_c0	0	0.00629917	0
r1578_c0	ethene_sink	0	0.00629917	0
r1579_c0	methanethiol_sink	0	0.00629917	0
r1580_m0	nadh_kinase_m0	0	0	0
r1581_c0	ribonucleoside_diphosphate_reductase_gdp_c0	0	1.9238e-05	0
r1582_c0	guanylate_kinase_c0	0.000433584	0.118293	0.000437964
r1583_x0_f	coa_transport_x0	0	18000000000	0
r1584_c0	4_hydroxythreonine_kinase_c0	0	0.074406	0
r1585_c0	hydroxyisourate_hydrolase_c0	0	0.000678189	0
r1586_c0	oxo_4_hydroxy_4_carboxy_5_ureidoimidazoline_decarboxylase_c0	0	0.000678189	0
r1587_c0	3_sulfinopyruvate_hydrolysis_c0	0	0	0
r1588_c0	ntp_phosphohydrolase_dcdp_c0	0	0.000548321	0
r1589_c0	nicotinamide_ribonucleotide_phosphohydrolase_c0	0	0	0
r1590_c0	4_hydroxyphenylpyruvate_dioxygenase_c0	0	0.000409096	0
r1591_c0	ubiquinone_oxidase_m0	1.46919e-05	1.48403e-05	1.48403e-05
r1592_c0_f	serine_hydroxymethyltransferase_c0	0	0.277906	0.0018957
r1593_c0_f	alanine_glyoxylate_aminotransferase_c0	0	0.040385	0
r1594_m0	4_hydroxybenzoate_polyprenyltransferase_m0	1.55446e-05	1.57017e-05	1.57017e-05
r1595_m0	3_hexaprenyl_benzoate_4_5_monoxygenase_4_deaminase_m0	1.55446e-05	1.57017e-05	1.57017e-05
r1596_m0	nadh_ubiquinone_oxidoreductase_m0	0	0.861911	0
r1597_m0_f	s_malate_nad_oxidoreductase_m0	0.380516	338.949	0.437897
r1598_m0	oxaloacetate_carboxy_lyase_m0	0	0.13496	0.00805208
r1599_m0	l_glutamine_amidohydrolase_c0	0	0.117447	0
r1600_c0_f	l_glutamate_nadp_oxidoreductase_c0	0	2.08176	0.00653101
r1601_m0_f	beta_alanine_transport_m0	0	18000000000	0
r1602_m0_f	l_glutamate_transport_m0	0	18000000000	1.8e+10
r1603_m0_f	beta_alanine_aminotransferase_m0	0	1.58861	0
r1604_m0	3_oxopropanoate_nad_oxidoreductase_m0	0	0.0192009	0
r1605_e0	alpha_tolualdehyde_sink	0	0.0229576	0
r1606_m0	glutaryl_coa_dehydrogenase_m0	0	0	0
r1607_c0	cystathionine_beta_lyase_c0	0	0.00498302	0
r1608_m0_f	dihydroneopterin_transport_m0	0.000140186	18000000000	0.000141602
r1609_m0_f	dihydrofolate_transport_m0	0.000777017	18000000000	0.000784866
r1610_m0	tetrahydrofolate_aminomethyltransferase_m0	0	0.0854514	0
r1611_m0_f	glycine_transport_m0	0	1.8e+10	0
r1612_m0	trans_4_hydroxy_l_proline_nadp_plus_5_oxidoreductase_m0	0	0	0
r1613_m0	l_1_pyrroline_3_hydroxy_5_carboxylate_nad_plus_oxidoreductase_m0	0	0	0
r1614_c0_f	isoleucine_transaminase_c0	0	34.9857	0.000122502
r1615_c0	ca_2_plus_exporting_atpase_e0	0	0.285296	0
r1616_c0	acireductone_dioxygenase_c0	0.000144074	0.000145529	0.000145529
r1617_c0	2_oxoglutaramate_amidase_c0	0	0.052553	4.87623e-05
r1618_m0_f	glutamate_dehydrogenase_nad_m0	0	4.85821	0
r1619_m0_f	nadh_dehydrogenase_m0	1.20786	3.1383	1.72028
r1620_c0	molybdopterin_biosynthesis_c0	3.98818e-05	4.02846e-05	4.02846e-05
r1621_c0	gtp_3_8_cyclase_c0	3.98818e-05	4.02846e-05	4.02846e-05
r1622_c0	cyclic_pyranopterin_monophosphate_synthase_c0	3.98818e-05	4.02846e-05	4.02846e-05
r1623_c0	molybdopterin_adenylyltransferase_c0	3.98818e-05	4.02846e-05	4.02846e-05
r1624_c0	molybdopterin_molybdotransferase_c0	3.98818e-05	4.02846e-05	4.02846e-05
r1625_c0	molybdenum_cofactor_sulfurase_c0	3.98818e-05	4.02846e-05	4.02846e-05
r1626_c0	1_phosphatidylinositol_4_5_bisphosphate_phosphodiesterase_c0	0	0	0
r1627_c0	ureidoglycolate_amidohydrolase_c0	0	0.000678189	0
r1628_m0_f	crotonyl_coa_hydratase_m0	0	0.446604	0
r1629_m0	proline_dehydrogenase_m0	0	0.051733	0
r1630_c0_f	l_glutamate_5_semialdehyde_dehydratase_spontaneous_c0	7.03359e-05	18000000000	7.10464e-05
r1631_c0	pyrroline_5_carboxylate_reductase_c0	7.03359e-05	0.0518033	7.10464e-05
r1633_e0	myristate_uptake	0	5.09768e-05	0
r1632_e0	myristate_transport_e0	0	5.09768e-05	0
r1634_r0	myristate_transport_r0	0	0	0
r1635_x0	myristate_transport_x0	0	5.09768e-05	0
r1636_r0	long_chain_fatty_acid_coa_ligase_myristate_r0	0	0	0
r1637_x0	long_chain_fatty_acid_coa_ligase_myristate_x0	0	5.09768e-05	0
r1638_r0_f	stearate_transport_r0	0	18000000000	0
r1639_x0_f	stearate_transport_x0	0	0.967309	0
r1640_r0	long_chain_fatty_acid_coa_ligase_stearate_r0	0	0.00058969	0
r1641_x0	long_chain_fatty_acid_coa_ligase_stearate_x0	0	4.63954e-05	0
r1642_r0_f	palmitoyl_coa_transport_r0	0	18000000000	9.90939e-06
r1643_m0	octanoyl_acp_sink_m0	0	0	0
r1644_e0	sink_CO_n3	0	0.00473607	0
r1645_e0	sink_CO_n4	0	0.00355207	0
r1646_e0	sink_CO_n5	0	0.00284165	0
r1647_e0	sink_CO_n6	0	0.00236805	0
r1648_e0	glycerol_transport_e0	0	0	0
r1649_m0_f	adp_atp_transporter_m0	3.339	5.64629	3.43376
r0001_c0_b	chorismate_pyruvatemutase_c0	0	36.0613	0
r0002_c0_b	imp_1_2_hydrolase_decyclizing_c0	0	0.652225	0
r0005_x0_b	fatty_acid_coa_ligase_butanoate_x0	0	1.17262	0
r0006_c0_b	shikimate_nadp_plus_3_oxidoreductase_c0	0	5.76181	0
r0007_c0_b	n6_1_2_dicarboxyethyl_amp_amp_lyase_fumarate_forming_c0	0	0.169657	0
r0008_e0_b	mannan_1_2_1_3_alpha_mannosidase_e0	0	0.120802	0
r0011_c0_b	s_adenosyl_l_methionine_l_histidine_n_methyltransferase_c0	0	1.95916	0
r0012_c0_b	atp_d_ribose_5_phosphotransferase_c0	0	1.95197	0
r0015_c0_b	ethanol_nad_plus_oxidoreductase_c0	0	120.21	0
r0016_c0_b	udp_glucose_d_glucose_6_phosphate_1_alpha_d_glucosyltransferase_c0	0	0.278345	0
r0018_c0_b	o_phospho_4_hydroxy_l_threonine_phospho_lyase_adding_water_c0	0	0.0017168	0
r0019_e0_b	inorganic_phosphate_transporter_ript1_4_e0	0	1.71915	0
r0021_c0_b	formate_tetrahydrofolate_ligase_adp_forming_c0	0	30.7744	0
r0022_c0_b	4_guanidinobutanamide_amidohydrolase_c0	0	3.76717	0
r0023_m0_b	protoporphyrinogen_oxidase_m0	0	0.0120114	0
r0024_c0_b	d_glyceraldehyde_3_phosphate_aldose_ketose_isomerase_c0	0	86.4785	0.00249009
r0025_c0_b	l_tryptophan_oxygen_2_3_oxidoreductase_decyclizing_c0	0	27.6096	0
r0028_c0_b	atp_r_5_phosphomevalonate_phosphotransferase_c0	0	0.100403	0
r0030_c0_b	urate_oxygen_oxidoreductase_c0	0	1.28744	0
r0031_c0_b	uroporphyrinogen_iii_carboxy_lyase_c0	0	2.27025	0
r0032_c0_b	atp_r_mevalonate_5_phosphotransferase_c0	0	4.92802	0
r0033_c0_b	d_glucose_6_phosphate_aldose_ketose_isomerase_c0	0	63.3715	0.00417643
r0034_c0_b	o_succinylhomoserine_thiol_lyase_c0	0	0.302777	0
r0035_c0_b	phosphoenolpyruvate_3_phosphoshikimate_5_o_1_carboxyvinyl_transferase_c0	0	0.0810963	0
r0037_m0_b	4_methyl_2_oxopentanoate_nad_plus_oxidoreductase_coa_mehtylpropanoylating_m0	0	0.0893562	0
r0039_c0_b	1_5_phosphoribosyl_5_amino_4_n_succinocarboxamide_imidazole_amp_lyase_c0	0	0.169657	0
r0041_c0_b	utp_n_acetyl_alpha_d_glucosamine_1_phosphate_uridylyltransferase_c0	0	0.42814	0
r0042_c0_b	adenosine_3_5_bisphosphate_sulfite_oxidized_thioredoxin_oxidoreductase_3_phosphoadenosine_5_phosphosulfate_forming_c0	0	0.153947	0
r0043_r0_b	delta_7_sterol_5_6_desaturase_c0	0	0.355817	0
r0044_c0_b	o_acetyl_l_homoserine_succinate_lyase_adding_cysteine_c0	0	0.302794	0
r0045_m0_b	3_methyl_2_oxobutanoate_nad_plus_oxidoreductase_coa_mehtylpropanoylating_m0	0	0.0893559	0
r0046_c0_b	n_5_phospho_d_ribosylanthranilate_pyrophosphate_phosphoribosyl_transferase_c0	0	0.166362	0
r0053_c0_b	adenosine_3_5_bisphosphate_3_phosphohydrolase_c0	0	0.239519	0
r0054_m0_b	succinate_transporter_m0	0	2.18288	0
r0055_c0_b	2_nomega_l_argininosuccinate_arginine_lyase_fumarate_forming_c0	0	57.0276	0
r0056_c0_b	atp_sulfate_adenylyltransferase_c0	0	0.858316	0
r0058_c0_b	atp_d_ribose_5_phosphate_diphosphotransferase_c0	0	0.0569228	0
r0059_c0_b	l_glutamine_d_fructose_6_phosphate_isomerase_deaminating_c0	0	0.353038	0
r0060_c0_b	carbamoyl_phosphate_l_aspartate_carbamoyltransferase_c0	0	1.78002	0
r0061_m0_b	l_isoleucine_2_oxoglutarate_aminotransferase_m0	0	34.9857	0
r0062_m0_b	f1f0_atpase_m0	0	0.179789	0
r0064_c0_b	acetyl_coa_l_homoserine_o_acetyltransferase_c0	0	0.0921453	0
r0067_m0_b	3_hydroxy_2_methylpropanoate_nad_plus_oxidoreductase_m0	0	0.558098	0
r0069_c0_b	3_dehydroquinate_hydro_lyase_c0	0	8.43263	0
r0070_c0_b	atp_nicotinamide_nucleotide_adenylyltransferase_c0	0	2.51222	0
r0071_c0_b	5_10_methylenetetrahydrofolate_dump_c_methyltransferase_c0	0	2.12216	0
r0072_c0_b	atp_riboflavin_5_phosphotransferase_c0	0	0.00813497	0
r0075_c0_b	gtp_cyclohydrolase_ii_c0	0	2.54246	0
r0077_c0_b	5_6_7_8_tetrahydrofolate_nadp_plus_oxidoreductase_c0	0	3.7091	0
r0078_c0_b	5_phospho_d_ribosylamine_glycine_ligase_adp_forming_c0	0	0.000182328	0
r0079_c0_b	5_amino_6_5_phosphoribitylaminouracil_nadp_plus_1_oxidoreductase_c0	0	21.3802	0
r0080_c0_b	4_aminobutanal_nad_plus_1_oxidoreductase_c0	0	0.284451	0
r0082_c0_b	porphobilinogen_4_2_carboxyethyl_3_carboxymethylpyrrol_2_ylmethyltransferase_hydrolysing_c0	0	4.46169	0
r0083_c0_b	trans_trans_farnesyl_diphosphate_isopentenyl_diphosphate_farnesyltranstransferase_c0	0	0.00160942	0
r0084_c0_b	xanthosine_orthophosphate_ribosyltransferase_c0	0	9.43864	0
r0085_c0_b	3_sulfino_l_alanine_2_oxoglutarate_aminotransferase_c0	0	13.9356	0
r0086_c0_b	3_hydroxy_l_kynurenine_hydrolase_c0	0	0.438379	0
r0087_c0_b	atp_diphosphate_lyase_cyclizing_3_5_cyclic_amp_forming_c0	0	35.0518	0
r0089_c0_b	orotidine_5_phosphate_carboxy_lyase_ump_forming_c0	0	4.89136	0
r0091_c0_b	dcmp_aminohydrolase_c0	0	102.885	0
r0092_c0_b	atp_shikimate_3_phosphotransferase_c0	0	0.527041	0
r0093_c0_b	pantoate_nadp_plus_2_oxidoreductase_c0	0	0.781403	0
r0094_c0_b	3_hydroxybenzoate_nadph_oxygen_oxidoreductase_4_hydroxylating_c0	0	0.0394036	0
r0095_c0_b	atp_thiamine_diphosphotransferase_c0	0	0.00283427	0
r0096_c0_b	1_5_phospho_d_ribosyl_atp_diphosphate_phospho_alpha_d_ribosyl_transferase_c0	0	0.122805	0
r0097_c0_b	d_erythro_1_imidazol_4_ylglycerol_3_phosphate_hydro_lyase_c0	0	70.2106	0
r0098_c0_b	3_methyl_2_oxobutanoate_hydroxymethyltransferase_c0	0	0.0776718	0
r0100_c0_b	utp_l_glutamine_amido_ligase_adp_forming_c0	0	0.521848	0
r0107_c0_b	gtp_7_8_8_9_dihydrolase_c0	0	2.57713	0
r0108_c0_b	1_5_phosphoribosyl_5_amino_4_carboxyimidazole_l_aspartate_ligase_adp_forming_c0	0	0.176083	0
r0111_c0_b	atp_amp_phosphotransferase_c0	0	66.742	0
r0113_c0_b	s_adenosylmethioninamine_putrescine_3_aminopropyltransferase_c0	0	1.02005	0
r0114_m0_b	carbamoyl_phosphate_l_ornithine_carbamoyltransferase_m0	0	5.28389	0
r0115_c0_b	histidinol_phosphate_aminotransferase_c0	0	26.276	0
r0117_c0_b	adentylate_kinase_gtp_c0	0	47.6229	0
r0118_c0_b	allantoin_amidohydrolase_c0	0	97.6503	0
r0119_c0_b	l_ornithine_carboxy_lyase_putrescine_forming_c0	0	0.120557	0
r0121_c0_b	2_phospho_d_glycerate_hydro_lyase_phosphoenolpyruvate_forming_c0	0.118942	0.313583	0.212847
r0122_c0_b	s_2_3_epoxysqualene_mutase_cyclizing_lanosterol_forming_c0	0	6.63341	0
r0123_c0_b	2_dehydro_3_deoxy_d_arabino_heptonate_7_phosphate_phosphate_lyase_cyclyzing_c0	0	219.6	0
r0124_m0_b	malate_transporter_m0	0	2.18287	0
r0125_r0_b	squalene_synthase_c0	0	0.0144062	0
r0129_m0_b	s_3_hydroxyisobutyryl_coa_hydro_lyase_m0	0	16.7209	0
r0131_m0_b	s_3_methyl_2_oxopentanoate_nad_plus_2_oxidoreductase_coa_methylbutanoylating_m0	0	0.0893562	0
r0132_c0_b	s_lactoylglutathione_hydrolase_c0	0	53.0256	0
r0133_c0_b	udp_glucose_alpha_d_galactose_1_phosphate_uridylyltransferase_c0	0	15.7357	0
r0135_c0_b	pyruvate_carboxy_lyase_acetaldehyde_forming_c0	0	4.86658	0
r0136_c0_b	2_deoxy_d_ribose_5_phosphate_acetaldehyde_lyase_d_glyceraldehyde_3_phosphate_forming_c0	0	12.6179	0
r0137_c0_b	n_ribosylnicotinamide_orthophosphate_ribosyltransferase_c0	0	9.43864	0
r0138_c0_b	atp_l_aspartate_4_phosphotransferase_c0	0	12.1424	0
r0140_c0_b	l_aspartate_l_glutamine_amido_ligase_amp_forming_c0	0	0.214786	0
r0141_c0_b	4_maleylacetoacetate_cis_trans_isomerase_c0	0	32.0203	0
r0142_c0_b	d_glyceraldehyde_3_phosphate_nad_plus_oxidoreductase_phosphorylating_c0	0.0924664	0.968913	0.215085
r0143_c0_b	3_indoleacetonitrile_aminohydrolase_c0	0	8.57938	0
r0144_c0_b	geranyl_diphosphate_isopentenyl_diphosphate_geranyltrans_transferase_c0	0	0.00047747	0
r0145_c0_b	versiconal_hemiacetal_acetate_esterase_c0	0	480.052	0
r0146_c0_b	s_adenosyl_l_methionine_uroporphyrin_iii_c_methyltransferase_c0	0	10.9309	0
r0149_c0_b	atp_2_deoxy_d_ribose_5_phosphotransferase_c0	0	1.95198	0
r0150_c0_b	phosphoenolpyruvate_d_erythrose_4_phosphate_c_1_carboxyvinyltransferase_phosphate_hydrolysing_2_carboxy_2_oxoethyl_forming_c0	0	4.44869	0
r0151_c0_b	atp_l_homoserine_o_phosphotransferase_c0	0	1.56477	0
r0152_e0_b	ammonia_transport_gintamt1_2_3_e0	0	1.53275	0
r0153_c0_b	adp_ribose_ribophosphohydrolase_c0	0	15.4395	0
r0154_c0_b	fumarylacetoacetate_hydrolase_c0	0	2.16987	0
r0158_r0_b	4_4_dimethyl_5a_cholesta_8_24_dien_3b_ol_nadp_d14_oxidoreductase_r0	0	1.7457	0
r0161_m0_b	succinyl_coa_glycine_c_succinyltransferase_decarboxylating_m0	0	0.0215296	0
r0162_c0_b	atp_d_xylulose_5_phosphotransferase_c0	0	0.0150678	0
r0164_m0_b	adenylate_kinase_gtp_m0	0	47.6229	0
r0165_c0_b	dimethylallyltranstransferase_c0	0	0.0404013	0
r0166_c0_b	ump_diphosphate_phospho_alpha_d_ribosyltransferase_c0	0	0.00308234	0
r0167_c0_b	n_5_phospho_d_ribosylformimino_5_amino_1_5_phospho_d_ribosyl_4_imidazolecarboxamide_ketol_isomerase_c0	0	1.69977	0
r0168_c0_b	utp_alpha_d_glucose_1_phosphate_uridylyltransferase_c0	0	1.03365	0
r0169_c0_b	l_glutamate_l_cysteine_gamma_ligase_adp_forming_c0	0	0.925136	0
r0170_c0_b	sedoheptulose_7_phosphate_d_glyceraldehyde_3_phosphate_glyceronetransferase_c0	0	0.300146	0
r0171_c0_b	carbonate_hydro_lyase_c0	0	176037	0
r0172_c0_b	isopentenyl_diphosphate_delta3_delta2_isomerase_c0	7.04953e-05	0.454723	7.12074e-05
r0173_m0_b	fumarase_m0	0	33.1163	0
r0176_c0_b	d_xylulose_5_phosphate_formaldehyde_glycolaldehydetransferase_c0	0	0.413476	0
r0178_c0_b	xanthine_nad_plus_oxidoreductase_c0	0	1.97527	0
r0181_c0_b	guanosine_phosphate_alpha_d_ribosyltransferase_c0	0	74.1003	0
r0184_c0_b	chorismate_pyruvate_lyase_amino_accepting_c0	0	6.3949	0
r0185_m0_b	l_leucine_2_oxoglutarate_aminotransferase_m0	0	31.8471	0
r0187_c0_b	nitrate_reductase_nadph_c0	0	0.979136	0
r0191_c0_b	3_hydroxyanthranilate_oxygen_3_4_oxidoreductase_decyclizing_c0	0	15.0907	0
r0193_c0_b	l_serine_hydro_lyase_adding_1_c_indol_3_ylglycerol_3_phosphate_l_tryptophan_and_glyceraldehyde_3_phosphate_forming_c0	0	0.277508	0
r0194_r0_b	palmitoyl_coa_l_serine_c_palmitoyltransferase_decarboxylating_r0	0	0.0407781	0
r0196_c0_b	l_threonine_acetaldehyde_lyase_glycine_forming_c0	0	1.47253	0
r0197_c0_b	acetoacetate_coa_ligase_amp_forming_c0	0	0.16084	0
r0200_c0_b	3_phosphoserine_2_oxoglutarate_aminotransferase_c0	0	0.0855258	0
r0201_c0_b	trehalose_6_phosphate_phosphohydrolase_c0	0	0.408886	0
r0205_c0_b	o_phospho_4_hydroxy_l_threonine_2_oxoglutarate_aminotransferase_c0	0	0.0855257	0
r0206_m0_b	s_3_hydroxyisobutyryl_coa_hydrolase_m0	0	7.1793	0
r0207_m0_b	atp_amp_phosphotransferase_m0	0	48.6743	0
r0208_c0_b	atp_nad_plus_2_phosphotransferase_c0	0	0.114011	0
r0210_c0_b	l_ornithine_2_oxo_acid_aminotransferase_c0	0	0.134066	0.000433184
r0212_c0_b	l_valine_2_oxoglutarate_aminotransferase_m0	9.02331e-05	37.4231	9.11445e-05
r0213_m0_b	homocitrate_synthase_m0	0	0.0218528	0
r0214_c0_b	5_phosphoribosylamine_diphosphate_phospho_alpha_d_ribosyltransferase_glutamate_amidating_c0	0	0.18124	0
r0216_c0_b	l_histidinol_phosphate_phosphohydrolase_c0	0	88.9365	0
r0217_c0_b	mevalonate_nadp_plus_oxidoreductase_coa_acylating_c0	0	5.81082	0
r0219_c0_b	pyridoxal_5_phosphate_synthase_c0	0	0.00753977	0
r0222_m0_b	5_10_methylenetetrahydrofolate_reductase_fadh__nadp_m0	0	0.570205	0
r0223_m0_b	homoisocitrate_hydro_lyase_m0	0	0.117077	0
r0224_c0_b	pantothenate_synthase_c0	0	0.244391	0
r0226_c0_b	sedoheptulose_7_phosphate_d_glyceraldehyde_3_phosphate_glycolaldehyde_transferase_c0	0	0.943047	0
r0228_m0_b	n2_acetyl_l_ornithine_2_oxoglutarate_aminotransferase_m0	0	0.0493457	0
r0230_c0_b	gamma_glutamyltransferase_c0	0	1.20774	0
r0231_c0_b	atp_thiamine_diphosphate_phosphotransferase_c0	0	3.28517	0
r0235_c0_b	atp_glycerone_phosphotransferase_c0	0	0.440059	0
r0236_c0_b	udp_glucose_4_epimerase_c0	0	5.51934	0
r0237_c0_b	n_5_phospho_beta_d_ribosylanthranilate_ketol_isomerase_c0	0	1.15209	0
r0238_c0_b	uridylate_kinase_g0	0	27.3022	0
r0240_c0_b	1_2_carboxyphenylamino_1_deoxy_d_ribulose_5_phosphate_carboxy_lyasecyclizing_c0	0	0.257132	0
r0241_c0_b	phosphogluconate_dehydrogenase_c0	0	0.78883	0
r0243_c0_b	l_aspartate_2_oxoglutarate_aminotransferase_c0	0	18.9617	0
r0244_c0_b	d_ribulose_5_phosphate_3_epimerase_c0	0	0.804691	0
r0248_c0_b	gtp_alpha_d_mannose_1_phosphate_guanylyltransferase_c0	0	0.721025	0
r0249_c0_b	gamma_l_glutamyl_l_cysteine_glycine_ligase_adp_forming_c0	0	1.00687	0
r0250_c0_b	s_adenosyl_l_methionine_carboxy_lyase_5_deoxy_5_adenosyl3_aminopropylmethylsulfonium_forming_c0	0	1.61023	0
r0252_c0_b	d_mannose_6_phosphate_aldose_ketose_isomerase_c0	0	1.10432	0
r0253_m0_b	atp_n_acetyl_l_glutamate_5_phosphotransferase_m0	0	0.122161	0
r0255_c0_b	atp_glycerol_3_phosphotransferase_c0	0	133.685	0
r0257_c0_b	atp_l_methionine_s_adenosyltransferase_c0	0	0.338057	0
r0260_c0_b	deoxycytidine_aminohydrolase_c0	0	0.440431	0
r0262_c0_b	aspartate_semialdehyde_dehydrogenase_c0	0	2.64072	0
r0263_c0_b	1_5_phospho_d_ribosyl_5_amino_4_imidazolecarboxylate_carboxy_lyase_c0	0	1.89358	0
r0264_c0_b	orotidine_5_phosphate_diphosphate_phospho_alpha_d_ribosyl_transferase_c0	0	2.16115	0
r0265_c0_b	3_phospho_d_glycerate_nad_plus_2_oxidoreductase_c0	0	8.57981	0
r0269_c0_b	10_formyltetrahydrofolate_5_phosphoribosyl_5_amino_4_imidazolecarboxamide_formyltransferase_c0	0	0.0441117	0
r0271_c0_b	atp_acetate_phosphotransferase_c0	0	64.9748	0
r0272_m0_b	2_oxoadipate_dehydrogenase_complex_m0	0	16.2506	0
r0275_c0_b	s_lactate_nad_plus_oxidoreductase_c0	0	59.2416	0
r0277_c0_b	udp_n_acetyl_d_glucosamine_phosphatidylinositol_n_acetyl_d_glucosaminyltransferase_c0	0	5.17645	0
r0278_c0_b	inosine_phosphate_alpha_d_ribosyltransferase_c0	0	9.89337	0
r0279_m0_b	succinate_coa_ligase_adp_forming_m0	0	3.34233	0
r0280_c0_b	atp_r_5_diphosphomevalonate_carboxy_lyase_adding_atp_isopentenyl_diphosphate_forming_c0	0	0.159353	0
r0282_c0_b	5_aminolevulinate_hydro_lyase_adding_5_aminolevulinate_and_cyclizing_porphobilinogen_forming_c0	0	12.0208	0
r0284_c0_b	d_fructose_1_6_bisphosphate_d_glyceraldehyde_3_phosphate_lyase_glycerone_phosphate_forming_c0	0.204645	2.48545	0.217614
r0289_c0_b	5_oxo_l_proline_amidohydrolase_atp_hydrolysing_c0	0	76.5375	0
r0291_c0_b	ctp_phosphohydrolase_c0	0	2.40776	0
r0292_c0_b	n6_l_1_3_dicarboxypropyl_l_lysine_nadp_plus_oxidoreductase_c0	0	1.11714	0
r0293_c0_b	5_5_p_1_p_4_tetraphosphate_phosphorylase_c0	0	4.00079	0
r0294_c0_b	s_adenosyl_l_methionine_nicotinamide_n_methyltransferase_c0	0	0.050077	0
r0295_c0_b	diphthine_synthase_c0	0	10.1621	0
r0296_c0_b	d_mannose_6_phosphate_1_6_phosphomutase_c0	0	0.448518	0
r0297_c0_b	gdpmannose_dolichyl_phosphate_o_beta_d_mannosyltransferase_c0	0	3.71465	0
r0299_c0_b	alpha_d_glucose_1_phosphate_1_6_phosphomutase_c0	0.00102064	12.0779	0.00103095
r0300_c0_b	phenylpyruvate_carboxy_lyase_phenylacetaldehyde_forming_c0	0	0.604546	0
r0302_c0_b	adp_atp_adenylyltransferase_c0	0	4.00221	0
r0305_c0_b	hydroxymethylbilane_hydro_lyasecyclizing_c0	0	32.5832	0
r0307_c0_b	atp_adenylylsulfate_3_phosphotransferase_c0	0	0.57235	0
r0308_c0_b	coproporphyrinogen_oxygen_oxidoreductasedecarboxylating_c0	0	0.0749265	0
r0310_c0_b	atp_l_glutamate_5_phosphotransferase_c0	0	3.61734	0
r0311_c0_b	dolichyl_diphosphate_phosphohydrolase_c0	0	2.22912	0
r0313_c0_b	ctp_dolichol_o_phosphotransferase_c0	0	2.97822	0
r0314_c0_b	sulfite_reductase_nadph_c0	0	4.325	0
r0315_c0_b	l_allothreonine_acetaldehyde_lyase_c0	0	1.47192	0
r0316_c0_b	6_7_dimethyl_8_1_d_ribityllumazine_6_7_dimethyl_8_1_d_ribityllumazine_2_3_butanediyltransferase_c0	0	0.0190639	0
r0318_c0_b	5_10_methenyltetrahydrofolate_5_hydrolase_decyclizing_c0	0	127.496	0.00150306
r0319_c0_b	adenosine_phosphate_alpha_d_ribosyltransferase_c0	0	243.212	0
r0322_c0_b	5_10_methylenetetrahydrofolate_nadp_plus_oxidoreductase_c0	0	24.9141	0.00150306
r0323_c0_b	5_amino_6_d_ribitylaminouracil_butanedionetransferase_c0	0	0.00542642	0
r0324_c0_b	3_5_cyclic_nucleotide_phosphodiesterase_2_c0	0	0.454853	0
r0326_c0_b	2_formamido_n1_5_phosphoribosylacetamidine_cyclo_ligase_adp_forming_c0	0	1.33868	0
r0328_c0_b	s_dihydroorotate_amidohydrolase_c0	0	0.160975	0
r0330_m0_b	atp_nicotinamide_nucleotide_adenylyltransferase_m0	0	2.51225	1.37858e-05
r0331_m0_b	adenosine_phosphate_alpha_d_ribosyltransferase_m0	0	243.212	0
r0332_m0_b	atp_nicotinamide_nucleotide_adenylyltransferase_m0	0	2.51222	0
r0334_c0_b	d_ribose_5_phosphate_aldose_ketose_isomerase_c0	0	76.2589	0.00209568
r0335_m0_b	protoheme_ix_farnesyltransferase_m0	0	2.39665	0
r0336_m0_b	cdp_diacylglycerol_sn_glycerol_3_phosphate_3_phosphatidyltransferase_m0	0	0.00114165	0
r0337_m0_b	carbonate_hydro_lyase_m0	0	176037	0
r0339_m0_b	oxaloacetate_transport_m0	0	2.04059	0.000359256
r0341_m0_b	2_hexaprenyl_6_methoxy_1_4_benzoquinone_methyltransferase_m0	0	17.2877	0
r0342_m0_b	nicotinate_nucleotide_pyrophosphate_phosphoribosyltransferase_carboxylating_m0	0	0.0127743	0
r0343_x0_b	acyl_coa_oxidase_decanoyl_coa_x0	0	0.0677908	0
r0344_x0_b	acyl_coa_oxidase_lauroyl_coa_x0	0	NaN	0
r0348_m0_b	2_hexaprenyl_6_methoxyphenol_monooxygenase_m0	0	3.96421	0
r0350_x0_b	tyrosine_transaminase_irreversible_x0	0	99.3201	0
r0352_c0_b	cytochrome_p450_lanosterol_14_alpha_demethylase_nadp_c0	0	0.00109427	0
r0353_c0_b	allantoate_amidinohydrolase_c0	0	17.3388	0
r0354_m0_b	heme_o_monooxygenase_m0	0	3.89328	0
r0355_m0_b	guanosine_phosphate_alpha_d_ribosyltransferase_m0	0	74.1	0
r0358_m0_b	s_adenosyl_l_methionine_3_hexaprenyl_4_5_dihydroxylate_o_methyltransferase_m0	0	17.2878	0
r0359_r0_b	c_3_sterol_dehydrogenase_r0	0	15.9967	0
r0360_x0_b	acyl_coa_oxidase_myristoyl_coa_x0	0	0.0677909	0
r0361_m0_b	enoyl_acp_reductase_2_hexanoyl_acp_m0	0	5.58764	0
r0362_c0_b	udp_glucose_dolichyl_phosphate_beta_d_glucosyltransferase_c0	0	4.25262	0
r0364_c0_b	lactose_galactohydrolase_c0	0	0.837792	0
r0365_m0_b	r_2_3_dihydroxy_3_methylpentanoate_nadp_plus_oxidoreductase_isomerizing_m0	0	0.326876	0
r0367_m0_b	enoyl_acp_reductase_2_butenoyl_acp_m0	0	5.58617	0
r0369_m0_b	enoyl_acp_reductase_2_octenoyl_acp_m0	0	5.58908	0
r0370_m0_b	2s_3s_3_hydroxy_2_methylbutanoyl_coa_nad_plus_oxidoreductase_m0	0	366.411	0
r0374_c0_b	s_3_methyl_2_oxopentanoate_nad_plus_2_oxidoreductase_coa_methylbutanoylating_c0	0	0.0946477	0
r0375_c0_b	urea_amidohydrolase_c0	0	99.5676	0
r0376_c0_b	atp_synthase_vacuole_c0	0	0.100708	0
r0377_r0_b	cdp_diacylglycerol_myo_inositol_3_phosphatidyltransferase_c0	0	0.00272923	0
r0380_c0_b	indole_3_acetaldehyde_nad_plus_oxidoreductase_c0	0	2.89948	0
r0383_c0_b	4_methyl_2_oxopentanoate_nad_plus_oxidoreductase_coa_mehtylpropanoylating_c0	0	0.0947693	0.000122502
r0386_c0_b	threonine_dehydrogenase_c0	0	19.0172	0
r0387_c0_b	nucleoside_triphosphate_phosphohydrolase_c0	0	0.0721991	0
r0389_c0_b	d_glucitol_nad_plus_2_oxidoreductase_c0	0	1.98993	0
r0390_m0_b	h2o_transport_m0	0	2.52716	0
r0391_c0_b	nucleoside_triphosphate_phosphohydrolase_c0	0	0.149377	2.19444e-05
r0397_c0_b	ribonucleotide_reductase_of_class_ia_aerobic__alpha_subunit_c0	0	0.000276297	0
r0399_c0_b	1d_myo_inositol_3_phosphate_lyase_isomerizing_c0	0	0.00779462	0
r0400_c0_b	atp_d_galactose_1_phosphotransferase_c0	0	1.50617	0
r0402_c0_b	4_apo_beta_psi_carotenal_nad_plus_oxidoreductase_c0	0	0.468563	0
r0403_c0_b	thiosulfate_thiol_sulfurtransferase_c0	0	0.202715	0
r0405_c0_b	glycolaldehyde_nad_plus_oxidoreductase_c0	0	0.50103	0
r0406_c0_b	n2_acetyl_l_ornithine_2_oxoglutarate_aminotransferase_c0	0	0.0493458	0
r0411_c0_b	aldehyde_dehydrogenase_nad_isobutanal_c0	0	0.24077	0
r0412_c0_b	n2_acetyl_l_ornithine_amidohydrolase_c0	0	695.967	0
r0414_c0_b	s_adenosyl_l_methionine_glycine_n_methyltransferase_c0	0	4.39836	0
r0415_c0_b	2_5_diamino_6_ribitylamino_4_3h_pyrimidinone_5_phosphate_deaminase_c0	0	1.49741	0
r0416_m0_b	s_1_pyrroline_5_carboxylate_nad_plus_oxidoreductase_c0	0	0.0338517	0
r0419_e0_b	h2o_transport_e0	0	2.52716	0
r0422_c0_b	l_sorbitol_dehydrogenase_l_sorbose_producing_c0	0	1.92551	0
r0425_m0_b	deamido_nad_plus_ammonia_ligase_amp_forming_m0	0	0.00377226	0
r0426_c0_b	deamido_nad_plus_ammonia_ligase_amp_forming_c0	0	0.00377226	0
r0427_c0_b	imp_nad_plus_oxidoreductase_c0	0	0.152934	0
r0428_c0_b	d_arabinose_nad_plus_1_oxidoreductase_c0	0	272.403	0
r0430_c0_b	uracil_hydro_lyase_adding_d_ribose_5_phosphatepseudouridine_5_phosphate_forming_c0	0	7.60945	0
r0432_e0_b	sulfate_transport_via_diffusion_e0	0.000328249	1.01271	0.000331564
r0434_c0_b	nadph_coa_glutathione_oxidoreductase_c0	0	2.4968	0
r0435_m0_b	n_acetyl_l_glutamate_5_semialdehyde_nadpplus_5_oxidoreductase_phosphorylating_m0	0	0.310113	0
r0436_x0_b	atp_phosphohydrolase_icosanoyl_coa_transporting_x0	0	0.0410312	0
r0437_m0_b	2_acetolactate_mutase_m0	0	2.54386	0
r0438_x0_b	enoyl_coa_hydratase_c18_x0	0	13.5734	0
r0440_x0_b	s_3_hydroxyhexadecanoyl_coa_hydro_lyase_x0	0	14.7568	0
r0441_c0_b	nitrite_reductase_nadph_c0	0	0.430813	0
r0447_c0_b	acetyl_coa_acetoacetyl_coa_c_acetyltransferase_c0	0.000405039	0.137213	0.00040913
r0449_x0_b	s_3_hydroxydodecanoyl_coa_hydro_lyase_x0	0	14.759	0
r0452_m0_b	2_acetolactate_methylmutase_m0	0	11.9233	0
r0453_c0_b	aldehyde_dehydrogenase_1_propanal_c0	0	1.41655	0
r0454_m0_b	r_2_3_dihydroxy_3_methylbutanoate_nadp_plus_oxidoreductase_m0	0	0.326888	0
r0456_e0_b	nitrate_transport_via_proton_symport_e0	0	1.59033	0
r0459_c0_b	mannosyltransferase_g00149_c0	0	1.36046	0
r0460_c0_b	mannosyltransferase_g00148_c0	0	1.36043	0
r0461_c0_b	alpha_1_3_glucosyltransferase_g00007_c0	0	1.36046	0
r0462_c0_b	mannosyltransferase_g00145_c0	0	1.36046	0
r0463_m0_b	oxaloglutarate_dehydrogenase_m0	0	6.25392	0
r0464_c0_b	kynurenine_3_monooxygenase_c0	0	0.0770146	0
r0465_c0_b	atp_s5_methyl_5_thio_d_ribose_1_phosphotransferase_c0	0	11.9492	0
r0466_m0_b	2_oxoisovalerate_transport_m0	0.000118211	2.23081	0.000119405
r0467_m0_b	2_hydroxybutane_1_2_4_tricarboxylate_hydro_lyase_m0	0	0.026017	0
r0468_c0_b	glycosyl_transferase_g00004_c0	0	0.465264	0
r0469_c0_b	alpha_1_2_glucosyltransferase_g10599_c0	0	3.84727	0
r0470_m0_b	s_2_aceto_2_hydroxybutanoate_pyruvate_lyase_carboxylating_m0	0	4.67353	0
r0471_c0_b	mannosyltransferase_g00147_c0	0	1.36041	0
r0472_m0_b	tetrahydrofolate_transport_m0	0	2.23068	0
r0473_m0_b	acetolactate_synthase_m0	0	4.67354	0
r0474_m0_b	2_acetolactate_pyruvate_lyase_carboxylating_m0	0	4.67356	0
r0475_c0_b	s_plus_allantoin_racemase_c0	0	11.2638	0
r0476_m0_b	homoisocitrate_dehydrogenase_m0	0	6.25392	0
r0477_c0_b	dolichyl_p_glc_glc1man9glcnac2_pp_dolichol_alpha_1_3_glucosyltransferase_alg8_c0	0	3.84727	0
r0487_c0_b	l_aminoadipate_semialdehyde_dehydrogenase_c0	0	3.08029	0
r0492_m0_b	2_oxoadipate_transport_m0	0	2.16126	0
r0497_c0_b	2_deoxyadenosine_5_diphosphate_oxidized_thioredoxin_2_oxidoreductase_c0	0	0.000276297	0
r0498_m0_b	l_carnitine_o_acyl_l_carnitine_transport_m0	0	2.25069	0
r0502_c0_b	thymidine_phosphate_deoxy_alpha_d_ribosyltransferase_c0	0	80.3262	0
r0504_c0_b	deoxyguanosine_orthophosphate_ribosyltransferase_c0	0	80.3262	0
r0509_c0_b	gtp_7_8_8_9_dihydrolase_c0	0	0.00244552	0
r0510_r0_b	acyl_coa_sn_glycerol_3_phosphate_1_o_acyltransferase_r0	0	0.00178298	0
r0511_m0_b	nad_deamino_nad_transport_m0	0	2.22139	0
r0512_c0_b	deoxyinosine_orthophosphate_ribosyltransferase_c0	0	80.3267	0
r0513_m0_b	phosphate_transport_m0	0	2.17701	0
r0515_m0_b	glycine_cleavage_system_p_protein_m0	0	0.00132623	0
r0516_c0_b	deoxyadenosine_orthophosphate_ribosyltransferase_c0	0	9.43867	0
r0521_c0_b	l_cystathionine_cysteine_lyase_2_oxobutanoate_forming_c0	0	0.00941686	0
r0522_r0_b	sphinganine_nadph_oxygen_oxidoreductase_4_hydroxylating_r0	0	47.7303	0
r0526_c0_b	4_hydroxy_l_glutamate_2_oxoglutarate_aminotransferase_c0	0	0.25886	0
r0530_m0_b	ornithine_transport_via_proton_symport_m0	0	1.94156	0.000600183
r0533_x0_b	l_aspartate_2_oxoglutarate_aminotransferase_x0	0	18.972	0.010487
r0534_r0_b	s_adenosyl_l_methionine_phosphatidyl_n_dimethylethanolamine_n_methyltransferase_m0	0	14.275	0
r0535_c0_b	deoxyuridine_orthophosphate_2_deoxy_d_ribosyltransferase_c0	0	6.80731	0
r0536_c0_b	l_serine_hydro_lyase_c0	0	0.260165	0
r0537_r0_b	cdp_diacylglycerol_l_serine_3_phosphatidyltransferase_r0	0	0.00284526	0
r0540_c0_b	n_formyl_l_kynurenine_amidohydrolase_c0	0	0.0438331	0
r0542_x0_b	4_hydroxy_l_glutamate_2_oxoglutarate_aminotransferase_x0	0	0.258992	0
r0544_c0_b	chorismate_l_glutamine_aminotransferase_c0	0	0.000269992	0
r0545_c0_b	prephenate_hydro_lyase_c0	0	71.7384	0
r0547_c0_b	cytidine_aminohydrolase_c0	0	0.440569	0
r0548_r0_b	sphingoid_long_chain_base_kinase_4_r0	0	2.46598	0
r0551_c0_b	acireductone_synthase_c0	0	4.6017	0
r0556_c0_b	spermidine_acceptor_oxidoreductase_c0	0	10.7097	0
r0557_m0_b	2_hexaprenyl_3_methyl_6_methoxy_1_4_benzoquinone_oxidoreductase_m0	0	0.0174391	0
r0558_m0_b	s_adenosyl_l_methionine_transport_0	0	2.51022	0
r0559_m0_b	amp_and_nad_transport_ndt1p_m0	0	2.2214	0
r0560_r0_b	s_adenosyl_l_methionine_methylethanolamine_phosphate_n_methyltransferase_m0	0	0.641682	0
r0561_r0_b	s_adenosyl_l_methionine_phosphatidylethanolamine_n_methyltransferase_r0	0	0.250922	0
r0566_m0_b	2_hexaprenyl_3_methyl_5_hydroxy_6_methoxy_1_4_benzoquinone_methyltransferase_m0	0	17.2878	0
r0569_m0_b	phosphatidylglycerophosphate_phosphohydrolase_c0	0	5.09812	0
r0571_c0_b	sn_glycerol_3_phosphate_nad_plus_2_oxidoreductase_c0	0	269.78	0
r0572_m0_b	3_octanoyl_acp_reductase_m0	0	6.06575	0
r0574_m0_b	s_3_hydroxy_3_methylglutaryl_coa_hydro_lyase_m0	0	1.05616	0
r0575_m0_b	palmitoyl_coa_oxygen_2_oxidoreductase_m0	0	1.34349	0
r0576_c0_b	p_type_atpase	0	0.0451211	0
r0577_m0_b	2s_3s_3_hydroxy_2_methylbutanoyl_coa_hydro_lyase_m0	0	16.5132	0
r0579_m0_b	3r_3_hydroxyhexanoyl_acp_nadp_plus_oxidoreductase_m0	0	0.137682	0
r0582_c0_b	s_methyl_5_thioadenosine_phosphate_s_methyl_5_thio_alpha_d_ribosyl_transferase_c0	0	5.68224	0
r0583_c0_b	malonyl_coa_carboxy_lyase_acetyl_coa_forming_c0	0	0.000950362	0
r0584_c0_b	l_phenylalanine_tetrahydrobiopterin_oxygen_oxidoreductase_c0	0	0.544929	0
r0585_m0_b	l_proline_2_oxoglutarate_oxygen_oxidoreductase_4_hydroxylating_m0	0	1.84566	0
r0586_x0_b	udp_glucuronate_glucuronohydrolase_x0	0	0.789663	0
r0601_c0_b	2_3_bisphosphoglycerate_independent_phosphoglycerate_mutase_c0	0.118942	8.91967	0.212847
r0610_c0_b	atp_3_phospho_d_glycerate_1_phosphotransferase_c0	0.0924664	3.81932	0.215085
r0612_x0_b	malate_synthase_x0	0	3.95995	0
r0625_c0_b	n_2_citryl_n_6_acetyl_n_6_hydroxylysine_synthase_iuca_like_c0	0	0.101106	0
r0632_r0_b	16_0_delta_11_desaturase_des2_r0	0	1.55768	0
r0633_c0_b	palmitate_transport_c0	0	1.8e+10	0
r0634_c0_b	palmitate_transport_r0	0	1.8e+10	0
r0653_m0_b	4_aminobenzoate_transport_c0	0	1.8e+10	0
r0654_m0_b	4_hydroxy_2_oxoglutarate_transport_m0	0	18000000000	0
r0660_c0_b	acetate_transport_c0	0	3.15518	0
r0661_m0_b	acetate_transport_m0	0	18000000000	0
r0664_x0_b	alpha_ketoglutarate_transport_x0	0	18000000000	18000000000
r0670_m0_b	citrate_malate_antiport_ctp_m0	0	18000000000	18000000000
r0671_x0_b	citrate_malate_antiport_x0	0	18000000000	0
r0672_x0_b	citrate_isocitrate_antiport_x0	0	NaN	0
r0673_c0_b	co2_transport_via_diffusion_c0	1.27592	18000000000	1.30625
r0674_m0_b	co2_transport_via_diffusion_m0	1.21559	18000000000	18000000000
r0685_m0_b	fad_carrier_protein_flx1_m0	0	2.20988	2.75717e-05
r0689_m0_b	glycoaldehyde_transport_m0	0	1.8e+10	0
r0703_e0_b	potassion_import_via_proton_symport_e0	0	18000000000	0
r0707_m0_b	nmn_transport_via_proton_symport_m0	0	18000000000	18000000000
r0708_c0_b	o2_transport_via_diffusion_c0	0	1.8e+10	0
r0709_r0_b	o2_transport_r0	0	1.8e+10	0
r0710_m0_b	o2_transport_m0	0	1.8e+10	0
r0713_c0_b	phenethylacetaldehyde_transport_via_diffusion_c0	0	NaN	0
r0716_m0_b	prpp_transport_c0	0	18000000000	0
r0717_m0_b	pyruvate_transport_via_proton_symport_m0	0	1.8e+10	1.8e+10
r0718_m0_b	quinolinate_transport_m0	0	18000000000	0
r0725_m0_b	succinate_fumarate_antiporter_m0	0.000546431	18000000000	18000000000
r0729_c0_b	thymine_transport_via_proton_antiport_c0	0	18000000000	0
r0736_x0_b	carnitine_o_acetyltransferase_x0	0	2.32722	0
r0737_m0_b	carnitine_o_acetyltransferase_m0	0	2.32722	0
r0743_n0_b	uridylate_kinase_n0	0	27.3022	0
r0744_n0_b	nucleoside_diphosphate_kinase_n0	0	21.4445	0
r0751_x0_b	n_2_citryl_n_6_acetyl_n_6_hydroxylysine_synthase_iuca_like_x0	0	1.26126	0
r0752_c0_b	aerobactin_synthase_iucc_like_x0	0	1.2614	0
r0753_x0_b	aerobactin_synthase_iucc_like_x0	0	1.26111	0
r0754_r0_b	delta_12_desaturase_r0	0	0.257624	0
r0755_m0_b	acetyl_coa_carboxylase_m0	0	0.222889	0
r0756_m0_b	3_oxoacyl_acp_synthase_acetyl_acp_m0	0	0.0291648	0
r0757_m0_b	3_oxoacyl_acp_synthase_hexanoyl_acp_m0	0	0.0291647	0
r0758_m0_b	3_oxoacyl_acp_synthase_butyryl_acp_m0	0	0.0291647	0
r0759_m0_b	acetyl_coa_acp_transacylase_m0	0	2.84625	0
r0760_m0_b	3_oxoacyl_acp_reductase_m0	0	6.06512	0
r0761_m0_b	3_hydroxyacyl_acp_dehydratase_r_3_hydroxybutanoyl_acp_m0	0	0.00387488	0
r0762_m0_b	3_hydroxyacyl_acp_dehydratase_r_3_hydroxyhexanoyl_acp_m0	0	0.00387494	0
r0763_m0_b	3_hydroxyacyl_acp_dehydratase_r_3_hydroxyoctanoyl_acp_m0	0	0.00387293	0
r0764_r0_b	very_long_chain_3_oxoacyl_coa_synthase_palmitoyl_coa_r0	0	3.95766	0
r0765_r0_b	very_long_chain_3_oxoacyl_coa_reducase_stearoyl_coa_r0	0	2.07164	0
r0766_r0_b	very_long_chain_3_hydroxyacyl_coa_dehydratase_3_hydroxy_stearoyl_coa_r0	0	64.0571	0
r0767_r0_b	very_long_chain_enoyl_coa_reductase_r0	0	0.0616791	0
r0768_r0_b	very_long_chain_3_oxoacyl_coa_synthase_gamma_linolenoyl_coa_r0	0	3.66566	0
r0769_r0_b	very_long_chain_3_oxoacyl_coa_reducase_3_oxo_dihomo_gamma_linolenoyl_coa_r0	0	2.14018	0
r0770_r0_b	very_long_chain_3_hydroxyacyl_coa_dehydratase_3_hydroxy_dihomo_gamma_linolenoyl_coa_r0	0	64.0571	0
r0771_r0_b	very_long_chain_enoyl_coa_reductase_r0	0	0.061679	0
r0772_r0_b	delta_5_desaturase_r0	0	0.217265	0
r0774_x0_b	acyl_coa_oxidase_octanoyl_coa_x0	0	0.162003	0
r0775_x0_b	acyl_coa_oxidase_hexanoyl_coa_x0	0	0.00810247	0
r0776_x0_b	acyl_coa_oxidase_butanoyl_coa_x0	0	0.162028	0
r0777_x0_b	hydroxyacyl_coa_dehydrogenase_3_hydroxyhexadecanoyl_coa_x0	0	91.0245	0
r0778_x0_b	hydroxyacyl_coa_dehydrogenase_3_hydroxytetradecanoyl_coa_x0	0	91.0248	0
r0779_x0_b	hydroxyacyl_coa_dehydrogenase_3_hydroxydodecanoyl_coa_x0	0	91.0109	0
r0780_x0_b	s_3_hydroxydecanoyl_coa_hydro_lyase_x0	0	4.82907	0
r0781_x0_b	hydroxyacyl_coa_dehydrogenase_3_hydroxydecanoyl_coa_x0	0	91.0247	0
r0782_x0_b	s_3_hydroxyoctanoyl_coa_hydro_lyase_x0	0	4.68081	0
r0783_x0_b	3_hydroxyoctanoyl_coa_dehydrogenase_x0	0	0.00010731	0
r0784_x0_b	s_3_hydroxyhexanoyl_coa_hydro_lyase_x0	0	4.68081	0
r0785_x0_b	3_hydroxyhexanoyl_coa_dehydrogenase_x0	0	0.00010731	0
r0786_x0_b	s_3_hydroxybutanoyl_coa_hydro_lyase_x0	0	4.82906	0
r0787_x0_b	3_hydroxybutanoyl_coa_dehydrogenase_x0	0	0.286364	0
r0788_x0_b	3_ketoacyl_coa_thiolase_3_oxopalmitoyl_coa_x0	0	2.76884	0
r0789_x0_b	3_ketoacyl_coa_thiolase_3_oxomyristoyl_coa_x0	0	0.0938773	0
r0790_x0_b	3_ketoacyl_coa_thiolase_3_oxolauroyl_coa_x0	0	0.0938771	0
r0791_x0_b	3_ketoacyl_coa_thiolase_3_oxodecanoyl_coa_x0	0	0.0938768	0
r0792_x0_b	3_ketoacyl_coa_thiolase_3_oxooctanoyl_coa_x0	0	0.0938768	0
r0793_x0_b	3_ketoacyl_coa_thiolase_3_oxohexanoyl_coa_x0	0	0.0938767	0
r0794_x0_b	3_ketoacyl_coa_thiolase_3_oxobutanoyl_coa_x0	0	0.0938768	0
r0795_x0_b	palmitate_transport_x0	0	0.967165	0
r0796_r0_b	24_ethyl_cholesterol_producing_r0	0	18000000000	0
[truncated: 119 more rows]

## Sheet: Table S1D
Supplementary Table 1D: Experimentally measured hyphal dry weight and protein content as well as growth predictions by FBA and eMOMENT with different saccharides and their concentrations (Hildebrandt et al. 2016)
	hyphal dry weight [mg]			protein content [mg/g]
saccharide	10 mM	100 mM	1000 mM	10 mM	100 mM	1000 mM
D-glucose	3.4	3.6	3.3	91	95	96
D-fructose	3.2	3.3	3.1	88	98	89
raffinose	3.7	4	4.5	102	103	106
melibiose	3.3	3.5	3	83	86	75
	predicted growth FBA [h^-1]			predicted growth eMOMENT [h^-1]			calculated growth rate [h^-1]
saccharide	10 mM	100 mM	1000 mM	10 mM	100 mM	1000 mM	10 mM	100 mM	1000 mM
D-glucose	2.02909	2.06713	2.07072	0.00120215	0.00127739	0.00129631	0.00518639	0.00521815	0.00516981
D-fructose	1.9396	2.33262	2.41374	0.00114598	0.00133407	0.00116461	0.00515271	0.00516981	0.00513507
raffinose	1.88743	1.92498	1.92715	0.00141045	0.00142965	0.0014857	0.00523337	0.00527668	0.00534211
melibiose	2.41331	2.48767	2.50541	0.00105206	0.00110955	0.000908063	0.00516981	0.0052025	0.00511686

## Sheet: Table S1E
Supplementary Table 1E: Coefficients of variation (CV) of abundances for each protein across all simulated conditions (carbon source x concentration)
ID	CV
GLOIN_2v1720887	28.4327
GLOIN_2v1625093	37.9069
GLOIN_2v1609481	NaN
GLOIN_2v1620498	NaN
GLOIN_2v1457644	NaN
GLOIN_2v1708446	77.6667
GLOIN_2v1484695	0.958505
GLOIN_2v1529439	0.741053
GLOIN_2v1770906	23.4999
GLOIN_2v1508971	NaN
GLOIN_2v1554765	NaN
GLOIN_2v1607849	32.5218
GLOIN_2v1575221	77.46
GLOIN_2v1509707	NaN
GLOIN_2v1717852	NaN
GLOIN_2v1582750	13.3393
GLOIN_2v1664607	109.545
GLOIN_2v1741624	NaN
GLOIN_2v1555064	109.545
GLOIN_2v1502793	77.4569
GLOIN_2v1687527	8.91815
GLOIN_2v1582686	1.98337
GLOIN_2v1775872	28.5807
GLOIN_2v1473469	NaN
GLOIN_2v1668342	1.87205
GLOIN_2v1554639	5.648
GLOIN_2v1559275	5.81747
GLOIN_2v1475020	NaN
GLOIN_2v1620264	NaN
GLOIN_2v1085568	NaN
GLOIN_2v1569037	NaN
GLOIN_2v1767809	77.6482
GLOIN_2v1606627	NaN
GLOIN_2v1594646	0.762542
GLOIN_2v1774487	36.4944
GLOIN_2v1456521	NaN
GLOIN_2v1626159	0.015814
GLOIN_2v1521427	NaN
GLOIN_2v1717400	NaN
GLOIN_2v1495529	0.129507
GLOIN_2v1598580	8.93405
GLOIN_2v1720088	NaN
GLOIN_2v1452243	109.545
GLOIN_2v1676369	3.24435
GLOIN_2v1687160	NaN
GLOIN_2v1503495	13.5998
GLOIN_2v1602412	NaN
GLOIN_2v1638669	109.545
GLOIN_2v1520808	4.45339
GLOIN_2v1688790	NaN
GLOIN_2v1059289	2.17703
GLOIN_2v1525507	13.8888
GLOIN_2v1661860	19.4873
GLOIN_2v1576698	54.8923
GLOIN_2v1459445	5.73638
GLOIN_2v1564262	NaN
GLOIN_2v1767857	NaN
GLOIN_2v1668402	8.33273
GLOIN_2v1514202	NaN
GLOIN_2v1636357	16.978
GLOIN_2v1621756	0.229071
GLOIN_2v1585709	0.0171122
GLOIN_2v1603509	0.0171122
GLOIN_2v1778201	0.0171122
GLOIN_2v1645150	4.6512
GLOIN_2v1554756	NaN
GLOIN_2v1742173	NaN
GLOIN_2v1745041	7.98115
GLOIN_2v1861408	11.4086
GLOIN_2v1481529	2.41399
GLOIN_2v1495416	13.3392
GLOIN_2v1528221	0.0172489
GLOIN_2v1752584	9.59774
GLOIN_2v1624302	63.3425
GLOIN_2v1676320	12.4249
GLOIN_2v1750335	0.762128
GLOIN_2v1689243	NaN
GLOIN_2v1524932	109.545
GLOIN_2v1458304	NaN
GLOIN_2v1634393	26.7379
GLOIN_2v1711353	0.12366
GLOIN_2v1473020	0.0874142
GLOIN_2v1647638	0.742292
GLOIN_2v1726306	NaN
GLOIN_2v1595445	NaN
GLOIN_2v1520186	55.0702
GLOIN_2v1558613	NaN
GLOIN_2v1610568	49.3992
GLOIN_2v1869305	0.12366
GLOIN_2v1742902	5.17434
GLOIN_2v1608973	0.015814
GLOIN_2v1504159	NaN
GLOIN_2v1647588	NaN
GLOIN_2v1684770	10.8251
GLOIN_2v1623546	NaN
GLOIN_2v1595331	NaN
GLOIN_2v1724428	NaN
GLOIN_2v1575015	4.35181
GLOIN_2v1702898	8.16707
GLOIN_2v1594631	5.49302
GLOIN_2v1537349	0.753153
GLOIN_2v1464617	12.9141
GLOIN_2v1742953	NaN
GLOIN_2v1565514	0.12366
GLOIN_2v1859738	8.46612
GLOIN_2v1470919	6.84991
GLOIN_2v1664026	8.52207
GLOIN_2v1466149	1.77761
GLOIN_2v1610795	1.78535
GLOIN_2v1576382	NaN
GLOIN_2v1659586	NaN
GLOIN_2v1565528	0.12366
GLOIN_2v1617621	NaN
GLOIN_2v1689409	0.0168069
GLOIN_2v1653330	7.68454
GLOIN_2v1686949	0.773496
GLOIN_2v1784198	NaN
GLOIN_2v1562353	NaN
GLOIN_2v1532405	NaN
GLOIN_2v1470206	NaN
GLOIN_2v1542350	0.734674
GLOIN_2v1491454	10.1656
GLOIN_2v1514824	20.4756
GLOIN_2v1491194	26.12
GLOIN_2v1456448	0.22008
GLOIN_2v1819247	12.39
GLOIN_2v1586096	NaN
GLOIN_2v1687435	8.41805
GLOIN_2v1491209	0.159615
GLOIN_2v1446529	0.015814
GLOIN_2v1707154	NaN
GLOIN_2v1501995	NaN
GLOIN_2v1659460	29.4689
GLOIN_2v1532038	23.9379
GLOIN_2v1849706	NaN
GLOIN_2v1537829	1.84291
GLOIN_2v1555736	NaN
GLOIN_2v1640459	2.4317
GLOIN_2v1490697	NaN
GLOIN_2v1524053	NaN
GLOIN_2v1517084	9.90871
GLOIN_2v1853366	2.33685
GLOIN_2v1664337	0.017104
GLOIN_2v1478292	36.594
GLOIN_2v1603891	NaN
GLOIN_2v1683401	3.63146
GLOIN_2v1761633	20.3832
GLOIN_2v1625425	18.8866
GLOIN_2v1604955	16.4256
GLOIN_2v1647619	NaN
GLOIN_2v1470965	55.5752
GLOIN_2v1528645	17.5137
GLOIN_2v1715157	NaN
GLOIN_2v1618617	0.73956
GLOIN_2v1560646	24.9112
GLOIN_2v1734724	30.6488
GLOIN_2v1657613	NaN
GLOIN_2v1506770	NaN
GLOIN_2v1606963	4.61163
GLOIN_2v1744029	6.21413
GLOIN_2v1769952	NaN
GLOIN_2v1464542	NaN
GLOIN_2v1528086	4.84631
GLOIN_2v1811843	30.5487
GLOIN_2v1451415	6.60874
GLOIN_2v1459363	19.1731
GLOIN_2v1623908	NaN
GLOIN_2v1490638	3.22651
GLOIN_2v1503686	1.84693
GLOIN_2v1777611	NaN
GLOIN_2v1600420	30.3675
GLOIN_2v205124	16.808
GLOIN_2v1537931	NaN
GLOIN_2v1786471	5.22948
GLOIN_2v1661800	109.545
GLOIN_2v1859145	2.48216
GLOIN_2v1742881	5.68228
GLOIN_2v1581391	5.19967
GLOIN_2v1553577	63.2512
GLOIN_2v1468670	0.015814
GLOIN_2v1621581	78.0062
GLOIN_2v1487902	0.0321567
GLOIN_2v1718325	NaN
GLOIN_2v1624316	0.12366
GLOIN_2v1508807	NaN
GLOIN_2v1564850	19.7359
GLOIN_2v1586116	30.4588
GLOIN_2v1823600	NaN
GLOIN_2v1764265	55.6016
GLOIN_2v1604521	NaN
GLOIN_2v1460676	NaN
GLOIN_2v1784123	NaN
GLOIN_2v1490915	NaN
GLOIN_2v1872853	79.6471
GLOIN_2v1496175	11.4406
GLOIN_2v1766693	77.4584
GLOIN_2v1497191	13.1503
GLOIN_2v1689562	NaN
GLOIN_2v1509478	0.0161582
GLOIN_2v1537952	NaN
GLOIN_2v1552896	NaN
GLOIN_2v620327	20.1377
GLOIN_2v1596625	36.6454
GLOIN_2v1783134	0.760563
GLOIN_2v1743204	NaN
GLOIN_2v1526230	NaN
GLOIN_2v1604293	NaN
GLOIN_2v1508782	NaN
GLOIN_2v1548396	8.19804
GLOIN_2v1655804	41.5875
GLOIN_2v1600279	6.54779
GLOIN_2v1554458	109.545
GLOIN_2v1496224	27.7072
GLOIN_2v1647443	11.3059
GLOIN_2v1548848	NaN
GLOIN_2v1659782	1.59623
GLOIN_2v1472812	NaN
GLOIN_2v536481	11.1951
GLOIN_2v1565255	14.1093
GLOIN_2v1743573	0.961055
GLOIN_2v1577912	NaN
GLOIN_2v1517486	NaN
GLOIN_2v1661458	0.0180432
GLOIN_2v1490631	NaN
GLOIN_2v1686685	NaN
GLOIN_2v1538186	NaN
GLOIN_2v1741991	14.1404
GLOIN_2v673674	NaN
GLOIN_2v1782684	0.312908
GLOIN_2v1576677	NaN
GLOIN_2v1517748	63.1567
GLOIN_2v1630854	109.545
GLOIN_2v1565459	NaN
GLOIN_2v1831610	31.7616
GLOIN_2v336071	31.7542
GLOIN_2v1643900	24.0654
GLOIN_2v1526485	1.8238
GLOIN_2v1623991	NaN
GLOIN_2v1636352	NaN
GLOIN_2v1694797	3.29623
GLOIN_2v1785007	0.22008
GLOIN_2v1679999	3.91398
GLOIN_2v1563186	NaN
GLOIN_2v1585890	39.4573
GLOIN_2v1562449	NaN
GLOIN_2v1629159	NaN
GLOIN_2v1648070	49.1534
GLOIN_2v1776968	6.06893
GLOIN_2v1846305	3.35013
GLOIN_2v1525069	0.017104
GLOIN_2v1490472	4.71386
GLOIN_2v1541871	0.123701
GLOIN_2v1646890	NaN
GLOIN_2v1502007	NaN
GLOIN_2v1586089	0.239751
GLOIN_2v1539402	21.7046
GLOIN_2v1639549	5.00938
GLOIN_2v1596810	3.94348
GLOIN_2v1501988	NaN
GLOIN_2v1623019	10.2914
GLOIN_2v1633307	0.124002
GLOIN_2v1523983	NaN
GLOIN_2v1679725	NaN
GLOIN_2v1632017	41.3939
GLOIN_2v1539838	4.83188
GLOIN_2v1619692	109.545
GLOIN_2v1715680	NaN
GLOIN_2v1790496	NaN
GLOIN_2v1475732	0.12366
GLOIN_2v1524821	3.51358
GLOIN_2v1456343	0.017104
GLOIN_2v1524838	0.017104
GLOIN_2v1834010	NaN
GLOIN_2v1575152	0.0172671
GLOIN_2v1463464	NaN
GLOIN_2v1565188	0.017104
GLOIN_2v1615110	0.017104
GLOIN_2v1448075	0.13665
GLOIN_2v1602451	49.1515
GLOIN_2v1706869	9.13293
GLOIN_2v1582734	NaN
GLOIN_2v1772223	0.253148
GLOIN_2v1646804	0.12366
GLOIN_2v1524087	0.0171122
GLOIN_2v1574693	0.0171122
GLOIN_2v1764471	0.0171122
GLOIN_2v1647421	NaN
GLOIN_2v1460683	8.12199
GLOIN_2v1550065	NaN
GLOIN_2v1865465	77.4586
GLOIN_2v1463524	NaN
GLOIN_2v1495711	NaN
GLOIN_2v1688345	NaN
GLOIN_2v1539942	NaN
GLOIN_2v1627965	44.7129
GLOIN_2v1510647	1.49722
GLOIN_2v1495771	1.23655
GLOIN_2v1670410	2.08151
GLOIN_2v1632275	4.72496
GLOIN_2v407881	6.03927
GLOIN_2v1550585	NaN
GLOIN_2v1458354	NaN
GLOIN_2v1458576	0.12366
GLOIN_2v1765292	NaN
GLOIN_2v1619721	NaN
GLOIN_2v1678118	0.76915
GLOIN_2v1538018	45.8108
GLOIN_2v1603286	5.94476
GLOIN_2v1490503	5.02381
GLOIN_2v1481132	NaN
GLOIN_2v1494028	2.07494
GLOIN_2v1703346	0.017104
GLOIN_2v1849901	49.5895
GLOIN_2v1545978	NaN
GLOIN_2v1677290	37.3407
GLOIN_2v1675137	NaN
GLOIN_2v267282	3.5577
GLOIN_2v1518946	NaN
GLOIN_2v1534118	NaN
GLOIN_2v869247	22.3893
GLOIN_2v1646495	NaN
GLOIN_2v1779411	34.7013
GLOIN_2v1661874	NaN
GLOIN_2v1696379	1.60379
GLOIN_2v1569631	55.0611
GLOIN_2v1589693	0.017104
GLOIN_2v1457571	17.9898
GLOIN_2v1625140	49.1414
GLOIN_2v1585500	NaN
GLOIN_2v1717504	NaN
GLOIN_2v1863705	NaN
GLOIN_2v1600231	3.21716
GLOIN_2v1681097	0.0170645
GLOIN_2v1623965	1.91802
GLOIN_2v1617765	NaN
GLOIN_2v1519920	0.017104
GLOIN_2v1475029	8.14903
GLOIN_2v1741013	NaN
GLOIN_2v1591501	NaN
GLOIN_2v1554714	0.744398
GLOIN_2v1447257	0.12366
GLOIN_2v1612703	1.30727
GLOIN_2v1742519	0.12369
GLOIN_2v1714515	NaN
GLOIN_2v1694484	NaN
GLOIN_2v1638045	NaN
GLOIN_2v1770252	1.78204
GLOIN_2v1739015	0.0722436
GLOIN_2v1461254	30.6113
GLOIN_2v1719565	NaN
GLOIN_2v1781515	10.2031
GLOIN_2v1726292	27.0697
GLOIN_2v1504139	NaN
GLOIN_2v1726410	3.53392
GLOIN_2v1724668	NaN
GLOIN_2v1585915	0.12366
GLOIN_2v790009	NaN
GLOIN_2v1654649	63.2532
GLOIN_2v1713284	1.35632
GLOIN_2v1636368	8.53909
GLOIN_2v1726462	0.221684
GLOIN_2v1683739	1.18316
GLOIN_2v1449897	NaN
GLOIN_2v1607734	0.762635
GLOIN_2v1694925	0.22008
GLOIN_2v1737720	1.84287
GLOIN_2v1616354	5.50771
GLOIN_2v1585795	NaN
GLOIN_2v1858606	2.71744
GLOIN_2v1456660	NaN
GLOIN_2v1517096	NaN
GLOIN_2v1448957	NaN
GLOIN_2v1596447	NaN
GLOIN_2v1631710	NaN
GLOIN_2v1740833	NaN
GLOIN_2v1454643	NaN
GLOIN_2v1773439	NaN
GLOIN_2v1509813	30.7825
GLOIN_2v1769182	NaN
GLOIN_2v1590050	NaN
GLOIN_2v1558905	NaN
GLOIN_2v1831472	3.8199
GLOIN_2v1663867	0.123679
GLOIN_2v1649674	1.90144
GLOIN_2v1556127	NaN
GLOIN_2v1659423	38.9732
GLOIN_2v1569369	NaN
GLOIN_2v1669680	0.841282
GLOIN_2v1452637	0.22008
GLOIN_2v1874068	63.8283
GLOIN_2v1659854	67.0564
GLOIN_2v1451236	NaN
GLOIN_2v1545520	NaN
GLOIN_2v1556006	NaN
GLOIN_2v1606577	NaN
GLOIN_2v1816010	NaN
GLOIN_2v1450406	NaN
GLOIN_2v1519407	36.8149
GLOIN_2v1491164	NaN
GLOIN_2v1590441	NaN
GLOIN_2v1726366	NaN
GLOIN_2v1719660	27.0497
GLOIN_2v1656795	5.81373
GLOIN_2v1479174	NaN
GLOIN_2v1543581	29.457
GLOIN_2v1726486	0.21089
GLOIN_2v1456385	NaN
GLOIN_2v1538162	NaN
GLOIN_2v1590022	NaN
GLOIN_2v1505639	NaN
GLOIN_2v1791403	0.758028
GLOIN_2v1784711	NaN
GLOIN_2v1741254	0.12366
GLOIN_2v1453197	0.12366
GLOIN_2v1817213	0.12366
GLOIN_2v1478230	NaN
GLOIN_2v1620630	NaN
GLOIN_2v1677632	109.545
GLOIN_2v1785543	13.4499
GLOIN_2v1608900	NaN
GLOIN_2v1763459	0.753721
GLOIN_2v1456368	55.3056
GLOIN_2v1661011	NaN
GLOIN_2v1544371	NaN
GLOIN_2v1694196	NaN
GLOIN_2v1560741	109.545
GLOIN_2v1689208	1.81765
GLOIN_2v1557363	NaN
GLOIN_2v1572965	NaN
GLOIN_2v1544998	0.804305
GLOIN_2v1693514	NaN
GLOIN_2v1500428	NaN
GLOIN_2v1612284	NaN
GLOIN_2v1538830	NaN
GLOIN_2v1726300	NaN
GLOIN_2v1473185	NaN
GLOIN_2v1619827	0.300832
GLOIN_2v1605843	NaN
GLOIN_2v1718949	16.9785
GLOIN_2v1765056	NaN
GLOIN_2v1784044	NaN
GLOIN_2v1807962	NaN
GLOIN_2v1833763	NaN
GLOIN_2v1864359	NaN
GLOIN_2v1672579	NaN
GLOIN_2v1517859	NaN
GLOIN_2v1623454	NaN
GLOIN_2v1629844	NaN
GLOIN_2v1727300	NaN
GLOIN_2v1777816	NaN
GLOIN_2v1582340	2.5312
GLOIN_2v1490946	0.015814
GLOIN_2v1698370	0.12366
GLOIN_2v1448557	NaN
GLOIN_2v1776804	NaN
GLOIN_2v1434052	0.126796
GLOIN_2v1719895	0.759482
GLOIN_2v1611288	1.88578
GLOIN_2v1679966	20.9
GLOIN_2v1562102	3.34857
GLOIN_2v1764826	3.60153
GLOIN_2v1578488	7.57971
GLOIN_2v1575229	0.127982
GLOIN_2v1603226	3.46879
GLOIN_2v1721691	NaN
GLOIN_2v1675208	5.25501
GLOIN_2v1627858	1.51774
GLOIN_2v1561402	NaN
GLOIN_2v1705841	0.754982
GLOIN_2v1518979	0.12366
GLOIN_2v1495559	NaN
GLOIN_2v1847202	6.30943
GLOIN_2v1626057	109.545
GLOIN_2v1446507	5.2439
GLOIN_2v1790058	NaN
GLOIN_2v1683607	NaN
GLOIN_2v1706561	1.84418
GLOIN_2v1768618	0.766156
GLOIN_2v1483517	NaN
GLOIN_2v1556464	109.545
GLOIN_2v1494675	NaN
GLOIN_2v1713146	NaN
GLOIN_2v1491515	NaN
GLOIN_2v1852808	NaN
GLOIN_2v1449983	77.5522
GLOIN_2v1701028	NaN
GLOIN_2v1633498	NaN
GLOIN_2v1885240	NaN
GLOIN_2v1508858	0.0171122
GLOIN_2v1560783	0.0171122
GLOIN_2v1720391	0.130167
GLOIN_2v1450764	0.017104
GLOIN_2v1599571	0.017104
GLOIN_2v1741357	0.017104
GLOIN_2v1771393	0.017104
GLOIN_2v1044124	0.017104
GLOIN_2v1506749	0.017104
GLOIN_2v1668325	0.147095
GLOIN_2v1685662	0.017104
GLOIN_2v1767797	0.017104
GLOIN_2v1593807	0.758406
GLOIN_2v1578297	109.545
GLOIN_2v1677072	NaN
GLOIN_2v1714897	NaN
GLOIN_2v1793134	NaN
GLOIN_2v1539855	7.85736
GLOIN_2v1540213	NaN
GLOIN_2v1490359	37.0367
GLOIN_2v1788585	5.40139
GLOIN_2v1603843	0.12366
GLOIN_2v1548520	NaN
GLOIN_2v1779681	NaN
GLOIN_2v1742667	6.33876
GLOIN_2v1875394	NaN
GLOIN_2v1685606	7.26209
GLOIN_2v1463779	0.762856
GLOIN_2v1673824	54.8576
GLOIN_2v1644250	109.545
GLOIN_2v1660281	NaN
GLOIN_2v1874063	NaN
GLOIN_2v1676331	NaN
GLOIN_2v1496992	11.3804
GLOIN_2v1722736	0.770855
GLOIN_2v1779457	NaN
GLOIN_2v1612746	NaN
GLOIN_2v1486430	NaN
GLOIN_2v1630319	6.50249
GLOIN_2v1490365	NaN
GLOIN_2v1491471	NaN
GLOIN_2v1497092	NaN
GLOIN_2v1619778	NaN
GLOIN_2v1743458	NaN
GLOIN_2v1855778	NaN
GLOIN_2v1779506	6.11174
GLOIN_2v1578736	1.94305
GLOIN_2v1451357	8.3299
GLOIN_2v1490877	0.0171162
GLOIN_2v1448938	0.12366
GLOIN_2v1569014	0.123663
GLOIN_2v1738570	0.12366
GLOIN_2v1743092	0.12366
GLOIN_2v1481521	0.12366
GLOIN_2v1529029	0.12366
GLOIN_2v1575041	0.12366
GLOIN_2v1533588	NaN
GLOIN_2v1681877	NaN
GLOIN_2v1691156	4.03067
GLOIN_2v1548173	0.996662
GLOIN_2v1448246	1.71448
GLOIN_2v1783996	0.017054
* proteins with all-zero abundances across all sampled distributions are assigned "NaN"

## Sheet: Table S1F
Supplementary Table 1F: Coefficients of variation (CV) of fluxes for each reaction across all simulated conditions (carbon source x concentration)
ID	name	subsystem	KeggID	CV
r0001_c0_f	chorismate_pyruvatemutase_c0	Amino acid metabolism	R01715	0.710023
r0002_c0_f	imp_1_2_hydrolase_decyclizing_c0	Nucleotide metabolism	R01127	0.125486
r0005_x0_f	fatty_acid_coa_ligase_butanoate_x0	Lipid and fatty acid metabolism	R01176	NaN
r0006_c0_f	shikimate_nadp_plus_3_oxidoreductase_c0	Amino acid metabolism	R02413	0.486877
r0007_c0_f	n6_1_2_dicarboxyethyl_amp_amp_lyase_fumarate_forming_c0	Nucleotide metabolism	R01083	0.126889
r0009_c0	uridine_triphosphate_amp_phosphotransferase_c0	Nucleotide metabolism	R00157	0.123904
r0010_c0	gdp_phosphohydrolase_c0	Nucleotide metabolism	R00328	NaN
r0012_c0_f	atp_d_ribose_5_phosphotransferase_c0	Carbohydrate metabolism	R01051	0.140115
r0013_m0	acetyl_coa_hydrolase_m0	Carbohydrate metabolism	R00227	NaN
r0016_c0_f	udp_glucose_d_glucose_6_phosphate_1_alpha_d_glucosyltransferase_c0	Carbohydrate metabolism	R00836	0.12369
r0017_c0	fructokinase_c0	Carbohydrate metabolism	R00760	1.73254
r0018_c0_f	o_phospho_4_hydroxy_l_threonine_phospho_lyase_adding_water_c0	Metabolism of cofactors and vitamins	R05086	NaN
r0019_e0_f	inorganic_phosphate_transporter_ript1_4_e0	Transport		0.123577
r0020_c0	acetate_coa_ligase_amp_forming_c0	Carbohydrate metabolism	R00235	0.634301
r0021_c0_f	formate_tetrahydrofolate_ligase_adp_forming_c0	Carbohydrate metabolism	R00943	0.110324
r0023_m0_f	protoporphyrinogen_oxidase_m0	Metabolism of cofactors and vitamins	R03222	0.12369
r0024_c0_f	d_glyceraldehyde_3_phosphate_aldose_ketose_isomerase_c0	Carbohydrate metabolism	R01015	NaN
r0025_c0_f	l_tryptophan_oxygen_2_3_oxidoreductase_decyclizing_c0	Amino acid metabolism	R00678	NaN
r0026_c0	phosphopantothenate_cysteine_ligase_c0	Metabolism of cofactors and vitamins	R04231	0.140582
r0027_c0	amp_diphosphate_phospho_d_ribosyltransferase_c0	Nucleotide metabolism	R00190	0.12369
r0028_c0_f	atp_r_5_phosphomevalonate_phosphotransferase_c0	Terpenoid backbone biosynthesis	R03245	0.123678
r0029_c0	adenosine_3_5_phosphate_5_nucleotidohydrolase_c0	Nucleotide metabolism	R00191	NaN
r0030_c0_f	urate_oxygen_oxidoreductase_c0	Nucleotide metabolism	R02106	NaN
r0031_c0_f	uroporphyrinogen_iii_carboxy_lyase_c0	Metabolism of cofactors and vitamins	R03197	0.12369
r0032_c0_f	atp_r_mevalonate_5_phosphotransferase_c0	Terpenoid backbone biosynthesis	R02245	0.123678
r0033_c0_f	d_glucose_6_phosphate_aldose_ketose_isomerase_c0	Carbohydrate metabolism	R00771	0.577739
r0034_c0_f	o_succinylhomoserine_thiol_lyase_c0	Amino acid metabolism	R02508	NaN
r0035_c0_f	phosphoenolpyruvate_3_phosphoshikimate_5_o_1_carboxyvinyl_transferase_c0	Amino acid metabolism	R03460	0.486877
r0037_m0_f	4_methyl_2_oxopentanoate_nad_plus_oxidoreductase_coa_mehtylpropanoylating_m0	Amino acid metabolism	R01651	NaN
r0039_c0_f	1_5_phosphoribosyl_5_amino_4_n_succinocarboxamide_imidazole_amp_lyase_c0	Nucleotide metabolism	R04559	0.12362
r0040_c0	adenosine_aminohydrolase_c0	Nucleotide metabolism	R01560	NaN
r0041_c0_f	utp_n_acetyl_alpha_d_glucosamine_1_phosphate_uridylyltransferase_c0	Amino sugar and nucleotide sugar metabolism	R00416	0.125242
r0042_c0_f	adenosine_3_5_bisphosphate_sulfite_oxidized_thioredoxin_oxidoreductase_3_phosphoadenosine_5_phosphosulfate_forming_c0	Other	R02021	0.137363
r0043_r0_f	delta_7_sterol_5_6_desaturase_c0	Lipid and fatty acid metabolism	R07505	3.46785
r0044_c0_f	o_acetyl_l_homoserine_succinate_lyase_adding_cysteine_c0	Amino acid metabolism	R03217	0.489384
r0045_m0_f	3_methyl_2_oxobutanoate_nad_plus_oxidoreductase_coa_mehtylpropanoylating_m0	Amino acid metabolism	R01210	4.00742
r0046_c0_f	n_5_phospho_d_ribosylanthranilate_pyrophosphate_phosphoribosyl_transferase_c0	Amino acid metabolism	R01073	0.220132
r0047_c0	k_plus_importing_atpase_c0	Transport		NaN
r0048_m0	acetate_coa_ligase_amp_forming_m0	Carbohydrate metabolism	R00235	NaN
r0049_c0	acetyl_coa_hydrolase_c0	Carbohydrate metabolism	R00227	NaN
r0050_c0	atp_nicotinamide_nucleotide_adenylyltransferase_c0	Metabolism of cofactors and vitamins	R03005	0.12369
r0051_r0	sphinganine_1_phosphate_aldolase_c0	Lipid and fatty acid metabolism	R02464	1.45186
r0053_c0_f	adenosine_3_5_bisphosphate_3_phosphohydrolase_c0	Nucleotide metabolism	R00188	0.137363
r0054_m0_f	succinate_transporter_m0	Transport		0.177262
r0055_c0_f	2_nomega_l_argininosuccinate_arginine_lyase_fumarate_forming_c0	Amino acid metabolism	R01086	0.266183
r0056_c0_f	atp_sulfate_adenylyltransferase_c0	Nucleotide metabolism	R00529	0.137363
r0057_c0	atp_dump_phosphotransferase_c0	Nucleotide metabolism	R02098	NaN
r0058_c0_f	atp_d_ribose_5_phosphate_diphosphotransferase_c0	Carbohydrate metabolism	R01049	0.125022
r0059_c0_f	l_glutamine_d_fructose_6_phosphate_isomerase_deaminating_c0	Amino acid metabolism	R00768	0.125242
r0060_c0_f	carbamoyl_phosphate_l_aspartate_carbamoyltransferase_c0	Amino acid metabolism	R01397	0.12369
r0061_m0_f	l_isoleucine_2_oxoglutarate_aminotransferase_m0	Amino acid metabolism	R02199	0.259151
r0062_m0_f	f1f0_atpase_m0	Transport		0.0171124
r0063_c0	atp_d_fructose_6_phosphate_2_phosphotransferase_c0	Carbohydrate metabolism	R02732	NaN
r0064_c0_f	acetyl_coa_l_homoserine_o_acetyltransferase_c0	Amino acid metabolism	R01776	0.150131
r0065_c0	chitin_synthase_c0	Amino sugar and nucleotide sugar metabolism	R06028	0.12369
r0066_c0	non_growth_associated_maintenance_reaction_ngam_c0	Nucleotide metabolism	R00086	0.015814
r0067_m0_f	3_hydroxy_2_methylpropanoate_nad_plus_oxidoreductase_m0	Amino acid metabolism	R02047	4.00742
r0069_c0_f	3_dehydroquinate_hydro_lyase_c0	Amino acid metabolism	R03084	0.486877
r0070_c0_f	atp_nicotinamide_nucleotide_adenylyltransferase_c0	Metabolism of cofactors and vitamins	R00137	0.770779
r0071_c0_f	5_10_methylenetetrahydrofolate_dump_c_methyltransferase_c0	Nucleotide metabolism	R02101	0.12369
r0072_c0_f	atp_riboflavin_5_phosphotransferase_c0	Metabolism of cofactors and vitamins	R00549	5.97274
r0074_m0	citrate_synthase_m0	Carbohydrate metabolism	R00351	0.0172617
r0075_c0_f	gtp_cyclohydrolase_ii_c0	Metabolism of cofactors and vitamins	R07281	0.12369
r0077_c0_f	5_6_7_8_tetrahydrofolate_nadp_plus_oxidoreductase_c0	Metabolism of cofactors and vitamins	R00939	0.59978
r0078_c0_f	5_phospho_d_ribosylamine_glycine_ligase_adp_forming_c0	Nucleotide metabolism	R04144	0.12362
r0081_c0	choline_kinase_c0	Lipid and fatty acid metabolism	R01021	NaN
r0082_c0_f	porphobilinogen_4_2_carboxyethyl_3_carboxymethylpyrrol_2_ylmethyltransferase_hydrolysing_c0	Metabolism of cofactors and vitamins	R00084	0.12369
r0083_c0_f	trans_trans_farnesyl_diphosphate_isopentenyl_diphosphate_farnesyltranstransferase_c0	Terpenoid backbone biosynthesis	R02061	0.12369
r0086_c0_f	3_hydroxy_l_kynurenine_hydrolase_c0	Amino acid metabolism	R02668	NaN
r0087_c0_f	atp_diphosphate_lyase_cyclizing_3_5_cyclic_amp_forming_c0	Nucleotide metabolism	R00089	NaN
r0088_c0	o_succinyl_l_homoserine_succinate_lyase_deaminating_2_oxobutanoate_forming_c0	Amino acid metabolism	R00999	NaN
r0089_c0_f	orotidine_5_phosphate_carboxy_lyase_ump_forming_c0	Nucleotide metabolism	R00965	0.12369
r0090_m0	pyruvate_nad_plus_2_oxidoreductase_coa_acetylating_m0	Carbohydrate metabolism	R00209	0.0172753
r0091_c0_f	dcmp_aminohydrolase_c0	Nucleotide metabolism	R01663	NaN
r0092_c0_f	atp_shikimate_3_phosphotransferase_c0	Amino acid metabolism	R02412	0.486877
r0093_c0_f	pantoate_nadp_plus_2_oxidoreductase_c0	Metabolism of cofactors and vitamins	R02472	0.140582
r0095_c0_f	atp_thiamine_diphosphotransferase_c0	Metabolism of cofactors and vitamins	R00619	0.12369
r0096_c0_f	1_5_phospho_d_ribosyl_atp_diphosphate_phospho_alpha_d_ribosyl_transferase_c0	Amino acid metabolism	R01071	0.220132
r0097_c0_f	d_erythro_1_imidazol_4_ylglycerol_3_phosphate_hydro_lyase_c0	Amino acid metabolism	R03457	0.220132
r0098_c0_f	3_methyl_2_oxobutanoate_hydroxymethyltransferase_c0	Metabolism of cofactors and vitamins	R01226	0.140582
r0099_m0	l_aspartate_2_oxoglutarate_aminotransferase_m0	Amino acid metabolism	R00355	NaN
r0100_c0_f	utp_l_glutamine_amido_ligase_adp_forming_c0	Nucleotide metabolism	R00573	0.123576
r0101_c0	2_amino_4_hydroxy_6_erythro_1_2_3_trihydroxypropyl_dihydropteridine_triphosphate_phosphohydrolase_alkaline_optimum_c0	Metabolism of cofactors and vitamins	R04620	0.12369
r0103_m0	n2_acetyl_l_ornithine_l_glutamate_n_acetyltransferase_m0	Amino acid metabolism	R02282	NaN
r0104_c0	atp_ethanolamine_o_phosphotransferase_c0	Lipid and fatty acid metabolism	R01468	NaN
r0106_c0	acetaldehyde_nadp_plus_oxidoreductase_c0	Carbohydrate metabolism	R00711	0.84763
r0107_c0_f	gtp_7_8_8_9_dihydrolase_c0	Metabolism of cofactors and vitamins	R00424	0.12369
r0108_c0_f	1_5_phosphoribosyl_5_amino_4_carboxyimidazole_l_aspartate_ligase_adp_forming_c0	Nucleotide metabolism	R04591	0.12362
r0110_c0	imp_l_aspartate_ligase_gdp_forming_c0	Nucleotide metabolism	R01135	0.126889
r0111_c0_f	atp_amp_phosphotransferase_c0	Nucleotide metabolism	R00127	0.159713
r0113_c0_f	s_adenosylmethioninamine_putrescine_3_aminopropyltransferase_c0	Amino acid metabolism	R01920	0.12369
r0114_m0_f	carbamoyl_phosphate_l_ornithine_carbamoyltransferase_m0	Amino acid metabolism	R01398	0.130489
r0115_c0_f	histidinol_phosphate_aminotransferase_c0	Amino acid metabolism	R03243	0.220132
r0116_m0	isocitrate_nad_plus_oxidoreductase_decarboxylating_m0	Carbohydrate metabolism	R00709	0.0170996
r0117_c0_f	adentylate_kinase_gtp_c0	Nucleotide metabolism		0.125521
r0118_c0_f	allantoin_amidohydrolase_c0	Nucleotide metabolism		NaN
r0119_c0_f	l_ornithine_carboxy_lyase_putrescine_forming_c0	Amino acid metabolism	R00670	0.12369
r0120_c0	l_homoserine_nadp_plus_oxidoreductase_c0	Amino acid metabolism	R01775	NaN
r0121_c0_f	2_phospho_d_glycerate_hydro_lyase_phosphoenolpyruvate_forming_c0	Carbohydrate metabolism	R00658	NaN
r0123_c0_f	2_dehydro_3_deoxy_d_arabino_heptonate_7_phosphate_phosphate_lyase_cyclyzing_c0	Amino acid metabolism	R03083	0.486877
r0124_m0_f	malate_transporter_m0	Transport		NaN
r0125_r0_f	squalene_synthase_c0	Lipid and fatty acid metabolism	R06223	6.18624
r0126_c0	l_citrulline_l_aspartate_ligase_amp_forming_c0	Amino acid metabolism	R01954	0.220132
r0128_c0	6_phosphogluconate_phosphatase_c0	Other		NaN
r0129_m0_f	s_3_hydroxyisobutyryl_coa_hydro_lyase_m0	Amino acid metabolism	R04224	4.00742
r0131_m0_f	s_3_methyl_2_oxopentanoate_nad_plus_2_oxidoreductase_coa_methylbutanoylating_m0	Other	R03171	NaN
r0133_c0_f	udp_glucose_alpha_d_galactose_1_phosphate_uridylyltransferase_c0	Carbohydrate metabolism	R00955	1.11328
r0134_c0	pyruvate_kinase_c0	Carbohydrate metabolism	R00200	0.0169349
r0135_c0_f	pyruvate_carboxy_lyase_acetaldehyde_forming_c0	Carbohydrate metabolism	R00224	0.678536
r0136_c0_f	2_deoxy_d_ribose_5_phosphate_acetaldehyde_lyase_d_glyceraldehyde_3_phosphate_forming_c0	Carbohydrate metabolism	R01066	0.12369
r0138_c0_f	atp_l_aspartate_4_phosphotransferase_c0	Amino acid metabolism	R00480	0.157869
r0139_c0	l_kynurenine_hydrolase_c0	Amino acid metabolism	R00987	NaN
r0140_c0_f	l_aspartate_l_glutamine_amido_ligase_amp_forming_c0	Amino acid metabolism	R00578	0.220132
r0141_c0_f	4_maleylacetoacetate_cis_trans_isomerase_c0	Amino acid metabolism	R03181	1.13525
r0142_c0_f	d_glyceraldehyde_3_phosphate_nad_plus_oxidoreductase_phosphorylating_c0	Carbohydrate metabolism	R01061	NaN
r0144_c0_f	geranyl_diphosphate_isopentenyl_diphosphate_geranyltrans_transferase_c0	Terpenoid backbone biosynthesis	R02003	0.123669
r0146_c0_f	s_adenosyl_l_methionine_uroporphyrin_iii_c_methyltransferase_c0	Metabolism of cofactors and vitamins	R03194	0.12369
r0148_m0	7_8_dihydropteroate_l_glutamate_ligase_adp_forming_c0	Metabolism of cofactors and vitamins	R02237	0.12369
r0150_c0_f	phosphoenolpyruvate_d_erythrose_4_phosphate_c_1_carboxyvinyltransferase_phosphate_hydrolysing_2_carboxy_2_oxoethyl_forming_c0	Amino acid metabolism	R01826	0.486877
r0151_c0_f	atp_l_homoserine_o_phosphotransferase_c0	Amino acid metabolism	R01771	49.0833
r0152_e0_f	ammonia_transport_gintamt1_2_3_e0	Transport		NaN
r0154_c0_f	fumarylacetoacetate_hydrolase_c0	Amino acid metabolism	R01364	1.13525
r0156_c0	nicotinate_nucleotide_pyrophosphate_phosphoribosyltransferase_carboxylating_c0	Metabolism of cofactors and vitamins	R03348	NaN
r0158_r0_f	4_4_dimethyl_5a_cholesta_8_24_dien_3b_ol_nadp_d14_oxidoreductase_r0	Lipid and fatty acid metabolism	R05639	1.61123
r0159_c0	s_adenosyl_l_homocysteine_hydrolase_c0	Amino acid metabolism	R00192	0.123721
r0160_c0	glutathione_hydrogen_peroxide_oxidoreductase_c0	Metabolism of cofactors and vitamins	R00274	1.10952
r0161_m0_f	succinyl_coa_glycine_c_succinyltransferase_decarboxylating_m0	Amino acid metabolism	R00830	0.12369
r0164_m0_f	adenylate_kinase_gtp_m0	Nucleotide metabolism		NaN
r0165_c0_f	dimethylallyltranstransferase_c0	Terpenoid backbone biosynthesis	R01658	0.123669
r0166_c0_f	ump_diphosphate_phospho_alpha_d_ribosyltransferase_c0	Nucleotide metabolism	R00966	0.140114
r0167_c0_f	n_5_phospho_d_ribosylformimino_5_amino_1_5_phospho_d_ribosyl_4_imidazolecarboxamide_ketol_isomerase_c0	Nucleotide metabolism	R04640	0.220132
r0168_c0_f	utp_alpha_d_glucose_1_phosphate_uridylyltransferase_c0	Carbohydrate metabolism	R00289	0.12369
r0169_c0_f	l_glutamate_l_cysteine_gamma_ligase_adp_forming_c0	Metabolism of cofactors and vitamins	R00894	0.12369
r0170_c0_f	sedoheptulose_7_phosphate_d_glyceraldehyde_3_phosphate_glyceronetransferase_c0	Carbohydrate metabolism	R01827	0.486877
r0171_c0_f	carbonate_hydro_lyase_c0	Other	R00132	2.09297
r0172_c0_f	isopentenyl_diphosphate_delta3_delta2_isomerase_c0	Terpenoid backbone biosynthesis	R01123	NaN
r0173_m0_f	fumarase_m0	Carbohydrate metabolism	R01082	0.0171848
r0175_c0	atp_d_fructose_6_phosphate_1_phosphotransferase_c0	Carbohydrate metabolism	R00756	0.0180439
r0176_c0_f	d_xylulose_5_phosphate_formaldehyde_glycolaldehydetransferase_c0	Carbohydrate metabolism	R01440	NaN
r0178_c0_f	xanthine_nad_plus_oxidoreductase_c0	Nucleotide metabolism	R02103	NaN
r0180_m0	nadph_cytochrome_p450_reductase_m0	Metabolism of cofactors and vitamins	R00106	NaN
r0182_c0	xmp_pyrophosphate_phosphoribosyltransferase_c0	Nucleotide metabolism	R02142	NaN
r0184_c0_f	chorismate_pyruvate_lyase_amino_accepting_c0	Amino acid metabolism	R00986	0.220132
r0185_m0_f	l_leucine_2_oxoglutarate_aminotransferase_m0	Amino acid metabolism	R01090	NaN
r0186_c0	hypoxanthine_nad_plus_oxidoreductase_c0	Nucleotide metabolism	R01768	NaN
r0187_c0_f	nitrate_reductase_nadph_c0	Other	R00796	0.13896
r0188_m0	hydrogen_carbonate_l_glutamine_amido_ligase_adp_forming_carbamate_phosphorylating_m0	Nucleotide metabolism	R00575	0.130489
r0189_c0	dudp_nucleotidohydrolase_c0	Nucleotide metabolism	R02100	0.12369
r0191_c0_f	3_hydroxyanthranilate_oxygen_3_4_oxidoreductase_decyclizing_c0	Amino acid metabolism	R02665	NaN
r0193_c0_f	l_serine_hydro_lyase_adding_1_c_indol_3_ylglycerol_3_phosphate_l_tryptophan_and_glyceraldehyde_3_phosphate_forming_c0	Amino acid metabolism	R02722	0.220132
r0194_r0_f	palmitoyl_coa_l_serine_c_palmitoyltransferase_decarboxylating_r0	Lipid and fatty acid metabolism	R01281	1.46983
r0195_c0	deoxyadenosine_aminohydrolase_c0	Nucleotide metabolism	R02556	NaN
r0196_c0_f	l_threonine_acetaldehyde_lyase_glycine_forming_c0	Amino acid metabolism	R00751	0.239673
r0197_c0_f	acetoacetate_coa_ligase_amp_forming_c0	Lipid and fatty acid metabolism	R01357	1.13525
r0198_c0	o_phospho_l_homoserine_phosphate_lyase_adding_waterl_threonine_forming_c0	Amino acid metabolism	R01466	49.0833
r0199_c0	diphosphate_phosphohydrolase_c0	Other	R00004	0.16163
r0200_c0_f	3_phosphoserine_2_oxoglutarate_aminotransferase_c0	Amino acid metabolism	R04173	0.145486
r0201_c0_f	trehalose_6_phosphate_phosphohydrolase_c0	Carbohydrate metabolism	R02778	0.12369
r0202_c0	atp_adenosine_5_phosphotransferase_c0	Nucleotide metabolism	R00185	0.123721
r0203_c0	1d_myo_inositol_3_phosphate_phosphohydrolase_c0	Inositol phosphate metabolism	R01187	4.20972
r0206_m0_f	s_3_hydroxyisobutyryl_coa_hydrolase_m0	Amino acid metabolism	R05064	4.00742
r0207_m0_f	atp_amp_phosphotransferase_m0	Nucleotide metabolism	R00127	0.124673
r0208_c0_f	atp_nad_plus_2_phosphotransferase_c0	Metabolism of cofactors and vitamins	R00104	0.12369
r0210_c0_f	l_ornithine_2_oxo_acid_aminotransferase_c0	Amino acid metabolism	R00667	NaN
r0211_c0	o_acetyl_l_homoserine_hydrogen_sulfide_s_3_amino_3_carboxypropyltransferase_c0	Amino acid metabolism	R01287	2.20054
r0212_c0_f	l_valine_2_oxoglutarate_aminotransferase_m0	Amino acid metabolism	R01214	NaN
r0213_m0_f	homocitrate_synthase_m0	Amino acid metabolism	R00271	0.220132
r0214_c0_f	5_phosphoribosylamine_diphosphate_phospho_alpha_d_ribosyltransferase_glutamate_amidating_c0	Nucleotide metabolism	R01072	0.12362
r0215_c0	atp_cdp_phosphotransferase_c0	Nucleotide metabolism	R00570	NaN
r0216_c0_f	l_histidinol_phosphate_phosphohydrolase_c0	Amino acid metabolism	R03013	0.220132
r0217_c0_f	mevalonate_nadp_plus_oxidoreductase_coa_acylating_c0	Terpenoid backbone biosynthesis	R02082	0.123678
r0218_m0	2_oxoglutarate_dehydrogenase_complex_m0	Carbohydrate metabolism	R08549	0.0171022
r0219_c0_f	pyridoxal_5_phosphate_synthase_c0	Metabolism of cofactors and vitamins	R07456	0.12369
r0223_m0_f	homoisocitrate_hydro_lyase_m0	Amino acid metabolism	R04371	0.220132
r0224_c0_f	pantothenate_synthase_c0	Amino acid metabolism	R02473	0.140582
r0225_c0	o3_acetyl_l_serine_hydrogen_sulfide_2_amino_2_carboxyethyltransferase_c0	Amino acid metabolism	R00897	0.132628
r0226_c0_f	sedoheptulose_7_phosphate_d_glyceraldehyde_3_phosphate_glycolaldehyde_transferase_c0	Carbohydrate metabolism	R01641	0.486877
r0227_c0	imp_diphosphate_phospho_d_ribosyltransferase_c0	Nucleotide metabolism	R01132	NaN
r0228_m0_f	n2_acetyl_l_ornithine_2_oxoglutarate_aminotransferase_m0	Amino acid metabolism	R02283	NaN
r0229_c0	udp_phosphohydrolase_c0	Nucleotide metabolism	R00155	NaN
r0230_c0_f	gamma_glutamyltransferase_c0	Amino acid metabolism		NaN
r0235_c0_f	atp_glycerone_phosphotransferase_c0	Lipid and fatty acid metabolism	R01011	NaN
r0236_c0_f	udp_glucose_4_epimerase_c0	Carbohydrate metabolism	R00291	1.11328
r0237_c0_f	n_5_phospho_beta_d_ribosylanthranilate_ketol_isomerase_c0	Amino acid metabolism	R03509	0.220132
r0238_c0_f	uridylate_kinase_g0	Nucleotide metabolism	R00158	0.123568
r0239_c0	pyruvate_carboxylase_c0	Carbohydrate metabolism	R00344	34.7613
r0240_c0_f	1_2_carboxyphenylamino_1_deoxy_d_ribulose_5_phosphate_carboxy_lyasecyclizing_c0	Amino acid metabolism	R03508	0.220132
r0241_c0_f	phosphogluconate_dehydrogenase_c0	Carbohydrate metabolism	R01528	0.195585
r0243_c0_f	l_aspartate_2_oxoglutarate_aminotransferase_c0	Amino acid metabolism	R00355	NaN
r0244_c0_f	d_ribulose_5_phosphate_3_epimerase_c0	Carbohydrate metabolism	R01529	0.486877
r0245_c0	nadph_oxygen_oxidoreductase_c0	Metabolism of cofactors and vitamins	R07172	NaN
r0246_c0	glycogen_synthase_c0	Carbohydrate metabolism	R06051	0.12369
r0247_c0	amp_aminohydrolase_c0	Nucleotide metabolism	R00181	NaN
r0249_c0_f	gamma_l_glutamyl_l_cysteine_glycine_ligase_adp_forming_c0	Metabolism of cofactors and vitamins	R00497	0.12369
r0250_c0_f	s_adenosyl_l_methionine_carboxy_lyase_5_deoxy_5_adenosyl3_aminopropylmethylsulfonium_forming_c0	Amino acid metabolism	R00178	0.12369
r0251_c0	xanthosine_5_phosphate_l_glutamine_amido_ligase_amp_forming_c0	Nucleotide metabolism	R01231	0.12369
r0253_m0_f	atp_n_acetyl_l_glutamate_5_phosphotransferase_m0	Amino acid metabolism	R02649	NaN
r0254_c0	l_arginine_amidinohydrolase_c0	Amino acid metabolism	R00551	NaN
r0257_c0_f	atp_l_methionine_s_adenosyltransferase_c0	Amino acid metabolism	R00177	0.123702
r0258_c0	o_phospho_l_serine_phosphohydrolase_c0	Amino acid metabolism	R00582	0.145486
r0261_c0	o4_succinyl_l_homoserine_hydrogen_sulfide_s_3_amino_3_carboxypropyltransferase_c0	Amino acid metabolism	R01288	0.489384
r0262_c0_f	aspartate_semialdehyde_dehydrogenase_c0	Amino acid metabolism	R02291	0.157869
r0263_c0_f	1_5_phospho_d_ribosyl_5_amino_4_imidazolecarboxylate_carboxy_lyase_c0	Nucleotide metabolism	R04209	0.12362
r0264_c0_f	orotidine_5_phosphate_diphosphate_phospho_alpha_d_ribosyl_transferase_c0	Nucleotide metabolism	R01870	0.12369
r0265_c0_f	3_phospho_d_glycerate_nad_plus_2_oxidoreductase_c0	Amino acid metabolism	R01513	0.145486
r0268_c0	d_fructose_1_6_bisphosphate_1_phosphohydrolase_c0	Carbohydrate metabolism	R00762	NaN
r0269_c0_f	10_formyltetrahydrofolate_5_phosphoribosyl_5_amino_4_imidazolecarboxamide_formyltransferase_c0	Nucleotide metabolism	R04560	0.125486
r0270_c0	homogentisate_oxygen_1_2_oxidoreductase_decyclizing_c0	Amino acid metabolism	R02519	1.13525
r0271_c0_f	atp_acetate_phosphotransferase_c0	Carbohydrate metabolism	R00315	NaN
r0273_m0	diphosphate_phosphohydrolase_m0	Other	R00004	0.124432
r0274_c0	acetaldehyde_nad_plus_oxidoreductase_c0	Carbohydrate metabolism	R00710	NaN
r0278_c0_f	inosine_phosphate_alpha_d_ribosyltransferase_c0	Nucleotide metabolism	R01863	NaN
r0279_m0_f	succinate_coa_ligase_adp_forming_m0	Carbohydrate metabolism	R00405	0.0170105
r0280_c0_f	atp_r_5_diphosphomevalonate_carboxy_lyase_adding_atp_isopentenyl_diphosphate_forming_c0	Terpenoid backbone biosynthesis	R01121	0.123678
r0282_c0_f	5_aminolevulinate_hydro_lyase_adding_5_aminolevulinate_and_cyclizing_porphobilinogen_forming_c0	Metabolism of cofactors and vitamins	R00036	0.12369
r0283_m0	3_methylbutanoyl_coa_2_3_oxidoreductase_m0	Amino acid metabolism	R04095	NaN
r0284_c0_f	d_fructose_1_6_bisphosphate_d_glyceraldehyde_3_phosphate_lyase_glycerone_phosphate_forming_c0	Carbohydrate metabolism	R01068	NaN
r0285_c0	beta_d_fructose_2_6_bisphosphate_2_phosphohydrolase_c0	Carbohydrate metabolism	R00763	NaN
r0287_c0	dephospho_coa_kinase_c0	Metabolism of cofactors and vitamins	R00130	0.140582
r0289_c0_f	5_oxo_l_proline_amidohydrolase_atp_hydrolysing_c0	Metabolism of cofactors and vitamins	R00251	NaN
r0290_c0	hydrogen_carbonate_l_glutamine_amido_ligase_adp_forming_carbamate_phosphorylating_c0	Nucleotide metabolism	R00575	NaN
r0291_c0_f	ctp_phosphohydrolase_c0	Nucleotide metabolism	R00569	0.12369
r0292_c0_f	n6_l_1_3_dicarboxypropyl_l_lysine_nadp_plus_oxidoreductase_c0	Amino acid metabolism	R02315	0.220123
r0298_c0	utp_phosphohydrolase_c0	Nucleotide metabolism	R00159	NaN
r0299_c0_f	alpha_d_glucose_1_phosphate_1_6_phosphomutase_c0	Carbohydrate metabolism	R00959	1.11388
r0300_c0_f	phenylpyruvate_carboxy_lyase_phenylacetaldehyde_forming_c0	Amino acid metabolism	R01377	NaN
r0301_c0	nucleoside_triphosphate_phosphohydrolase_c0	Nucleotide metabolism		NaN
r0302_c0_f	adp_atp_adenylyltransferase_c0	Nucleotide metabolism	R00126	NaN
r0304_c0	glycerone_phosphate_phosphate_lyase_methylglyoxal_forming_c0	Other	R01016	0.0248714
r0305_c0_f	hydroxymethylbilane_hydro_lyasecyclizing_c0	Metabolism of cofactors and vitamins	R03165	0.12369
r0307_c0_f	atp_adenylylsulfate_3_phosphotransferase_c0	Nucleotide metabolism	R00509	0.137363
r0308_c0_f	coproporphyrinogen_oxygen_oxidoreductasedecarboxylating_c0	Metabolism of cofactors and vitamins	R03220	0.12369
r0309_c0	glutamate_5_semialdehyde_dehydrogenase_c0	Amino acid metabolism	R03313	0.144121
r0310_c0_f	atp_l_glutamate_5_phosphotransferase_c0	Amino acid metabolism	R00239	0.144121
r0312_c0	dttp_nucleotidohydrolase_c0	Nucleotide metabolism	R02095	NaN
r0314_c0_f	sulfite_reductase_nadph_c0	Other		0.137363
r0316_c0_f	6_7_dimethyl_8_1_d_ribityllumazine_6_7_dimethyl_8_1_d_ribityllumazine_2_3_butanediyltransferase_c0	Metabolism of cofactors and vitamins	R00066	0.12369
r0318_c0_f	5_10_methenyltetrahydrofolate_5_hydrolase_decyclizing_c0	Metabolism of cofactors and vitamins	R01655	NaN
r0319_c0_f	adenosine_phosphate_alpha_d_ribosyltransferase_c0	Nucleotide metabolism	R01561	40.5576
r0320_c0	glutamate_5_semialdehyde_dehydrogenase_c0	Amino acid metabolism	R03313	NaN
r0322_c0_f	5_10_methylenetetrahydrofolate_nadp_plus_oxidoreductase_c0	Metabolism of cofactors and vitamins	R01220	NaN
r0323_c0_f	5_amino_6_d_ribitylaminouracil_butanedionetransferase_c0	Metabolism of cofactors and vitamins	R04457	0.12369
r0326_c0_f	2_formamido_n1_5_phosphoribosylacetamidine_cyclo_ligase_adp_forming_c0	Nucleotide metabolism	R04208	0.12362
r0327_c0	l_homoserine_nad_plus_oxidoreductase_c0	Amino acid metabolism	R01773	0.157869
r0328_c0_f	s_dihydroorotate_amidohydrolase_c0	Nucleotide metabolism	R01993	0.12369
r0330_m0_f	atp_nicotinamide_nucleotide_adenylyltransferase_m0	Metabolism of cofactors and vitamins	R00137	NaN
r0332_m0_f	atp_nicotinamide_nucleotide_adenylyltransferase_m0	Metabolism of cofactors and vitamins	R03005	NaN
r0333_c0	s_dihydroorotate_fumarate_oxidoreductase_c0	Nucleotide metabolism	R01867	3.65528
r0334_c0_f	d_ribose_5_phosphate_aldose_ketose_isomerase_c0	Carbohydrate metabolism	R01056	NaN
r0335_m0_f	protoheme_ix_farnesyltransferase_m0	Metabolism of cofactors and vitamins	R07411	0.12369
r0337_m0_f	carbonate_hydro_lyase_m0	Other	R00132	0.157458
r0338_x0	acyl_coa_oxidase_palmitoyl_coa_x0	Lipid and fatty acid metabolism		38.6405
r0339_m0_f	oxaloacetate_transport_m0	Transport		77.6656
r0340_x0	acyl_coa_oxidase_stearoyl_coa_x0	Lipid and fatty acid metabolism		109.545
r0341_m0_f	2_hexaprenyl_6_methoxy_1_4_benzoquinone_methyltransferase_m0	Metabolism of cofactors and vitamins	R04983	0.12369
r0342_m0_f	nicotinate_nucleotide_pyrophosphate_phosphoribosyltransferase_carboxylating_m0	Nucleotide metabolism	R03348	NaN
r0343_x0_f	acyl_coa_oxidase_decanoyl_coa_x0	Lipid and fatty acid metabolism		40.509
r0344_x0_f	acyl_coa_oxidase_lauroyl_coa_x0	Lipid and fatty acid metabolism		40.509
r0348_m0_f	2_hexaprenyl_6_methoxyphenol_monooxygenase_m0	Metabolism of cofactors and vitamins	R04982	0.12369
r0353_c0_f	allantoate_amidinohydrolase_c0	Nucleotide metabolism	R02422	NaN
r0354_m0_f	heme_o_monooxygenase_m0	Metabolism of cofactors and vitamins		0.12369
r0358_m0_f	s_adenosyl_l_methionine_3_hexaprenyl_4_5_dihydroxylate_o_methyltransferase_m0	Metabolism of cofactors and vitamins	R04711	0.12369
r0359_r0_f	c_3_sterol_dehydrogenase_r0	Lipid and fatty acid metabolism		1.61123
r0360_x0_f	acyl_coa_oxidase_myristoyl_coa_x0	Lipid and fatty acid metabolism		38.6405
r0365_m0_f	r_2_3_dihydroxy_3_methylpentanoate_nadp_plus_oxidoreductase_isomerizing_m0	Amino acid metabolism	R05068	0.259151
r0370_m0_f	2s_3s_3_hydroxy_2_methylbutanoyl_coa_nad_plus_oxidoreductase_m0	Amino acid metabolism	R04203	NaN
r0371_c0	atp_beta_d_glucose_6_phosphotransferase_c0	Carbohydrate metabolism	R01600	1.11016
r0372_c0	palmitaldehyde_nad_plus_oxidoreductase_c0	Lipid and fatty acid metabolism	R01704	1.45186
r0373_m0	succinate_quinone_oxidoreductase_m0	Carbohydrate metabolism	R02164	0.0528908
r0374_c0_f	s_3_methyl_2_oxopentanoate_nad_plus_2_oxidoreductase_coa_methylbutanoylating_c0	Other	R03171	0.330038
r0375_c0_f	urea_amidohydrolase_c0	Nucleotide metabolism	R00131	NaN
r0377_r0_f	cdp_diacylglycerol_myo_inositol_3_phosphatidyltransferase_c0	Lipid and fatty acid metabolism	R01802	0.127715
r0381_m0	cytochrome_c_oxidase_2_protons_translocated_m0	Metabolism of cofactors and vitamins		0.0171042
r0382_c0	dutp_nucleotidohydrolase_c0	Nucleotide metabolism	R02330	NaN
r0383_c0_f	4_methyl_2_oxopentanoate_nad_plus_oxidoreductase_coa_mehtylpropanoylating_c0	Other	R01651	12.5119
r0384_c0	l_amino_acid_oxidase_c0	Amino acid metabolism	R01259	NaN
r0385_c0_r	n6_l_1_3_dicarboxypropyl_l_lysine_nadp_plus_oxidoreductase_l_lysine_forming_c0	Amino acid metabolism	R00716	NaN
r0387_c0_f	nucleoside_triphosphate_phosphohydrolase_c0	Nucleotide metabolism		NaN
r0388_c0	nadh_oxygen_oxidoreductase_c0	Metabolism of cofactors and vitamins	R07171	0.0161619
r0390_m0_f	h2o_transport_m0	Transport		0.0170732
r0391_c0_f	nucleoside_triphosphate_phosphohydrolase_c0	Nucleotide metabolism		NaN
r0393_c0	sarcosine_oxygen_oxidoreductase_demethylating_c0	Amino acid metabolism	R00610	NaN
r0395_c0	glycine_oxygen_oxidoreductase_deaminating_c0	Amino acid metabolism	R00366	NaN
r0397_c0_f	ribonucleotide_reductase_of_class_ia_aerobic__alpha_subunit_c0	Nucleotide metabolism	R04294	0.12369
r0398_m0	pyruvate_carbon_dioxide_ligase_adp_forming_m0	Carbohydrate metabolism	R00344	0.308113
r0399_c0_f	1d_myo_inositol_3_phosphate_lyase_isomerizing_c0	Lipid and fatty acid metabolism	R07324	4.20972
r0400_c0_f	atp_d_galactose_1_phosphotransferase_c0	Carbohydrate metabolism	R01092	1.11328
r0404_c0	nad_dependent_glyceraldehyde_3_phosphate_dehydrogenaseinferred_c0	Carbohydrate metabolism	R10860	NaN
r0405_c0_f	glycolaldehyde_nad_plus_oxidoreductase_c0	Carbohydrate metabolism	R01333	0.12369
r0408_e0	chloride_transport_via_diffusion_e0	Transport		0.12369
r0409_c0	l_asparagine_amidohydrolase_c0	Amino acid metabolism	R00485	NaN
r0411_c0_f	aldehyde_dehydrogenase_nad_isobutanal_c0	Other		NaN
r0414_c0_f	s_adenosyl_l_methionine_glycine_n_methyltransferase_c0	Amino acid metabolism	R00367	NaN
r0415_c0_f	2_5_diamino_6_ribitylamino_4_3h_pyrimidinone_5_phosphate_deaminase_c0	Metabolism of cofactors and vitamins	R09377	0.12369
r0416_m0_f	s_1_pyrroline_5_carboxylate_nad_plus_oxidoreductase_c0	Amino acid metabolism	R00707	NaN
r0417_c0	adenine_aminohydrolase_c0	Nucleotide metabolism	R01244	NaN
r0418_c0	l_tyrosine_oxygen_oxidoreductase_deaminating_c0	Amino acid metabolism	R00729	NaN
r0419_e0_f	h2o_transport_e0	Transport		0.0179845
r0420_m0	succinate_fad_oxidoreductase_m0	Carbohydrate metabolism	R00408	19.9761
r0421_r0	squalene_epoxidase_nadp_r0	Lipid and fatty acid metabolism	R02874	6.14638
r0423_m0	dihydoorotic_acid_ubiquinone_6_irreversible_m0	Metabolism of cofactors and vitamins		0.304224
r0424_c0	s_dihydroorotate_dehydrogenase_c0	Nucleotide metabolism	R01867	NaN
r0425_m0_f	deamido_nad_plus_ammonia_ligase_amp_forming_m0	Metabolism of cofactors and vitamins	R00189	1.10661
r0426_c0_f	deamido_nad_plus_ammonia_ligase_amp_forming_c0	Metabolism of cofactors and vitamins	R00189	0.961601
r0427_c0_f	imp_nad_plus_oxidoreductase_c0	Nucleotide metabolism	R01130	0.12369
r0429_c0	phosphopantothenoyl_l_cysteine_carboxy_lyase_c0	Metabolism of cofactors and vitamins	R03269	0.140582
r0431_c0	s_dihydroorotate_nad_plus_oxidoreductase_c0	Nucleotide metabolism	R01869	NaN
r0432_e0_f	sulfate_transport_via_diffusion_e0	Transport		NaN
r0435_m0_f	n_acetyl_l_glutamate_5_semialdehyde_nadpplus_5_oxidoreductase_phosphorylating_m0	Amino acid metabolism	R03443	NaN
r0436_x0_f	atp_phosphohydrolase_icosanoyl_coa_transporting_x0	Transport		NaN
r0437_m0_f	2_acetolactate_mutase_m0	Amino acid metabolism	R05069	0.259151
r0438_x0_f	enoyl_coa_hydratase_c18_x0	Lipid and fatty acid metabolism	R07760	109.545
r0439_c0	d_glucose_6_phosphate_nadp_plus_1_oxidoreductase_c0	Carbohydrate metabolism	R00835	0.195585
r0440_x0_f	s_3_hydroxyhexadecanoyl_coa_hydro_lyase_x0	Lipid and fatty acid metabolism	R04738	38.6405
r0441_c0_f	nitrite_reductase_nadph_c0	Other	R00789	0.13896
r0443_c0	d_fructose_6_phosphate_d_erythrose_4_phosphate_lyase_c0	Carbohydrate metabolism	R00761	NaN
r0445_x0	s_3_hydroxytetradecanoyl_coa_hydro_lyase_x0	Lipid and fatty acid metabolism	R04740	38.6405
r0447_c0_f	acetyl_coa_acetoacetyl_coa_c_acetyltransferase_c0	Amino acid metabolism	R01978	NaN
r0448_c0	neutral_trehalase_c0	Carbohydrate metabolism	R00010	NaN
r0449_x0_f	s_3_hydroxydodecanoyl_coa_hydro_lyase_x0	Lipid and fatty acid metabolism	R04170	40.509
r0452_m0_f	2_acetolactate_methylmutase_m0	Amino acid metabolism	R03052	2.20279
r0454_m0_f	r_2_3_dihydroxy_3_methylbutanoate_nadp_plus_oxidoreductase_m0	Amino acid metabolism	R04440	2.20279
r0455_m0	ubiquinol_ferricytochrome_c_oxidoreductase_m0	Metabolism of cofactors and vitamins	R02161	0.0171042
r0456_e0_f	nitrate_transport_via_proton_symport_e0	Transport		0.13896
r0458_e0	myo_inositol_transport_e0	Transport		NaN
r0463_m0_f	oxaloglutarate_dehydrogenase_m0	Amino acid metabolism	R01936	0.220132
r0464_c0_f	kynurenine_3_monooxygenase_c0	Metabolism of cofactors and vitamins		NaN
r0466_m0_f	2_oxoisovalerate_transport_m0	Transport		NaN
r0467_m0_f	2_hydroxybutane_1_2_4_tricarboxylate_hydro_lyase_m0	Amino acid metabolism	R03444	0.220132
r0470_m0_f	s_2_aceto_2_hydroxybutanoate_pyruvate_lyase_carboxylating_m0	Amino acid metabolism	R04673	0.259151
r0472_m0_f	tetrahydrofolate_transport_m0	Transport		0.75346
r0473_m0_f	acetolactate_synthase_m0	Carbohydrate metabolism	R00006	2.20279
r0476_m0_f	homoisocitrate_dehydrogenase_m0	Amino acid metabolism	R04862	0.220132
r0483_c0	nadph_oxidized_thioredoxin_oxidoreductase_c0	Metabolism of cofactors and vitamins	R02016	0.899007
r0487_c0_f	l_aminoadipate_semialdehyde_dehydrogenase_c0	Amino acid metabolism	R03103	0.220132
r0490_m0	fad_oxidation_m0	Metabolism of cofactors and vitamins		19.9761
r0492_m0_f	2_oxoadipate_transport_m0	Transport		0.220132
r0494_c0	phosphoenolpyruvate_carboxykinase_c0	Carbohydrate metabolism	R00341	NaN
r0497_c0_f	2_deoxyadenosine_5_diphosphate_oxidized_thioredoxin_2_oxidoreductase_c0	Nucleotide metabolism	R02017	0.12369
r0498_m0_f	l_carnitine_o_acyl_l_carnitine_transport_m0	Transport		6.03368
r0500_c0	2_deoxyguanosine_5_diphosphate_oxidized_thioredoxin_2_oxidoreductase_c0	Nucleotide metabolism	R02019	0.127413
r0501_c0	thioredoxin_glutathione_peroxidase_c0	Metabolism of cofactors and vitamins		0.901845
r0502_c0_f	thymidine_phosphate_deoxy_alpha_d_ribosyltransferase_c0	Nucleotide metabolism	R01570	109.545
r0509_c0_f	gtp_7_8_8_9_dihydrolase_c0	Metabolism of cofactors and vitamins	R00425	0.12369
r0510_r0_f	acyl_coa_sn_glycerol_3_phosphate_1_o_acyltransferase_r0	Lipid and fatty acid metabolism	R00851	0.126086
r0511_m0_f	nad_deamino_nad_transport_m0	Transport		1.10661
r0512_c0_f	deoxyinosine_orthophosphate_ribosyltransferase_c0	Nucleotide metabolism	R02748	54.2852
r0513_m0_f	phosphate_transport_m0	Transport		0.0170632
r0514_m0	4_hydroxy_l_glutamate_2_oxoglutarate_aminotransferase_m0	Amino acid metabolism	R03266	NaN
r0516_c0_f	deoxyadenosine_orthophosphate_ribosyltransferase_c0	Nucleotide metabolism	R02557	0.123617
r0517_r0	atp_sphinganine_1_phosphotransferase_r0	Lipid and fatty acid metabolism	R02976	1.45186
r0521_c0_f	l_cystathionine_cysteine_lyase_2_oxobutanoate_forming_c0	Amino acid metabolism	R01001	NaN
r0522_r0_f	sphinganine_nadph_oxygen_oxidoreductase_4_hydroxylating_r0	Lipid and fatty acid metabolism	R06525	NaN
r0523_c0	l_cystathionine_l_homocysteine_lyase_pyruvate_forming_c0	Amino acid metabolism	R01286	NaN
r0526_c0_f	4_hydroxy_l_glutamate_2_oxoglutarate_aminotransferase_c0	Amino acid metabolism	R03266	NaN
r0530_m0_f	ornithine_transport_via_proton_symport_m0	Transport		NaN
r0533_x0_f	l_aspartate_2_oxoglutarate_aminotransferase_x0	Amino acid metabolism	R00355	3.51789
r0534_r0_f	s_adenosyl_l_methionine_phosphatidyl_n_dimethylethanolamine_n_methyltransferase_m0	Lipid and fatty acid metabolism	R01320	4.75121
r0536_c0_f	l_serine_hydro_lyase_c0	Amino acid metabolism	R01290	NaN
r0537_r0_f	cdp_diacylglycerol_l_serine_3_phosphatidyltransferase_r0	Lipid and fatty acid metabolism	R01800	1.40575
r0539_m0	nadph_oxidized_thioredoxin_oxidoreductase_m0	Metabolism of cofactors and vitamins	R02016	0.12369
r0540_c0_f	n_formyl_l_kynurenine_amidohydrolase_c0	Amino acid metabolism	R01959	6.28839
r0543_e0	glycine_transport_via_proton_symport_e0	Transport		NaN
r0544_c0_f	chorismate_l_glutamine_aminotransferase_c0	Metabolism of cofactors and vitamins	R01716	0.12369
r0545_c0_f	prephenate_hydro_lyase_c0	Amino acid metabolism	R01373	41.3936
r0547_c0_f	cytidine_aminohydrolase_c0	Nucleotide metabolism	R01878	0.140115
r0551_c0_f	acireductone_synthase_c0	Other		0.12369
r0552_c0	2_deoxycytidine_diphosphate_oxidized_thioredoxin_2_oxidoreductase_c0	Nucleotide metabolism	R02024	0.12369
r0557_m0_f	2_hexaprenyl_3_methyl_6_methoxy_1_4_benzoquinone_oxidoreductase_m0	Metabolism of cofactors and vitamins	R12067	0.12369
r0558_m0_f	s_adenosyl_l_methionine_transport_0	Transport		0.12369
r0559_m0_f	amp_and_nad_transport_ndt1p_m0	Transport		0.994589
r0560_r0_f	s_adenosyl_l_methionine_methylethanolamine_phosphate_n_methyltransferase_m0	Lipid and fatty acid metabolism	R06868	3.62032
r0561_r0_f	s_adenosyl_l_methionine_phosphatidylethanolamine_n_methyltransferase_r0	Lipid and fatty acid metabolism	R02056	1.72936
r0566_m0_f	2_hexaprenyl_3_methyl_5_hydroxy_6_methoxy_1_4_benzoquinone_methyltransferase_m0	Metabolism of cofactors and vitamins	R08781	0.12369
r0567_m0	2_methylacyl_coa_dehydrogenase_m0	Amino acid metabolism	R04095	NaN
r0571_c0_f	sn_glycerol_3_phosphate_nad_plus_2_oxidoreductase_c0	Lipid and fatty acid metabolism	R00842	0.126086
r0573_c0	glutathione_nadp_plus_oxidoreductase_c0	Metabolism of cofactors and vitamins	R00115	1.10952
r0574_m0_f	s_3_hydroxy_3_methylglutaryl_coa_hydro_lyase_m0	Amino acid metabolism	R02085	NaN
r0576_c0_f	p_type_atpase	Transport		0.0436443
r0577_m0_f	2s_3s_3_hydroxy_2_methylbutanoyl_coa_hydro_lyase_m0	Amino acid metabolism	R04204	NaN
r0582_c0_f	s_methyl_5_thioadenosine_phosphate_s_methyl_5_thio_alpha_d_ribosyl_transferase_c0	Amino acid metabolism	R01402	0.12369
r0583_c0_f	malonyl_coa_carboxy_lyase_acetyl_coa_forming_c0	Lipid and fatty acid metabolism	R00233	NaN
r0588_c0	atp_fmn_adenylyltransferase_c0	Metabolism of cofactors and vitamins	R00161	5.97274
r0590_c0	trans_pentaprenyltransferase_c0	Terpenoid backbone biosynthesis	R05613	0.12369
r0591_c0	s_adenosyl_l_methionine_l_homocysteine_s_methyltransferase_c0	Amino acid metabolism	R00650	NaN
r0592_c0	l_glutamate_ammonia_ligase_adp_forming_c0	Amino acid metabolism	R00253	0.131111
r0593_r0	4_4_dimethylzymosterol_4_monooxygenase_r0	Lipid and fatty acid metabolism	R07509	1.61123
r0594_c0	s_methyl_5_thio_d_ribulose_1_phosphate_hydro_lyase_c0	Amino acid metabolism	R07392	0.12369
r0595_c0	phosphoribosyl_atp_pyrophosphohydrolase_c0	Amino acid metabolism	R04035	0.220132
r0596_c0	l_glutamate_5_semialdehyde_nad_plus_oxidoreductase_c0	Amino acid metabolism	R00245	NaN
r0597_c0	formate_nad_plus_oxidoreductase_c0	Carbohydrate metabolism	R00519	0.661168
r0598_c0	l_serine_ammonia_lyase_c0	Amino acid metabolism	R00220	NaN
r0599_c0	5_phosphoribosylformylglycinamide_l_glutamine_amido_ligase_adp_forming_c0	Nucleotide metabolism	R04463	0.12362
r0600_c0	5_methyltetrahydrofolate_l_homocysteine_s_methyltransferase_c0	Amino acid metabolism	R00946	0.131304
r0601_c0_f	2_3_bisphosphoglycerate_independent_phosphoglycerate_mutase_c0	Carbohydrate metabolism	R01518	NaN
r0602_c0	l_histidinal_nad_plus_oxidoreductase_c0	Amino acid metabolism	R01163	0.220132
r0603_c0	l_histidinol_nad_plus_oxidoreductase_c0	Amino acid metabolism	R03012	0.220132
r0604_r0	4_alpha_methylzymosterol_nadp_plus_3_oxidoreductase_r0	Lipid and fatty acid metabolism	R07495	1.61123
r0605_c0	5_o_1_carboxyvinyl_3_phosphoshikimate_phosphate_lyase_chorismate_forming_c0	Amino acid metabolism	R01714	0.486877
r0607_c0	geranylgeranyl_diphosphate_isopentenyl_diphosphate_transtransferase_c0	Terpenoid backbone biosynthesis	R07475	0.12369
r0610_c0_f	atp_3_phospho_d_glycerate_1_phosphotransferase_c0	Carbohydrate metabolism	R01512	NaN
r0612_x0_f	malate_synthase_x0	Carbohydrate metabolism	R00472	28.8826
r0613_c0	n_acetyl_d_glucosamine_6_phosphate_amidohydrolase_c0	Amino sugar and nucleotide sugar metabolism	R02059	NaN
r0614_c0	atp_d_gluconate_6_phosphotransferase_c0	Carbohydrate metabolism	R01737	NaN
r0621_c0	acetyl_coa_carbon_dioxide_ligase_c0	Lipid and fatty acid metabolism	R00742	2.09297
r0623_e0	ferric_reductase_rifre1_e0	Other	R00092	0.12369
r0624_r0	sphingolipid_c4_hydroxylase_r0	Lipid and fatty acid metabolism	R06526	NaN
r0626_c0	acetyl_coa_c_acetyltransferase_c0	Lipid and fatty acid metabolism	R00238	0.908095
r0627_r0	delta_6_desaturase_r0	Lipid and fatty acid metabolism	R03814	1.56958
r0628_r0	palmitoyl_coa_desaturase_r0	Lipid and fatty acid metabolism		NaN
r0630_r0	stearoyl_coa_9_desaturase_r0	Lipid and fatty acid metabolism	R02222	1.68386
r0632_r0_f	16_0_delta_11_desaturase_des2_r0	Lipid and fatty acid metabolism		0.12369
r0633_c0_f	palmitate_transport_c0	Transport		0.128931
r0634_c0_f	palmitate_transport_r0	Transport		0.128829
r0636_e0	fe3_transport_e0	Transport		0.12369
r0637_c0	sirohydrochlorin_ferrochelatase_c0	Metabolism of cofactors and vitamins	R02864	0.12369
r0639_c0	atp_dtmp_phosphotransferase_c0	Nucleotide metabolism	R02094	0.12369
r0640_m0	ubiquinone_biosynthesis_o_methyltransferase_m0	Metabolism of cofactors and vitamins	R05614	0.12369
r0641_m0	2_methoxy_6_polyprenyl_1_4_benzoquinol_methylase_m0	Metabolism of cofactors and vitamins	R04990	0.12369
r0642_c0	precorrin_2_dehydrogenase_c0	Metabolism of cofactors and vitamins	R03947	0.12369
r0643_c0	calcium_transport_via_proton_antiporter_c0	Transport		0.12369
r0644_c0	mg_transport_c0	Transport		0.12369
r0646_m0	5_demethoxyubiquinone_hydroxylase_m0	Metabolism of cofactors and vitamins	R06146	0.12369
r0647_c0	co_transport_c0	Transport		0.12369
r0648_c0	biomass_reaction_c0	Other		0.132608
r0653_m0_f	4_aminobenzoate_transport_c0	Transport		0.12369
r0654_m0_f	4_hydroxy_2_oxoglutarate_transport_m0	Transport		NaN
r0656_m0	5_aminolevulinate_transport_m0	Transport		0.12369
r0659_x0	acetylcarnitine_transpor_x0	Transport		6.03368
r0661_m0_f	acetate_transport_m0	Transport		NaN
r0664_x0_f	alpha_ketoglutarate_transport_x0	Transport		3.51789
r0667_x0	adp_atp_transport_x0	Transport		NaN
r0668_n0	cdp_transport_n0	Transport		0.12369
r0670_m0_f	citrate_malate_antiport_ctp_m0	Transport		NaN
r0671_x0_f	citrate_malate_antiport_x0	Transport		79.9529
r0672_x0_f	citrate_isocitrate_antiport_x0	Transport		79.9529
r0673_c0_f	co2_transport_via_diffusion_c0	Transport		NaN
r0674_m0_f	co2_transport_via_diffusion_m0	Transport		NaN
r0685_m0_f	fad_carrier_protein_flx1_m0	Transport		NaN
r0686_m0	farnesyl_diphosphate_transport_c0	Transport		0.12369
r0689_m0_f	glycoaldehyde_transport_m0	Transport		0.12369
r0697_m0	gtp_gdp_translocase_m0	Transport		NaN
r0701_m0	isoleucine_transport_m0	Transport		0.259151
r0703_e0_f	potassion_import_via_proton_symport_e0	Transport		0.12369
r0707_m0_f	nmn_transport_via_proton_symport_m0	Transport		NaN
r0708_c0_f	o2_transport_via_diffusion_c0	Transport		0.0166696
r0709_r0_f	o2_transport_r0	Transport		0.130525
r0710_m0_f	o2_transport_m0	Transport		0.0171175
r0713_c0_f	phenethylacetaldehyde_transport_via_diffusion_c0	Transport		NaN
r0715_m0	protoporphyrinogen_ix_transport_m0	Transport		0.12369
r0716_m0_f	prpp_transport_c0	Transport		NaN
r0717_m0_f	pyruvate_transport_via_proton_symport_m0	Transport		0.0175617
r0718_m0_f	quinolinate_transport_m0	Transport		NaN
r0725_m0_f	succinate_fumarate_antiporter_m0	Transport		NaN
r0728_e0	thiamine_import_via_proton_symport_c0	Transport		0.12369
r0729_c0_f	thymine_transport_via_proton_antiport_c0	Transport		NaN
r0736_x0_f	carnitine_o_acetyltransferase_x0	Lipid and fatty acid metabolism	R02396	6.03368
r0737_m0_f	carnitine_o_acetyltransferase_m0	Lipid and fatty acid metabolism	R02396	NaN
r0741_x0	citrate_synthase_x0	Carbohydrate metabolism	R00351	4.45392
r0744_n0_f	nucleoside_diphosphate_kinase_n0	Nucleotide metabolism	R00570	0.12369
r0746_n0	datp_transport_n0	Transport		0.12369
r0747_n0	dctp_transport_n0	Transport		0.12369
r0748_n0	dgtp_transport_n0	Transport		0.12369
r0749_n0	dttp_transport_n0	Transport		0.12369
r0754_r0_f	delta_12_desaturase_r0	Lipid and fatty acid metabolism	R11043	1.56958
r0764_r0_f	very_long_chain_3_oxoacyl_coa_synthase_palmitoyl_coa_r0	Lipid and fatty acid metabolism	R07758	0.151769
r0765_r0_f	very_long_chain_3_oxoacyl_coa_reducase_stearoyl_coa_r0	Lipid and fatty acid metabolism		0.151769
r0766_r0_f	very_long_chain_3_hydroxyacyl_coa_dehydratase_3_hydroxy_stearoyl_coa_r0	Lipid and fatty acid metabolism		0.151769
r0767_r0_f	very_long_chain_enoyl_coa_reductase_r0	Lipid and fatty acid metabolism	R07761	0.151769
r0768_r0_f	very_long_chain_3_oxoacyl_coa_synthase_gamma_linolenoyl_coa_r0	Lipid and fatty acid metabolism		1.66262
r0769_r0_f	very_long_chain_3_oxoacyl_coa_reducase_3_oxo_dihomo_gamma_linolenoyl_coa_r0	Lipid and fatty acid metabolism		1.65856
r0770_r0_f	very_long_chain_3_hydroxyacyl_coa_dehydratase_3_hydroxy_dihomo_gamma_linolenoyl_coa_r0	Lipid and fatty acid metabolism		1.66227
r0771_r0_f	very_long_chain_enoyl_coa_reductase_r0	Lipid and fatty acid metabolism		1.6595
r0772_r0_f	delta_5_desaturase_r0	Lipid and fatty acid metabolism		1.96617
r0773_x0	long_chain_fatty_acid_coa_ligase_palmitate_x0	Lipid and fatty acid metabolism	R01280	39.6051
r0774_x0_f	acyl_coa_oxidase_octanoyl_coa_x0	Lipid and fatty acid metabolism		40.509
r0775_x0_f	acyl_coa_oxidase_hexanoyl_coa_x0	Lipid and fatty acid metabolism		40.509
r0776_x0_f	acyl_coa_oxidase_butanoyl_coa_x0	Lipid and fatty acid metabolism		40.509
r0777_x0_f	hydroxyacyl_coa_dehydrogenase_3_hydroxyhexadecanoyl_coa_x0	Lipid and fatty acid metabolism	R04737	38.6405
r0778_x0_f	hydroxyacyl_coa_dehydrogenase_3_hydroxytetradecanoyl_coa_x0	Lipid and fatty acid metabolism	R04739	40.509
r0779_x0_f	hydroxyacyl_coa_dehydrogenase_3_hydroxydodecanoyl_coa_x0	Lipid and fatty acid metabolism		40.509
r0780_x0_f	s_3_hydroxydecanoyl_coa_hydro_lyase_x0	Lipid and fatty acid metabolism	R04744	41.6602
r0781_x0_f	hydroxyacyl_coa_dehydrogenase_3_hydroxydecanoyl_coa_x0	Lipid and fatty acid metabolism	R04743	40.509
r0782_x0_f	s_3_hydroxyoctanoyl_coa_hydro_lyase_x0	Lipid and fatty acid metabolism		40.509
r0783_x0_f	3_hydroxyoctanoyl_coa_dehydrogenase_x0	Lipid and fatty acid metabolism		40.509
r0784_x0_f	s_3_hydroxyhexanoyl_coa_hydro_lyase_x0	Lipid and fatty acid metabolism		40.509
r0785_x0_f	3_hydroxyhexanoyl_coa_dehydrogenase_x0	Lipid and fatty acid metabolism		40.509
r0786_x0_f	s_3_hydroxybutanoyl_coa_hydro_lyase_x0	Lipid and fatty acid metabolism	R03026	40.509
r0787_x0_f	3_hydroxybutanoyl_coa_dehydrogenase_x0	Lipid and fatty acid metabolism		40.509
r0788_x0_f	3_ketoacyl_coa_thiolase_3_oxopalmitoyl_coa_x0	Lipid and fatty acid metabolism	R03991	38.6405
r0789_x0_f	3_ketoacyl_coa_thiolase_3_oxomyristoyl_coa_x0	Lipid and fatty acid metabolism	R03858	40.509
r0790_x0_f	3_ketoacyl_coa_thiolase_3_oxolauroyl_coa_x0	Lipid and fatty acid metabolism		40.509
r0791_x0_f	3_ketoacyl_coa_thiolase_3_oxodecanoyl_coa_x0	Lipid and fatty acid metabolism	R03778	40.509
r0792_x0_f	3_ketoacyl_coa_thiolase_3_oxooctanoyl_coa_x0	Lipid and fatty acid metabolism		40.509
r0793_x0_f	3_ketoacyl_coa_thiolase_3_oxohexanoyl_coa_x0	Lipid and fatty acid metabolism	R01177	40.509
r0794_x0_f	3_ketoacyl_coa_thiolase_3_oxobutanoyl_coa_x0	Lipid and fatty acid metabolism		40.509
r0795_x0_f	palmitate_transport_x0	Transport		39.6051
r0796_r0_f	24_ethyl_cholesterol_producing_r0	Lipid and fatty acid metabolism		0.48144
r0797_r0_f	delta_7_sterol_5_desaturase_r0	Lipid and fatty acid metabolism		0.926534
r0798_r0_f	delta_24_24_1_sterol_reductase_r0	Lipid and fatty acid metabolism		1.16792
r0799_r0_f	lumped_synthesis_of_stigmasta_7_24_28_dien_3_ol_synthesis_from_lanosterol_r0	Lipid and fatty acid metabolism		2.81071
r0800_r0_f	s_2_3_epoxysqualene_mutase_cyclizing_lanosterol_forming_r0	Lipid and fatty acid metabolism	R03199	6.14638
r0801_r0_f	sterol_delta_7_reductase_r0	Lipid and fatty acid metabolism	R07492	0.31766
r0802_r0_f	delta_24_sterol_reductase_r0	Lipid and fatty acid metabolism	R07493	0.12369
r0804_r0	7_dehydrocholesterol_reductase_r0	Lipid and fatty acid metabolism	R01456	0.12369
r0805_r0	sterol_c_5_6_desaturase_r0	Lipid and fatty acid metabolism	R03310	0.12369
r0806_r0	delta_24_sterol_reductase_r0	Lipid and fatty acid metabolism	R05703	0.12369
r0807_r0	3_delta_8_delta_7_isomerase_r0	Lipid and fatty acid metabolism	R04804	0.12369
r0808_r0	4_methylsterol_monooxygenase_r0	Lipid and fatty acid metabolism		1.61123
r0809_r0	sterol_4_alpha_carboxylate_3_dehydrogenase_r0	Lipid and fatty acid metabolism		1.61123
r0810_r0	3_keto_steroid_reductase_r0	Lipid and fatty acid metabolism		1.61123
r0811_r0	lanosterol_nadph_oxygen_oxidoreductase_14_methyl_cleaving_c0	Lipid and fatty acid metabolism	R05640	1.61123
r0812_r0	s_adenosyl_l_methionine_zymosterol_c_methyltransferase_r0	Lipid and fatty acid metabolism	R04427	2.45963
r0813_r0	3_delta_8_delta_7_isomerase_r0	Lipid and fatty acid metabolism	R07497	2.45963
r0814_r0	long_chain_fatty_acid_coa_ligase_palmitate_r0	Lipid and fatty acid metabolism	R01280	0.128829
r0815_c0_f	imidazole_glycerol_phosphate_synthase_c0	Amino acid metabolism	R04558	0.220132
r0816_c0_f	1_5_phospho_d_ribosyl_amp_1_6_hydrolase_c0	Amino acid metabolism	R04037	0.220132
r0817_c0_f	uridine_ribohydrolase_c0	Nucleotide metabolism	R01080	0.140115
r0818_c0_f	ornithine_carbamoyltransferase_c0	Amino acid metabolism	R01398	NaN
r0822_e0_f	d_glucose_transport_e0	Transport		1.11016
r0824_e0_f	d_fructose_transport_e0	Transport		1.73254
r0829_e0	copper_import_ctr1_or_ctr3_or_smf1_e0	Transport		0.12369
r0831_r0_f	delta_17_desaturase_r0	Lipid and fatty acid metabolism		0.447233
r0832_c0_f	n_acetylglucosamine_phosphate_mutase_c0	Amino sugar and nucleotide sugar metabolism	R08193	0.125242
r0833_c0	glucosamine_6_phosphate_n_acetyltransferase_c0	Amino sugar and nucleotide sugar metabolism	R02058	0.125242
r0836_v0	fe3_transport_ccc1_v0	Transport		NaN
r0837_v0	fe3_transport_ftr2_or_smf3_v0	Transport		NaN
r0838_m0	fe3_transport_mmt1_m0	Transport		0.12369
r0839_v0	cu_transport_ctr2_v0	Transport		NaN
r0841_c0	cu_transporting_aptase_crd1_c0	Transport		NaN
r0843_e0	mn_transport_smf1_e0	Transport		0.12369
r0844_e0	zn_transport_zrt1_e0	Transport		0.12369
r0847_m0	3_hexaprenyl_4_hydroxy_5_methoxybenzoate_carboxy_lyase_m0	Metabolism of cofactors and vitamins	R06866	0.12369
r0849_m0_f	5_6_7_8_tetrahydrofolate_nadp_plus_oxidoreductase_m0	Metabolism of cofactors and vitamins	R00939	NaN
r0850_c0	1_4_alpha_glucan_branching_enzyme_c0	Carbohydrate metabolism	R02110	0.12369
r0852_x0_f	catalase_x0	Other	R00009	38.5257
r0853_x0_f	nadh_shuttle_x0	Transport		38.6405
r0854_x0_f	nad_shuttle_x0	Transport		63.8437
r0858_r0_f	ctp_phosphatidate_cytidyltransferase_r0	Lipid and fatty acid metabolism	R01799	2.32783
r0860_r0	collect_acyl_chains_r0	Pseudoreaction		0.12369
r0861_r0	acyl_coa_1_acyl_sn_glycerol_3_phosphate_2_o_acyltransferase_r0	Lipid and fatty acid metabolism	R02241	0.126086
r0862_c0_f	g3p_transport_c0	Transport		0.126086
r0863_r0	1_2_diacyl_sn_glycerol_3_phosphate_phosphohydrolase_r0	Lipid and fatty acid metabolism	R02239	0.126064
r0868_r0	phosphatidylserine_transport_er_mito_ermes_ups2_mdm35_r0	Transport		6.90065
r0869_m0	phosphatidylserine_decarboxylase_m0	Lipid and fatty acid metabolism	R02055	6.90065
r0870_m0	phosphatidylethanolamine_transport_mito_er_ermes_ups1_mdm35_m0	Transport		6.90065
r0872_r0	phosphatidylethanolamine_phosphatidohydrolase_r0	Lipid and fatty acid metabolism	R02051	NaN
r0873_r0	cholinephosphotransferase_r0	Lipid and fatty acid metabolism	R01321	2.60156
r0874_r0	choline_phosphate_cytidylyltransferase_r0	Lipid and fatty acid metabolism	R01890	2.60156
r0876_r0	phosphatidylcholine_2_acylhydrolase_r0	Lipid and fatty acid metabolism	R01313	0.12369
r0877_r0	ethanolamine_phosphate_cytidylyltransferase_r0	Lipid and fatty acid metabolism	R02038	2.11866
r0878_r0	ethanolaminephosphotransferase_r0	Lipid and fatty acid metabolism	R02057	2.11866
r0879_r0	diacylglycerol_o_acyltransferase_r0	Lipid and fatty acid metabolism	R02251	0.12645
r0880_r0	triacylglycerol_acylhydrolase_r0	Lipid and fatty acid metabolism	R01369	NaN
r0881_r0	sterol_24_c_methyltransferase_r0	Lipid and fatty acid metabolism		5.21605
r0882_r0	sterol_14_alpha_demethylase_r0	Lipid and fatty acid metabolism		5.21605
r0883_r0	delta_14_sterol_reductase_r0	Lipid and fatty acid metabolism		5.21605
r0884_r0	methylsterol_monooxygenase_r0	Lipid and fatty acid metabolism		5.21605
r0885_r0	sterol_4_alpha_carboxylate_3_dehydrogenase_decarboxylating_r0	Lipid and fatty acid metabolism		5.21605
r0886_r0	3_beta_hydroxysteroid_3_dehydrogenase_r0	Lipid and fatty acid metabolism		5.21605
r0887_r0	lumped_erg25_26_27_r0	Lipid and fatty acid metabolism		5.21605
r0888_r0	delta_8_delta_7_isomerase	Lipid and fatty acid metabolism	R04804	5.21605
r0889_r0	delta_7_sterol_5_6_desaturase_c0	Lipid and fatty acid metabolism	R05703	5.21605
r0890_r0	24_methylenesterol_c_methyltransferase_r0	Lipid and fatty acid metabolism		5.62611
r0891_r0	delta_24_sterol_reductase	Lipid and fatty acid metabolism		5.62611
r0892_r0	sterol_22_desaturase_r0	Lipid and fatty acid metabolism		0.12369
r0893_r0_f	3_ketodihydrosphingosine_reductase_r0	Lipid and fatty acid metabolism	R02978	1.46292
r0894_r0	ceramide_synthase_d18_0_16_0_r0	Lipid and fatty acid metabolism	R06517	0.12369
r0895_r0	ceramide_synthase_t18_0_16_0_r0	Lipid and fatty acid metabolism		NaN
r0896_r0	alkaline_ceramidase_d18_0_16_0_r0	Lipid and fatty acid metabolism	R06518	NaN
r0897_r0	alkaline_ceramidase_t18_0_16_0_r0	Lipid and fatty acid metabolism	R06528	NaN
r0898_r0	sphingolipid_delta_4_desaturase_r0	Lipid and fatty acid metabolism		0.12369
r0899_r0	sphingolipid_delta_8e_desaturase_r0	Lipid and fatty acid metabolism		0.12369
r0900_r0	sphingolipid_c9_methyltransferase_r0	Lipid and fatty acid metabolism		0.12369
r0901_g0	ceramide_glucosyltransferase_g0	Lipid and fatty acid metabolism	R01497	0.12369
r0902_g0	udpase_g0	Nucleotide metabolism	R00155	0.12369
r0903_g0	udp_glucose_ump_antiport_g0	Transport		0.12369
r0904_g0	phosphate_transport_g0	Transport		0.12369
r0905_g0	h_plus_transport_g0	Transport		0.12369
r0906_g0	ceramide_transport_g0	Transport		0.12369
r0911_g0	h2o_transport_g0	Transport		0.12369
r0912_r0_f	co2_transport_r0	Transport		0.189646
r0913_r0_f	s_adenosyl_l_methionine_transport_r0	Transport		3.66781
r0914_x0_f	carnitine_transport_x0	Transport		6.03368
r0916_c0	protein_biosynthesis_c0	Pseudoreaction		0.220132
r0920_c0_f	methylenetetrahydrofolate_reductase_c0	Metabolism of cofactors and vitamins	R01224	0.130129
r0921_m0	methylenetetrahydrofolate_reductase_c0	Metabolism of cofactors and vitamins	R03504	0.12369
r0922_m0_f	atp_6_hydroxymethyl_7_8_dihydropterin_6_diphosphotransferase_m0	Metabolism of cofactors and vitamins	R03503	0.12369
r0923_m0_f	2_amino_4_hydroxy_6_hydroxymethyl_7_8_dihydropteridine_diphosphate_4_aminobenzoate_2_amino_4_hydroxydihydropteridine_6_methenyltransferase_m0	Metabolism of cofactors and vitamins	R03067	0.12369
r0926_c0	alpha_glucan_phosphorylase_c0	Carbohydrate metabolism		NaN
r0930_c0	glucosamine_6_phosphate_isomerase_c0	Amino sugar and nucleotide sugar metabolism	R00765	NaN
r0932_c0	bis_5_nucleosyl_tetraphosphatase_c0	Nucleotide metabolism	R00125	NaN
r0933_c0	l_cysteinylglycine_dipeptidase_c0	Amino acid metabolism	R00899	NaN
r0934_c0	gamma_glutamylcyclotransferase_c0	Amino acid metabolism		NaN
r0936_m0	dihydroxy_acid_dehydratase_m0	Amino acid metabolism	R05070	0.259151
r0937_m0	threonine_dehydratase_c0	Amino acid metabolism	R00996	0.259151
r0938_m0_f	threonine_transport_m0	Transport		0.259151
r0939_m0	ubiquinone_biosynthesis_monooxygenase_m0	Metabolism of cofactors and vitamins		0.12369
r0940_m0	rxn25479_m0	Metabolism of cofactors and vitamins		0.12369
r0941_m0	3_octaprenyl_4_5_dihydroxybenzoate_methyltransferase_coq3_m0	Metabolism of cofactors and vitamins	R08771	0.12369
r0942_m0	4_hydroxy_3_octaprenylbenzoate_5_hydroxylyase_m0	Metabolism of cofactors and vitamins		0.12369
r0943_m0	4_hydroxybenzoate_polyprenyltransferase_m0	Metabolism of cofactors and vitamins	R05615	0.12369
r0944_c0	octaprenyl_diphosphate_synthase_c0	Terpenoid backbone biosynthesis	R09248	0.12369
r0945_c0	hydroxyphenylpyruvate_reductase_c0	Other	R03337	0.12369
r0946_c0	3_4_hydroxyphenyl_lactate_hydro_lyase_c0	Metabolism of cofactors and vitamins	R08766	0.12369
r0947_c0	4_coumarate_coa_ligase_c0	Metabolism of cofactors and vitamins	R01616	0.12369
r0948_c0	4_coumaroyl_coa_deacetylase_c0	Metabolism of cofactors and vitamins	R08767	0.12369
r0949_c0	4_hydroxybenzoate_synthase_c0	Other	R00008	0.12369
r0950_c0	pantothenate_kinase_c0	Metabolism of cofactors and vitamins	R03018	0.140582
r0951_c0	phosphopantetheine_adenylyltransferase_c0	Metabolism of cofactors and vitamins	R03035	0.140582
r0952_c0	quinolinate_synthesis_c0	Amino acid metabolism	R04293	NaN
r0953_m0_f	protoheme_ferro_lyase_c0	Metabolism of cofactors and vitamins	R00310	0.12369
r0954_m0	protoheme_mitchondrial_transport_m0	Transport		0.12369
r0957_r0	nadph_ferricytochrome_b5_reductase_r0	Metabolism of cofactors and vitamins	R00100	0.128738
r0958_r0_f	nadp_transport_r0	Transport		NaN
r0959_r0_f	nadph_transport_r0	Transport		0.139802
r0961_c0	aminodeoxychorismate_lyase_c0	Metabolism of cofactors and vitamins	R05553	0.12369
r0968_x0	isocitrate_lyase_x0	Carbohydrate metabolism	R00479	79.9529
r0969_x0_f	succinate_transport_x0	Transport		79.9529
r0970_x0_f	oxaloacetate_transport_x0	Transport		28.8826
r0972_m0_f	asp_transport_m0	Transport		NaN
r0973_x0_f	asp_glu_antiport_x0	Transport		3.51789
r0974_x0	malate_dehydrogenase_x0	Carbohydrate metabolism	R00342	NaN
r0975_c0	6_phosphogluconolactonase_c0	Carbohydrate metabolism	R02035	0.195585
r0976_c0_f	2_oxopropanal_nadp_plus_oxidoreductase_c0	Carbohydrate metabolism	R00205	0.0248714
r0978_c0_f	2_aminoadipate_aminotransferase_c0	Amino acid metabolism	R01939	0.220783
r0979_c0_f	tyrosine_aminotransferase_c0	Amino acid metabolism	R00734	7.88886
r0980_c0	icosanoyl_coa_synthesis_r0	Lipid and fatty acid metabolism	R02223	NaN
r0983_c0	18_0_delta_11_desaturase_des2_r0	Lipid and fatty acid metabolism		0.124761
r0984_r0	collect_lipid_backbones_r0	Pseudoreaction		0.12369
r0985_n0	dna_synthesis_n0	Pseudoreaction		0.12369
r0986_c0	minerals_c0	Pseudoreaction		0.12369
r0987_n0	rna_synthesis_n0	Pseudoreaction		0.12369
r0988_e0_r	magnesium_uptake	Medium		0.12369
r0990_e0_r	sulfate_uptake	Medium		0.135078
r0991_e0_r	potassium_uptake	Medium		0.12369
r0992_e0_r	nitrate_uptake	Medium		0.13896
r0993_e0_r	chloride_uptake	Medium		0.12369
r0994_e0_r	phosphate_uptake	Medium		0.123577
r0995_e0_r	calcium_uptake	Medium		0.12369
r0996_e0_r	iron3_uptake	Medium		0.12369
r0998_e0_r	manganese_uptake	Medium		0.12369
r0999_e0_r	zinc_uptake	Medium		0.12369
r1000_e0_r	copper_uptake	Medium		0.12369
r1001_e0_r	molybdate_uptake	Medium		0.12369
r1003_e0_r	thiamin_uptake	Medium		0.12369
r1005_e0_r	niacin_uptake	Medium		0.12369
r1007_e0	palmitate_uptake	Medium		0.128931
r1008_e0	ammonium_sink	Sink		NaN
r1009_e0_r	h2o_uptake	Medium		NaN
r1010_e0_r	h_plus_uptake	Medium		NaN
r1011_e0_r	co2_uptake	Medium		NaN
r1012_e0_r	o2_uptake	Medium		0.0166696
r1013_e0_r	cobalt_uptake	Medium		0.12369
r1014_r0_f	stearoyl_coa_transport_r0	Transport		NaN
r1015_c0	stearoyl_coa_hydrolase_c0	Lipid and fatty acid metabolism	R08174	NaN
r1016_e0_f	niacin_transport_e0	Transport		0.12369
r1017_c0	nicotinate_phosphoribosyltransferase_c0	Metabolism of cofactors and vitamins	R01724	0.12369
r1018_r0_f	ethanolamine_transport_diffusion_r0	Transport		NaN
r1019_r0	phosphatidylethanolamine_n_methyltransferase_r0	Lipid and fatty acid metabolism	R02037	2.60156
r1020_r0	phosphatidyl_n_methylethanolamine_n_methyltransferase_r0	Lipid and fatty acid metabolism	R06868	2.60156
r1021_r0	phosphatidylethanolamine_n_methyltransferase_r0	Lipid and fatty acid metabolism	R06869	2.60156
r1022_r0	phosphatidylethanolamine_n_methyltransferase_r0	Lipid and fatty acid metabolism	R06871	NaN
r1023_v0	cu_transport_v0	Transport		NaN
r1024_c0	10_formyltetrahydrofolate_5_phosphoribosylglycinamide_formyltransferase_c0	Nucleotide metabolism	R04325	0.12362
r1025_e0	molybdate_transport_e0	Transport		0.12369
r1026_c0	glutamate_prephenate_aminotransferase_c0	Amino acid metabolism	R07276	1.2135
r1027_c0	l_arogenate_hydro_lyase_c0	Amino acid metabolism	R00691	0.220132
r1028_c0	l_arogenate_nadp_oxidoreductase_c0	Amino acid metabolism	R00733	6.80036
r1029_n0	utp_transport_n0	Transport		0.12369
r1030_n0	gtp_transport_n0	Transport		0.12369
r1032_m0	atp_fmn_adenylyltransferase_m0	Metabolism of cofactors and vitamins	R00161	0.210248
r1033_m0	atp_riboflavin_5_phosphotransferase_m0	Metabolism of cofactors and vitamins	R00549	0.210248
r1034_m0	riboflavin_transport_m0	Transport		0.210248
r1035_c0	5_amino_6_5_phosphoribitylamino_uracil_phosphatase_c0	Metabolism of cofactors and vitamins	R07280	0.12369
r1036_c0	2_5_diamino_6_5_phospho_d_ribitylamino_pyrimidin_4_3h_one_nad_1_oxidoreductase_c0	Metabolism of cofactors and vitamins	R09376	0.12369
r1037_c0	nucleoside_diphosphate_kinase_dadp_c0	Nucleotide metabolism	R01137	14.0174
r1038_c0	nucleoside_diphosphate_kinase_dcdp_c0	Nucleotide metabolism	R02326	NaN
r1039_c0	nucleoside_diphosphate_kinase_dgdp_c0	Nucleotide metabolism	R01857	0.12369
r1040_c0	nucleoside_diphosphate_kinase_dtdp_c0	Nucleotide metabolism	R02093	0.12369
r1041_n0	ppi_transport_n0	Transport		0.12369
r1042_n0	atp_transport_n0	Transport		0.12369
r1043_n0	adp_transport_n0	Transport		0.12369
r1044_c0	cytidine_5_monophosphate_phosphohydrolase_c0	Nucleotide metabolism	R00511	0.140115
r1046_c0	acetyl_coa_3_methyl_2_oxobutanoate_c_acetyltransferase_c0	Amino acid metabolism	R01213	4.09224
r1047_c0_f	2_isopropylmalate_hydro_lyase_c0	Amino acid metabolism	R03968	4.09224
r1048_c0_f	3_isopropylmalate_hydro_lyase_c0	Amino acid metabolism	R04001	4.09224
r1049_c0	3_isopropylmalate_nad_oxidoreductase_c0	Amino acid metabolism	R04426	4.09224
r1050_c0	2_oxo_4_methyl_3_carboxypentanoate_decarboxylation_c0	Amino acid metabolism	R01652	4.09224
r1051_c0_f	l_leucine_2_oxoglutarate_aminotransferase_c0	Amino acid metabolism	R01090	0.220132
r1052_m0	2_3_dihydroxy_3_methylbutanoate_hydro_lyase_m0	Amino acid metabolism	R01209	2.20279
r1053_c0	glycolate_reductase_nadp_c0	Carbohydrate metabolism	R00465	0.12369
r1054_c0	methylthioribose_1_phosphate_isomerase_c0	Amino acid metabolism	R04420	0.12369
r1055_c0	4_methylthio_2_oxobutyrate_transaminase_c0	Amino acid metabolism	R07396	NaN
r1056_c0	l_aspartate_1_carboxy_lyase_c0	Amino acid metabolism	R00489	0.140582
r1057_r0	h_plus_transport_r0	Transport		0.169501
r1058_r0_f	h2o_transport_r0	Transport		0.295663
r1059_r0_f	malonyl_coa_transport_r0	Transport		0.189906
r1061_r0_f	atp_transport_r0	Transport		0.128725
r1062_r0_f	amp_transport_r0	Transport		0.128829
r1063_r0_f	ppi_transport_r0	Transport		0.128829
r1064_r0_f	pi_transport_r0	Transport		0.126064
r1065_r0_f	cmp_transport_r0	Transport		1.18398
r1066_r0_f	l_serine_transport_r0	Transport		1.46078
r1067_c0	biomass_sink_c0	Sink		0.132608
r1069_x0_f	o2_transport_x0	Transport		38.5257
r1070_x0_f	h2o_transport_x0	Transport		28.8594
r1071_x0_f	ppi_transport_x0	Transport		35.1208
r1072_x0_f	butanoate_transport_x0	Transport		NaN
r1073_m0	h2o2_reductase_m0	Other		0.12369
r1074_m0_f	l_glutamine_transport_m0	Transport		0.130489
r1075_c0_f	thymidylate_5_phosphohydrolase_c0	Nucleotide metabolism	R01569	NaN
r1076_e0	thymine_sink_e0	Sink		NaN
r1077_m0_f	acetyl_coa_c_acetyltransferase_m0	Lipid and fatty acid metabolism	R00238	NaN
r1078_m0_f	l_proline_transport_m0	Transport		NaN
r1080_x0	fatty_acid_oxidation_eicosanoyl_coa_x0	Lipid and fatty acid metabolism		109.545
r1081_m0_f	methylcrotonoyl_coa_carboxylase_m0	Amino acid metabolism	R04138	NaN
r1082_m0_f	hydroxymethylglutaryl_coa_synthase_m0	Amino acid metabolism	R01978	NaN
r1083_m0_f	2_methylpropanoyl_coa_dehydrogenase_oxidase_m0	Amino acid metabolism		4.00742
r1086_x0_f	3_hydroxyoctadecanoyl_coa_nadp_oxidoreductase_x0	Metabolism of cofactors and vitamins	R07759	109.545
r1087_x0_f	3_oxostearoyl_coa_thiolase_x0	Lipid and fatty acid metabolism		109.545
r1088_x0_f	amp_atp_antiport_x0	Transport		35.1667
r1089_m0_f	citrate_isocitrate_antiport_m0	Transport		0.282023
r1090_c0	isocitrate_lyase_c0	Carbohydrate metabolism	R00479	10.8099
r1091_x0_f	proton_transport_x0	Transport		6.02866
r1093_x0_f	acetate_transport_x0	Transport		NaN
r1094_x0	acetyl_coa_synthase_x0	Lipid and fatty acid metabolism	R00235	36.5878
r1097_r0	icosanoyl_coa_transport_r0	Transport		NaN
r1098_c0	chitin_oligomer_n3_synthesis_c0	Amino sugar and nucleotide sugar metabolism		0.285989
r1099_c0	chitin_oligomer_n4_synthesis_c0	Amino sugar and nucleotide sugar metabolism		NaN
r1100_c0	chitin_oligomer_n5_synthesis_c0	Amino sugar and nucleotide sugar metabolism		NaN
r1101_c0	chitin_oligomer_n6_synthesis_c0	Amino sugar and nucleotide sugar metabolism		NaN
r1102_e0	lco3_16_0_sink	Sink		0.284891
r1103_e0	lco4_16_0_sink	Sink		14.8613
r1104_e0	lco5_16_0_sink	Sink		13.1006
r1105_e0	lco6_16_0_sink	Sink		12.546
r1106_e0	lco3_16_1_sink	Sink		NaN
r1107_e0	lco4_16_1_sink	Sink		24.6228
r1108_e0	lco5_16_1_sink	Sink		18.4091
r1109_e0	lco6_16_1_sink	Sink		14.4292
r1110_e0	lco3_18_0_sink	Sink		NaN
r1111_e0	lco4_18_0_sink	Sink		NaN
r1112_e0	lco5_18_0_sink	Sink		NaN
r1113_e0	lco6_18_0_sink	Sink		NaN
r1114_e0	lco3_18_1_d9_sink	Sink		63.2916
r1115_e0	lco4_18_1_d9_sink	Sink		NaN
r1116_e0	lco5_18_1_d9_sink	Sink		NaN
r1117_e0	lco6_18_1_d9_sink	Sink		NaN
r1118_c0	lipochitooligosaccharide_n3_16_0_c0	Amino sugar and nucleotide sugar metabolism		0.284891
r1119_c0	lipochitooligosaccharide_n4_16_0_c0	Amino sugar and nucleotide sugar metabolism		14.8613
r1120_c0	lipochitooligosaccharide_n5_16_0_c0	Amino sugar and nucleotide sugar metabolism		13.1006
r1121_c0	lipochitooligosaccharide_n6_16_0_c0	Amino sugar and nucleotide sugar metabolism		12.546
r1122_c0	lipochitooligosaccharide_n3_16_1_c0	Amino sugar and nucleotide sugar metabolism		NaN
r1123_c0	lipochitooligosaccharide_n4_16_1_c0	Amino sugar and nucleotide sugar metabolism		24.6228
r1124_c0	lipochitooligosaccharide_n5_16_1_c0	Amino sugar and nucleotide sugar metabolism		18.4091
r1125_c0	lipochitooligosaccharide_n6_16_1_c0	Amino sugar and nucleotide sugar metabolism		14.4292
r1126_c0	lipochitooligosaccharide_n3_18_0_c0	Amino sugar and nucleotide sugar metabolism		NaN
r1127_c0	lipochitooligosaccharide_n4_18_0_c0	Amino sugar and nucleotide sugar metabolism		NaN
r1128_c0	lipochitooligosaccharide_n5_18_0_c0	Amino sugar and nucleotide sugar metabolism		NaN
r1129_c0	lipochitooligosaccharide_n6_18_0_c0	Amino sugar and nucleotide sugar metabolism		NaN
r1130_c0	lipochitooligosaccharide_n3_18_1_d9_c0	Amino sugar and nucleotide sugar metabolism		63.2916
r1131_c0	lipochitooligosaccharide_n4_18_1_d9_c0	Amino sugar and nucleotide sugar metabolism		NaN
r1132_c0	lipochitooligosaccharide_n5_18_1_d9_c0	Amino sugar and nucleotide sugar metabolism		NaN
r1133_c0	lipochitooligosaccharide_n6_18_1_d9_c0	Amino sugar and nucleotide sugar metabolism		NaN
r1134_r0_f	16_1_d9_coa_transport_abc_system_r0	Transport		NaN
r1135_r0_f	18_1_d9_coa_transport_abc_system_r0	Transport		63.2916
r1141_r0	tag_16_1_16_1_16_1_r0	Lipid and fatty acid metabolism		0.802414
r1142_r0	slime_tag_16_1_16_1_16_1_r0	Pseudoreaction		0.802414
r1143_r0	tag_16_1_16_1_16_0_r0	Lipid and fatty acid metabolism		1.56293
r1144_r0	slime_tag_16_1_16_1_16_0_r0	Pseudoreaction		1.56293
r1145_r0	tag_16_1_16_0_16_0_r0	Lipid and fatty acid metabolism		0.304766
r1146_r0	slime_tag_16_1_16_0_16_0_r0	Pseudoreaction		0.304766
r1153_r0	tag_16_1_16_1_18_1_r0	Lipid and fatty acid metabolism		3.18595
r1154_r0	slime_tag_16_1_16_1_18_1_r0	Pseudoreaction		3.18595
r1155_r0	tag_16_1_16_0_18_1_r0	Lipid and fatty acid metabolism		3.47635
r1156_r0	slime_tag_16_1_16_0_18_1_r0	Pseudoreaction		3.47635
r1157_r0	tag_16_1_16_0_18_0_r0	Lipid and fatty acid metabolism		0.925149
r1158_r0	slime_tag_16_1_16_0_18_0_r0	Pseudoreaction		0.925149
r1159_r0	tag_16_0_16_0_18_1_r0	Lipid and fatty acid metabolism		2.06852
r1160_r0	slime_tag_16_0_16_0_18_1_r0	Pseudoreaction		2.06852
r1161_r0	tag_16_1_16_1_20_5_r0	Lipid and fatty acid metabolism		0.503749
r1162_r0	slime_tag_16_1_16_1_20_5_r0	Pseudoreaction		0.503749
r1165_r0	tag_16_1_16_1_20_3_r0	Lipid and fatty acid metabolism		0.890071
r1166_r0	slime_tag_16_1_16_1_20_3_r0	Pseudoreaction		0.890071
r1167_r0	tag_16_1_16_0_20_3_r0	Lipid and fatty acid metabolism		1.0782
r1168_r0	slime_tag_16_1_16_0_20_3_r0	Pseudoreaction		1.0782
r1169_r0	tag_16_1_18_1_18_1_r0	Lipid and fatty acid metabolism		3.61593
r1170_r0	slime_tag_16_1_18_1_18_1_r0	Pseudoreaction		3.61593
r1171_r0	tag_16_1_18_0_18_1_r0	Lipid and fatty acid metabolism		1.32244
r1172_r0	slime_tag_16_1_18_0_18_1_r0	Pseudoreaction		1.32244
r1173_r0	tag_16_0_18_1_18_1_r0	Lipid and fatty acid metabolism		0.902722
r1174_r0	slime_tag_16_0_18_1_18_1_r0	Pseudoreaction		0.902722
r1181_r0	tag_16_1_18_1_20_3_r0	Lipid and fatty acid metabolism		0.981728
r1182_r0	slime_tag_16_1_18_1_20_3_r0	Pseudoreaction		0.981728
r1183_r0	tag_16_1_18_0_20_3_r0	Lipid and fatty acid metabolism		1.0782
r1184_r0	slime_tag_16_1_18_0_20_3_r0	Pseudoreaction		1.0782
r1185_r0	tag_16_0_18_1_20_3_r0	Lipid and fatty acid metabolism		1.05146
r1186_r0	slime_tag_16_0_18_1_20_3_r0	Pseudoreaction		1.05146
r1193_r0	tag_16_1_20_5_20_3_r0	Lipid and fatty acid metabolism		2.13021
r1194_r0	slime_tag_16_1_20_5_20_3_r0	Pseudoreaction		2.13021
r1197_r0	tag_16_1_20_3_20_3_r0	Lipid and fatty acid metabolism		0.841727
r1198_r0	slime_tag_16_1_20_3_20_3_r0	Pseudoreaction		0.841727
r1207_r0	dag_16_1_16_1_r0	Lipid and fatty acid metabolism		1.90266
r1208_r0	slime_dag_16_1_16_1_r0	Pseudoreaction		1.90266
r1209_r0	dag_16_1_16_0_r0	Lipid and fatty acid metabolism		1.83988
r1210_r0	slime_dag_16_1_16_0_r0	Pseudoreaction		1.83988
r1211_r0	dag_16_0_16_0_r0	Lipid and fatty acid metabolism		0.639364
r1212_r0	slime_dag_16_0_16_0_r0	Pseudoreaction		0.639364
r1283_r0	pc_16_1_16_1_r0	Lipid and fatty acid metabolism		0.12369
r1284_r0	slime_pc_16_1_16_1_r0	Pseudoreaction		0.12369
r1335_r0	lpc_16_1_r0	Lipid and fatty acid metabolism		0.12369
r1336_r0	slime_lpc_16_1_r0	Pseudoreaction		0.12369
r1369_r0	pe_16_1_16_1_r0	Lipid and fatty acid metabolism		0.12369
r1370_r0	slime_pe_16_1_16_1_r0	Pseudoreaction		0.12369
r1423_r0	ps_16_1_16_1_r0	Lipid and fatty acid metabolism		0.12369
r1424_r0	slime_ps_16_1_16_1_r0	Pseudoreaction		0.12369
r1477_r0	pi_16_1_16_1_r0	Lipid and fatty acid metabolism		0.12369
r1478_r0	slime_pi_16_1_16_1_r0	Pseudoreaction		0.12369
r1522_r0	slime_glc_d18_2_d4_8_9me_16_0_r0	Pseudoreaction		0.12369
r1523_r0	lipid_biosynthesis_r0	Pseudoreaction		0.12369
r1526_r0	d_ribose_1_5_phosphomutase_c0	Carbohydrate metabolism	R01057	NaN
r1527_r0	2_deoxy_d_ribose_1_phosphate_1_5_phosphomutase_c0	Carbohydrate metabolism	R02749	0.12369
r1528_x0	pi_transport_x0	Transport		NaN
r1529_r0	adp_transport_r0	Transport		1.45186
r1530_e0	raffinose_galactohydrolase_e0	Carbohydrate metabolism	R01103	1.73213
r1531_e0_f	d_galactose_transport_e0	Transport		1.11328
r1532_e0	sucrose_sink	Sink		1.73213
r1535_x0_f	glyoxylate_transport_x0	Transport		28.8826
r1537_c0	atp_dudp_phosphotransferase_c0	Nucleotide metabolism	R02331	NaN
r1538_c0	acetyl-coa_l_serine_o_acetyltransferase_c0	Amino acid metabolism	R00586	0.132628
r1539_c0	atp_citrate_lyase_c0	Carbohydrate metabolism	R00352	1.37328
r1540_m0_f	citrulline_transport_diffusion_m0	Transport		0.130489
r1541_m0_f	leucine_transport_diffusion_m0	Transport		NaN
r1542_m0_f	4_hydroxy_l_glutamate_transport_diffusion_m0	Transport		NaN
r1543_m0	2_methyl_3_oxopropanoate_nad_plus_oxidoreductase_m0	Amino acid metabolism	R00922	4.00742
r1544_m0_f	acetyl_coa_propanoyl_coa_2_c_acetyltransferase_m0	Amino acid metabolism	R00927	NaN
r1545_m0	propanoyl_coa_carbon_dioxide_ligase_adp_forming_m0	Amino acid metabolism	R01859	4.00742
r1546_m0_f	methylmalonyl_coa_epimerase_m0	Amino acid metabolism	R02765	4.00742
r1547_m0_f	r_methylmalonyl_coa_carbonylmutase_m0	Amino acid metabolism	R00833	4.00742
r1551_c0	pyruvate_decarboxylase_c0	Amino acid metabolism		NaN
r1552_m0	aconitase_m0	Carbohydrate metabolism	R01325	0.135631
r1553_m0_f	aconitase_m0	Carbohydrate metabolism	R01900	0.135631
r1554_c0	aconitase_c0	Carbohydrate metabolism	R01325	4.95389
r1555_c0_f	aconitase_c0	Carbohydrate metabolism	R01900	4.95389
r1556_e0	melibiose_galactohydrolase_e0	Carbohydrate metabolism	R01101	1.73255
r1558_c0	isocitrate_nad_plus_oxidoreductase_decarboxylating_c0	Carbohydrate metabolism	R00709	0.159405
r1559_c0	S_2_hydroxy_acid_oxidase_glycolate_x0	Carbohydrate metabolism	R00475	NaN
r1560_c0_f	glycolate_transport_diffusion_x0	Transport		NaN
r1564_m0	5_formyltetrahydrofolate_cycloligase_m0	Metabolism of cofactors and vitamins	R02301	NaN
r1565_c0	prephenate_nadp_plus_oxidoreductase_decarboxylating_c0	Amino acid metabolism	R01730	0.839866
r1566_c0	n6_l_1_3_dicarboxypropyl_l_lysine_nad_plus_oxidoreductase_l_lysine_forming_c0	Amino acid metabolism	R00715	0.220132
r1570_e0	phosphate_sink	Sink		NaN
r1571_e0	co2_sink	Sink		0.0173031
r1572_e0	o2_sink	Sink		NaN
r1573_e0	h2o_sink	Sink		0.0746048
r1574_e0	h_plus_sink	Sink		0.131719
r1575_c0_f	glutamine_pyruvate_aminotransferase_c0	Amino acid metabolism	R00576	0.275661
r1576_c0_f	methionine_aminotransferase_c0	Amino acid metabolism	R07396	13.0554
r1577_c0	r1577_c0	Amino acid metabolism		NaN
r1578_c0	ethene_sink	Sink		NaN
r1579_c0	methanethiol_sink	Sink		NaN
r1581_c0	ribonucleoside_diphosphate_reductase_gdp_c0	Nucleotide metabolism	R02019	33.2052
r1582_c0	guanylate_kinase_c0	Nucleotide metabolism	R00332	0.12369
r1583_x0_f	coa_transport_x0	Transport		NaN
r1584_c0	4_hydroxythreonine_kinase_c0	Metabolism of cofactors and vitamins		NaN
r1585_c0	hydroxyisourate_hydrolase_c0	Nucleotide metabolism	R06601	NaN
r1586_c0	oxo_4_hydroxy_4_carboxy_5_ureidoimidazoline_decarboxylase_c0	Nucleotide metabolism	R06604	NaN
r1588_c0	ntp_phosphohydrolase_dcdp_c0	Nucleotide metabolism	R01667	NaN
r1590_c0	4_hydroxyphenylpyruvate_dioxygenase_c0	Amino acid metabolism	R02521	1.13525
r1591_c0	ubiquinone_oxidase_m0	Metabolism of cofactors and vitamins	R09504	0.12369
r1592_c0_f	serine_hydroxymethyltransferase_c0	Amino acid metabolism	R00945	0.142409
r1593_c0_f	alanine_glyoxylate_aminotransferase_c0	Amino acid metabolism	R00369	0.271319
r1594_m0	4_hydroxybenzoate_polyprenyltransferase_m0	Metabolism of cofactors and vitamins		0.12369
r1595_m0	3_hexaprenyl_benzoate_4_5_monoxygenase_4_deaminase_m0	Metabolism of cofactors and vitamins		0.12369
r1596_m0	nadh_ubiquinone_oxidoreductase_m0	Metabolism of cofactors and vitamins	R02163	NaN
r1597_m0_f	s_malate_nad_oxidoreductase_m0	Carbohydrate metabolism	R00342	0.0171815
r1598_m0	oxaloacetate_carboxy_lyase_m0	Carbohydrate metabolism	R00217	NaN
r1599_m0	l_glutamine_amidohydrolase_c0	Amino acid metabolism	R00256	NaN
r1600_c0_f	l_glutamate_nadp_oxidoreductase_c0	Amino acid metabolism	R00248	0.145155
r1601_m0_f	beta_alanine_transport_m0	Transport		NaN
r1602_m0_f	l_glutamate_transport_m0	Transport		NaN
r1603_m0_f	beta_alanine_aminotransferase_m0	Amino acid metabolism	R00908	NaN
r1604_m0	3_oxopropanoate_nad_oxidoreductase_m0	Inositol phosphate metabolism	R00705	NaN
r1605_e0	alpha_tolualdehyde_sink	Sink		NaN
r1607_c0	cystathionine_beta_lyase_c0	Amino acid metabolism	R01286	NaN
r1608_m0_f	dihydroneopterin_transport_m0	Transport		0.12369
r1609_m0_f	dihydrofolate_transport_m0	Transport		0.635714
r1610_m0	tetrahydrofolate_aminomethyltransferase_m0	Metabolism of cofactors and vitamins	R02300	NaN
r1611_m0_f	glycine_transport_m0	Transport		NaN
r1614_c0_f	isoleucine_transaminase_c0	Amino acid metabolism	R02199	0.330038
r1615_c0	ca_2_plus_exporting_atpase_e0	Transport		NaN
r1616_c0	acireductone_dioxygenase_c0	Amino acid metabolism	R07364	0.12369
r1617_c0	2_oxoglutaramate_amidase_c0	Amino acid metabolism	R00269	0.275661
r1618_m0_f	glutamate_dehydrogenase_nad_m0	Amino acid metabolism	R00243	52.7006
r1619_m0_f	nadh_dehydrogenase_m0	Transport		0.0171168
r1620_c0	molybdopterin_biosynthesis_c0	Metabolism of cofactors and vitamins		0.12369
r1621_c0	gtp_3_8_cyclase_c0	Metabolism of cofactors and vitamins	R09394	0.12369
r1622_c0	cyclic_pyranopterin_monophosphate_synthase_c0	Metabolism of cofactors and vitamins		0.12369
r1623_c0	molybdopterin_adenylyltransferase_c0	Metabolism of cofactors and vitamins	R09726	0.12369
r1624_c0	molybdopterin_molybdotransferase_c0	Metabolism of cofactors and vitamins	R09735	0.12369
r1625_c0	molybdenum_cofactor_sulfurase_c0	Metabolism of cofactors and vitamins	R11583	0.12369
r1627_c0	ureidoglycolate_amidohydrolase_c0	Nucleotide metabolism	R00776	NaN
r1629_m0	proline_dehydrogenase_m0	Amino acid metabolism	R01253	NaN
r1630_c0_f	l_glutamate_5_semialdehyde_dehydratase_spontaneous_c0	Amino acid metabolism	R03314	0.220132
r1631_c0	pyrroline_5_carboxylate_reductase_c0	Amino acid metabolism	R01251	0.220132
r1632_e0	myristate_transport_e0	Transport		NaN
r1635_x0	myristate_transport_x0	Transport		NaN
r1637_x0	long_chain_fatty_acid_coa_ligase_myristate_x0	Lipid and fatty acid metabolism	R00390	NaN
r1638_r0_f	stearate_transport_r0	Transport		NaN
r1639_x0_f	stearate_transport_x0	Transport		NaN
r1640_r0	long_chain_fatty_acid_coa_ligase_stearate_r0	Lipid and fatty acid metabolism	R00390	NaN
r1641_x0	long_chain_fatty_acid_coa_ligase_stearate_x0	Lipid and fatty acid metabolism	R00390	NaN
r1642_r0_f	palmitoyl_coa_transport_r0	Transport		0.281186
r1644_e0	sink_CO_n3	Sink		51.0085
r1645_e0	sink_CO_n4	Sink		83.8605
r1646_e0	sink_CO_n5	Sink		NaN
r1647_e0	sink_CO_n6	Sink		109.545
r1649_m0_f	adp_atp_transporter_m0	Transport		0.0170539
r0001_c0_b	chorismate_pyruvatemutase_c0	Amino acid metabolism	R01715	NaN
r0002_c0_b	imp_1_2_hydrolase_decyclizing_c0	Nucleotide metabolism	R01127	NaN
r0005_x0_b	fatty_acid_coa_ligase_butanoate_x0	Lipid and fatty acid metabolism	R01176	NaN
r0006_c0_b	shikimate_nadp_plus_3_oxidoreductase_c0	Amino acid metabolism	R02413	NaN
r0007_c0_b	n6_1_2_dicarboxyethyl_amp_amp_lyase_fumarate_forming_c0	Nucleotide metabolism	R01083	NaN
r0012_c0_b	atp_d_ribose_5_phosphotransferase_c0	Carbohydrate metabolism	R01051	NaN
r0016_c0_b	udp_glucose_d_glucose_6_phosphate_1_alpha_d_glucosyltransferase_c0	Carbohydrate metabolism	R00836	NaN
r0018_c0_b	o_phospho_4_hydroxy_l_threonine_phospho_lyase_adding_water_c0	Metabolism of cofactors and vitamins	R05086	NaN
r0019_e0_b	inorganic_phosphate_transporter_ript1_4_e0	Transport		NaN
r0021_c0_b	formate_tetrahydrofolate_ligase_adp_forming_c0	Carbohydrate metabolism	R00943	NaN
r0023_m0_b	protoporphyrinogen_oxidase_m0	Metabolism of cofactors and vitamins	R03222	NaN
r0024_c0_b	d_glyceraldehyde_3_phosphate_aldose_ketose_isomerase_c0	Carbohydrate metabolism	R01015	0.142203
r0025_c0_b	l_tryptophan_oxygen_2_3_oxidoreductase_decyclizing_c0	Amino acid metabolism	R00678	NaN
r0028_c0_b	atp_r_5_phosphomevalonate_phosphotransferase_c0	Terpenoid backbone biosynthesis	R03245	NaN
r0030_c0_b	urate_oxygen_oxidoreductase_c0	Nucleotide metabolism	R02106	NaN
r0031_c0_b	uroporphyrinogen_iii_carboxy_lyase_c0	Metabolism of cofactors and vitamins	R03197	NaN
r0032_c0_b	atp_r_mevalonate_5_phosphotransferase_c0	Terpenoid backbone biosynthesis	R02245	NaN
r0033_c0_b	d_glucose_6_phosphate_aldose_ketose_isomerase_c0	Carbohydrate metabolism	R00771	1.74774
r0034_c0_b	o_succinylhomoserine_thiol_lyase_c0	Amino acid metabolism	R02508	0.489384
r0035_c0_b	phosphoenolpyruvate_3_phosphoshikimate_5_o_1_carboxyvinyl_transferase_c0	Amino acid metabolism	R03460	NaN
r0037_m0_b	4_methyl_2_oxopentanoate_nad_plus_oxidoreductase_coa_mehtylpropanoylating_m0	Amino acid metabolism	R01651	NaN
r0039_c0_b	1_5_phosphoribosyl_5_amino_4_n_succinocarboxamide_imidazole_amp_lyase_c0	Nucleotide metabolism	R04559	NaN
r0041_c0_b	utp_n_acetyl_alpha_d_glucosamine_1_phosphate_uridylyltransferase_c0	Amino sugar and nucleotide sugar metabolism	R00416	NaN
r0042_c0_b	adenosine_3_5_bisphosphate_sulfite_oxidized_thioredoxin_oxidoreductase_3_phosphoadenosine_5_phosphosulfate_forming_c0	Other	R02021	NaN
r0043_r0_b	delta_7_sterol_5_6_desaturase_c0	Lipid and fatty acid metabolism	R07505	NaN
r0044_c0_b	o_acetyl_l_homoserine_succinate_lyase_adding_cysteine_c0	Amino acid metabolism	R03217	NaN
r0045_m0_b	3_methyl_2_oxobutanoate_nad_plus_oxidoreductase_coa_mehtylpropanoylating_m0	Amino acid metabolism	R01210	NaN
r0046_c0_b	n_5_phospho_d_ribosylanthranilate_pyrophosphate_phosphoribosyl_transferase_c0	Amino acid metabolism	R01073	NaN
r0053_c0_b	adenosine_3_5_bisphosphate_3_phosphohydrolase_c0	Nucleotide metabolism	R00188	NaN
r0054_m0_b	succinate_transporter_m0	Transport		NaN
r0055_c0_b	2_nomega_l_argininosuccinate_arginine_lyase_fumarate_forming_c0	Amino acid metabolism	R01086	63.2429
r0056_c0_b	atp_sulfate_adenylyltransferase_c0	Nucleotide metabolism	R00529	NaN
r0058_c0_b	atp_d_ribose_5_phosphate_diphosphotransferase_c0	Carbohydrate metabolism	R01049	NaN
r0059_c0_b	l_glutamine_d_fructose_6_phosphate_isomerase_deaminating_c0	Amino acid metabolism	R00768	NaN
r0060_c0_b	carbamoyl_phosphate_l_aspartate_carbamoyltransferase_c0	Amino acid metabolism	R01397	NaN
r0061_m0_b	l_isoleucine_2_oxoglutarate_aminotransferase_m0	Amino acid metabolism	R02199	NaN
r0062_m0_b	f1f0_atpase_m0	Transport		NaN
r0064_c0_b	acetyl_coa_l_homoserine_o_acetyltransferase_c0	Amino acid metabolism	R01776	NaN
r0067_m0_b	3_hydroxy_2_methylpropanoate_nad_plus_oxidoreductase_m0	Amino acid metabolism	R02047	NaN
r0069_c0_b	3_dehydroquinate_hydro_lyase_c0	Amino acid metabolism	R03084	NaN
r0070_c0_b	atp_nicotinamide_nucleotide_adenylyltransferase_c0	Metabolism of cofactors and vitamins	R00137	NaN
r0071_c0_b	5_10_methylenetetrahydrofolate_dump_c_methyltransferase_c0	Nucleotide metabolism	R02101	NaN
r0072_c0_b	atp_riboflavin_5_phosphotransferase_c0	Metabolism of cofactors and vitamins	R00549	NaN
r0075_c0_b	gtp_cyclohydrolase_ii_c0	Metabolism of cofactors and vitamins	R07281	NaN
r0077_c0_b	5_6_7_8_tetrahydrofolate_nadp_plus_oxidoreductase_c0	Metabolism of cofactors and vitamins	R00939	NaN
r0078_c0_b	5_phospho_d_ribosylamine_glycine_ligase_adp_forming_c0	Nucleotide metabolism	R04144	NaN
r0082_c0_b	porphobilinogen_4_2_carboxyethyl_3_carboxymethylpyrrol_2_ylmethyltransferase_hydrolysing_c0	Metabolism of cofactors and vitamins	R00084	NaN
r0083_c0_b	trans_trans_farnesyl_diphosphate_isopentenyl_diphosphate_farnesyltranstransferase_c0	Terpenoid backbone biosynthesis	R02061	NaN
r0086_c0_b	3_hydroxy_l_kynurenine_hydrolase_c0	Amino acid metabolism	R02668	NaN
r0087_c0_b	atp_diphosphate_lyase_cyclizing_3_5_cyclic_amp_forming_c0	Nucleotide metabolism	R00089	NaN
r0089_c0_b	orotidine_5_phosphate_carboxy_lyase_ump_forming_c0	Nucleotide metabolism	R00965	NaN
r0091_c0_b	dcmp_aminohydrolase_c0	Nucleotide metabolism	R01663	NaN
r0092_c0_b	atp_shikimate_3_phosphotransferase_c0	Amino acid metabolism	R02412	NaN
r0093_c0_b	pantoate_nadp_plus_2_oxidoreductase_c0	Metabolism of cofactors and vitamins	R02472	NaN
r0095_c0_b	atp_thiamine_diphosphotransferase_c0	Metabolism of cofactors and vitamins	R00619	NaN
r0096_c0_b	1_5_phospho_d_ribosyl_atp_diphosphate_phospho_alpha_d_ribosyl_transferase_c0	Amino acid metabolism	R01071	NaN
r0097_c0_b	d_erythro_1_imidazol_4_ylglycerol_3_phosphate_hydro_lyase_c0	Amino acid metabolism	R03457	NaN
r0098_c0_b	3_methyl_2_oxobutanoate_hydroxymethyltransferase_c0	Metabolism of cofactors and vitamins	R01226	NaN
r0100_c0_b	utp_l_glutamine_amido_ligase_adp_forming_c0	Nucleotide metabolism	R00573	NaN
r0107_c0_b	gtp_7_8_8_9_dihydrolase_c0	Metabolism of cofactors and vitamins	R00424	NaN
r0108_c0_b	1_5_phosphoribosyl_5_amino_4_carboxyimidazole_l_aspartate_ligase_adp_forming_c0	Nucleotide metabolism	R04591	NaN
r0111_c0_b	atp_amp_phosphotransferase_c0	Nucleotide metabolism	R00127	NaN
r0113_c0_b	s_adenosylmethioninamine_putrescine_3_aminopropyltransferase_c0	Amino acid metabolism	R01920	NaN
r0114_m0_b	carbamoyl_phosphate_l_ornithine_carbamoyltransferase_m0	Amino acid metabolism	R01398	NaN
r0115_c0_b	histidinol_phosphate_aminotransferase_c0	Amino acid metabolism	R03243	NaN
r0117_c0_b	adentylate_kinase_gtp_c0	Nucleotide metabolism		NaN
r0118_c0_b	allantoin_amidohydrolase_c0	Nucleotide metabolism		NaN
r0119_c0_b	l_ornithine_carboxy_lyase_putrescine_forming_c0	Amino acid metabolism	R00670	NaN
r0121_c0_b	2_phospho_d_glycerate_hydro_lyase_phosphoenolpyruvate_forming_c0	Carbohydrate metabolism	R00658	0.0168127
r0123_c0_b	2_dehydro_3_deoxy_d_arabino_heptonate_7_phosphate_phosphate_lyase_cyclyzing_c0	Amino acid metabolism	R03083	NaN
r0124_m0_b	malate_transporter_m0	Transport		0.555491
r0125_r0_b	squalene_synthase_c0	Lipid and fatty acid metabolism	R06223	NaN
r0129_m0_b	s_3_hydroxyisobutyryl_coa_hydro_lyase_m0	Amino acid metabolism	R04224	NaN
r0131_m0_b	s_3_methyl_2_oxopentanoate_nad_plus_2_oxidoreductase_coa_methylbutanoylating_m0	Other	R03171	NaN
r0133_c0_b	udp_glucose_alpha_d_galactose_1_phosphate_uridylyltransferase_c0	Carbohydrate metabolism	R00955	NaN
r0135_c0_b	pyruvate_carboxy_lyase_acetaldehyde_forming_c0	Carbohydrate metabolism	R00224	NaN
r0136_c0_b	2_deoxy_d_ribose_5_phosphate_acetaldehyde_lyase_d_glyceraldehyde_3_phosphate_forming_c0	Carbohydrate metabolism	R01066	NaN
r0138_c0_b	atp_l_aspartate_4_phosphotransferase_c0	Amino acid metabolism	R00480	NaN
r0140_c0_b	l_aspartate_l_glutamine_amido_ligase_amp_forming_c0	Amino acid metabolism	R00578	NaN
r0141_c0_b	4_maleylacetoacetate_cis_trans_isomerase_c0	Amino acid metabolism	R03181	NaN
r0142_c0_b	d_glyceraldehyde_3_phosphate_nad_plus_oxidoreductase_phosphorylating_c0	Carbohydrate metabolism	R01061	0.016434
r0144_c0_b	geranyl_diphosphate_isopentenyl_diphosphate_geranyltrans_transferase_c0	Terpenoid backbone biosynthesis	R02003	NaN
r0146_c0_b	s_adenosyl_l_methionine_uroporphyrin_iii_c_methyltransferase_c0	Metabolism of cofactors and vitamins	R03194	NaN
r0150_c0_b	phosphoenolpyruvate_d_erythrose_4_phosphate_c_1_carboxyvinyltransferase_phosphate_hydrolysing_2_carboxy_2_oxoethyl_forming_c0	Amino acid metabolism	R01826	NaN
r0151_c0_b	atp_l_homoserine_o_phosphotransferase_c0	Amino acid metabolism	R01771	NaN
r0152_e0_b	ammonia_transport_gintamt1_2_3_e0	Transport		NaN
r0154_c0_b	fumarylacetoacetate_hydrolase_c0	Amino acid metabolism	R01364	NaN
r0158_r0_b	4_4_dimethyl_5a_cholesta_8_24_dien_3b_ol_nadp_d14_oxidoreductase_r0	Lipid and fatty acid metabolism	R05639	NaN
r0161_m0_b	succinyl_coa_glycine_c_succinyltransferase_decarboxylating_m0	Amino acid metabolism	R00830	NaN
r0164_m0_b	adenylate_kinase_gtp_m0	Nucleotide metabolism		NaN
r0165_c0_b	dimethylallyltranstransferase_c0	Terpenoid backbone biosynthesis	R01658	NaN
r0166_c0_b	ump_diphosphate_phospho_alpha_d_ribosyltransferase_c0	Nucleotide metabolism	R00966	NaN
r0167_c0_b	n_5_phospho_d_ribosylformimino_5_amino_1_5_phospho_d_ribosyl_4_imidazolecarboxamide_ketol_isomerase_c0	Nucleotide metabolism	R04640	NaN
r0168_c0_b	utp_alpha_d_glucose_1_phosphate_uridylyltransferase_c0	Carbohydrate metabolism	R00289	NaN
r0169_c0_b	l_glutamate_l_cysteine_gamma_ligase_adp_forming_c0	Metabolism of cofactors and vitamins	R00894	NaN
r0170_c0_b	sedoheptulose_7_phosphate_d_glyceraldehyde_3_phosphate_glyceronetransferase_c0	Carbohydrate metabolism	R01827	NaN
r0171_c0_b	carbonate_hydro_lyase_c0	Other	R00132	NaN
r0172_c0_b	isopentenyl_diphosphate_delta3_delta2_isomerase_c0	Terpenoid backbone biosynthesis	R01123	0.123669
r0173_m0_b	fumarase_m0	Carbohydrate metabolism	R01082	NaN
r0176_c0_b	d_xylulose_5_phosphate_formaldehyde_glycolaldehydetransferase_c0	Carbohydrate metabolism	R01440	NaN
r0178_c0_b	xanthine_nad_plus_oxidoreductase_c0	Nucleotide metabolism	R02103	NaN
r0184_c0_b	chorismate_pyruvate_lyase_amino_accepting_c0	Amino acid metabolism	R00986	NaN
r0185_m0_b	l_leucine_2_oxoglutarate_aminotransferase_m0	Amino acid metabolism	R01090	NaN
r0187_c0_b	nitrate_reductase_nadph_c0	Other	R00796	NaN
r0191_c0_b	3_hydroxyanthranilate_oxygen_3_4_oxidoreductase_decyclizing_c0	Amino acid metabolism	R02665	NaN
r0193_c0_b	l_serine_hydro_lyase_adding_1_c_indol_3_ylglycerol_3_phosphate_l_tryptophan_and_glyceraldehyde_3_phosphate_forming_c0	Amino acid metabolism	R02722	NaN
r0194_r0_b	palmitoyl_coa_l_serine_c_palmitoyltransferase_decarboxylating_r0	Lipid and fatty acid metabolism	R01281	NaN
r0196_c0_b	l_threonine_acetaldehyde_lyase_glycine_forming_c0	Amino acid metabolism	R00751	NaN
r0197_c0_b	acetoacetate_coa_ligase_amp_forming_c0	Lipid and fatty acid metabolism	R01357	NaN
r0200_c0_b	3_phosphoserine_2_oxoglutarate_aminotransferase_c0	Amino acid metabolism	R04173	NaN
r0201_c0_b	trehalose_6_phosphate_phosphohydrolase_c0	Carbohydrate metabolism	R02778	NaN
r0206_m0_b	s_3_hydroxyisobutyryl_coa_hydrolase_m0	Amino acid metabolism	R05064	NaN
r0207_m0_b	atp_amp_phosphotransferase_m0	Nucleotide metabolism	R00127	NaN
r0208_c0_b	atp_nad_plus_2_phosphotransferase_c0	Metabolism of cofactors and vitamins	R00104	NaN
r0210_c0_b	l_ornithine_2_oxo_acid_aminotransferase_c0	Amino acid metabolism	R00667	0.133152
r0212_c0_b	l_valine_2_oxoglutarate_aminotransferase_m0	Amino acid metabolism	R01214	0.220132
r0213_m0_b	homocitrate_synthase_m0	Amino acid metabolism	R00271	NaN
r0214_c0_b	5_phosphoribosylamine_diphosphate_phospho_alpha_d_ribosyltransferase_glutamate_amidating_c0	Nucleotide metabolism	R01072	NaN
r0216_c0_b	l_histidinol_phosphate_phosphohydrolase_c0	Amino acid metabolism	R03013	NaN
r0217_c0_b	mevalonate_nadp_plus_oxidoreductase_coa_acylating_c0	Terpenoid backbone biosynthesis	R02082	NaN
r0219_c0_b	pyridoxal_5_phosphate_synthase_c0	Metabolism of cofactors and vitamins	R07456	NaN
r0223_m0_b	homoisocitrate_hydro_lyase_m0	Amino acid metabolism	R04371	NaN
r0224_c0_b	pantothenate_synthase_c0	Amino acid metabolism	R02473	NaN
r0226_c0_b	sedoheptulose_7_phosphate_d_glyceraldehyde_3_phosphate_glycolaldehyde_transferase_c0	Carbohydrate metabolism	R01641	NaN
r0228_m0_b	n2_acetyl_l_ornithine_2_oxoglutarate_aminotransferase_m0	Amino acid metabolism	R02283	NaN
r0230_c0_b	gamma_glutamyltransferase_c0	Amino acid metabolism		NaN
r0235_c0_b	atp_glycerone_phosphotransferase_c0	Lipid and fatty acid metabolism	R01011	NaN
r0236_c0_b	udp_glucose_4_epimerase_c0	Carbohydrate metabolism	R00291	NaN
r0237_c0_b	n_5_phospho_beta_d_ribosylanthranilate_ketol_isomerase_c0	Amino acid metabolism	R03509	NaN
r0238_c0_b	uridylate_kinase_g0	Nucleotide metabolism	R00158	NaN
r0240_c0_b	1_2_carboxyphenylamino_1_deoxy_d_ribulose_5_phosphate_carboxy_lyasecyclizing_c0	Amino acid metabolism	R03508	NaN
r0241_c0_b	phosphogluconate_dehydrogenase_c0	Carbohydrate metabolism	R01528	NaN
r0243_c0_b	l_aspartate_2_oxoglutarate_aminotransferase_c0	Amino acid metabolism	R00355	0.134283
r0244_c0_b	d_ribulose_5_phosphate_3_epimerase_c0	Carbohydrate metabolism	R01529	NaN
r0249_c0_b	gamma_l_glutamyl_l_cysteine_glycine_ligase_adp_forming_c0	Metabolism of cofactors and vitamins	R00497	NaN
r0250_c0_b	s_adenosyl_l_methionine_carboxy_lyase_5_deoxy_5_adenosyl3_aminopropylmethylsulfonium_forming_c0	Amino acid metabolism	R00178	NaN
r0253_m0_b	atp_n_acetyl_l_glutamate_5_phosphotransferase_m0	Amino acid metabolism	R02649	NaN
r0257_c0_b	atp_l_methionine_s_adenosyltransferase_c0	Amino acid metabolism	R00177	NaN
r0262_c0_b	aspartate_semialdehyde_dehydrogenase_c0	Amino acid metabolism	R02291	NaN
r0263_c0_b	1_5_phospho_d_ribosyl_5_amino_4_imidazolecarboxylate_carboxy_lyase_c0	Nucleotide metabolism	R04209	NaN
r0264_c0_b	orotidine_5_phosphate_diphosphate_phospho_alpha_d_ribosyl_transferase_c0	Nucleotide metabolism	R01870	NaN
r0265_c0_b	3_phospho_d_glycerate_nad_plus_2_oxidoreductase_c0	Amino acid metabolism	R01513	NaN
r0269_c0_b	10_formyltetrahydrofolate_5_phosphoribosyl_5_amino_4_imidazolecarboxamide_formyltransferase_c0	Nucleotide metabolism	R04560	NaN
r0271_c0_b	atp_acetate_phosphotransferase_c0	Carbohydrate metabolism	R00315	NaN
r0278_c0_b	inosine_phosphate_alpha_d_ribosyltransferase_c0	Nucleotide metabolism	R01863	NaN
r0279_m0_b	succinate_coa_ligase_adp_forming_m0	Carbohydrate metabolism	R00405	NaN
r0280_c0_b	atp_r_5_diphosphomevalonate_carboxy_lyase_adding_atp_isopentenyl_diphosphate_forming_c0	Terpenoid backbone biosynthesis	R01121	NaN
r0282_c0_b	5_aminolevulinate_hydro_lyase_adding_5_aminolevulinate_and_cyclizing_porphobilinogen_forming_c0	Metabolism of cofactors and vitamins	R00036	NaN
r0284_c0_b	d_fructose_1_6_bisphosphate_d_glyceraldehyde_3_phosphate_lyase_glycerone_phosphate_forming_c0	Carbohydrate metabolism	R01068	0.0180439
r0289_c0_b	5_oxo_l_proline_amidohydrolase_atp_hydrolysing_c0	Metabolism of cofactors and vitamins	R00251	NaN
r0291_c0_b	ctp_phosphohydrolase_c0	Nucleotide metabolism	R00569	NaN
r0292_c0_b	n6_l_1_3_dicarboxypropyl_l_lysine_nadp_plus_oxidoreductase_c0	Amino acid metabolism	R02315	63.2403
r0299_c0_b	alpha_d_glucose_1_phosphate_1_6_phosphomutase_c0	Carbohydrate metabolism	R00959	1.00312
r0300_c0_b	phenylpyruvate_carboxy_lyase_phenylacetaldehyde_forming_c0	Amino acid metabolism	R01377	NaN
r0302_c0_b	adp_atp_adenylyltransferase_c0	Nucleotide metabolism	R00126	NaN
r0305_c0_b	hydroxymethylbilane_hydro_lyasecyclizing_c0	Metabolism of cofactors and vitamins	R03165	NaN
r0307_c0_b	atp_adenylylsulfate_3_phosphotransferase_c0	Nucleotide metabolism	R00509	NaN
r0308_c0_b	coproporphyrinogen_oxygen_oxidoreductasedecarboxylating_c0	Metabolism of cofactors and vitamins	R03220	NaN
r0310_c0_b	atp_l_glutamate_5_phosphotransferase_c0	Amino acid metabolism	R00239	NaN
r0314_c0_b	sulfite_reductase_nadph_c0	Other		NaN
r0316_c0_b	6_7_dimethyl_8_1_d_ribityllumazine_6_7_dimethyl_8_1_d_ribityllumazine_2_3_butanediyltransferase_c0	Metabolism of cofactors and vitamins	R00066	NaN
r0318_c0_b	5_10_methenyltetrahydrofolate_5_hydrolase_decyclizing_c0	Metabolism of cofactors and vitamins	R01655	0.146226
r0319_c0_b	adenosine_phosphate_alpha_d_ribosyltransferase_c0	Nucleotide metabolism	R01561	40.5576
r0322_c0_b	5_10_methylenetetrahydrofolate_nadp_plus_oxidoreductase_c0	Metabolism of cofactors and vitamins	R01220	0.146226
r0323_c0_b	5_amino_6_d_ribitylaminouracil_butanedionetransferase_c0	Metabolism of cofactors and vitamins	R04457	NaN
r0326_c0_b	2_formamido_n1_5_phosphoribosylacetamidine_cyclo_ligase_adp_forming_c0	Nucleotide metabolism	R04208	NaN
r0328_c0_b	s_dihydroorotate_amidohydrolase_c0	Nucleotide metabolism	R01993	NaN
r0330_m0_b	atp_nicotinamide_nucleotide_adenylyltransferase_m0	Metabolism of cofactors and vitamins	R00137	0.770779
r0332_m0_b	atp_nicotinamide_nucleotide_adenylyltransferase_m0	Metabolism of cofactors and vitamins	R03005	NaN
r0334_c0_b	d_ribose_5_phosphate_aldose_ketose_isomerase_c0	Carbohydrate metabolism	R01056	0.161832
r0335_m0_b	protoheme_ix_farnesyltransferase_m0	Metabolism of cofactors and vitamins	R07411	NaN
r0337_m0_b	carbonate_hydro_lyase_m0	Other	R00132	NaN
r0339_m0_b	oxaloacetate_transport_m0	Transport		0.514642
r0341_m0_b	2_hexaprenyl_6_methoxy_1_4_benzoquinone_methyltransferase_m0	Metabolism of cofactors and vitamins	R04983	NaN
r0342_m0_b	nicotinate_nucleotide_pyrophosphate_phosphoribosyltransferase_carboxylating_m0	Nucleotide metabolism	R03348	NaN
r0343_x0_b	acyl_coa_oxidase_decanoyl_coa_x0	Lipid and fatty acid metabolism		109.545
r0344_x0_b	acyl_coa_oxidase_lauroyl_coa_x0	Lipid and fatty acid metabolism		78.0062
r0348_m0_b	2_hexaprenyl_6_methoxyphenol_monooxygenase_m0	Metabolism of cofactors and vitamins	R04982	NaN
r0353_c0_b	allantoate_amidinohydrolase_c0	Nucleotide metabolism	R02422	NaN
r0354_m0_b	heme_o_monooxygenase_m0	Metabolism of cofactors and vitamins		NaN
r0358_m0_b	s_adenosyl_l_methionine_3_hexaprenyl_4_5_dihydroxylate_o_methyltransferase_m0	Metabolism of cofactors and vitamins	R04711	NaN
r0359_r0_b	c_3_sterol_dehydrogenase_r0	Lipid and fatty acid metabolism		NaN
r0360_x0_b	acyl_coa_oxidase_myristoyl_coa_x0	Lipid and fatty acid metabolism		109.545
r0365_m0_b	r_2_3_dihydroxy_3_methylpentanoate_nadp_plus_oxidoreductase_isomerizing_m0	Amino acid metabolism	R05068	NaN
r0370_m0_b	2s_3s_3_hydroxy_2_methylbutanoyl_coa_nad_plus_oxidoreductase_m0	Amino acid metabolism	R04203	NaN
r0374_c0_b	s_3_methyl_2_oxopentanoate_nad_plus_2_oxidoreductase_coa_methylbutanoylating_c0	Other	R03171	12.5119
r0375_c0_b	urea_amidohydrolase_c0	Nucleotide metabolism	R00131	NaN
r0377_r0_b	cdp_diacylglycerol_myo_inositol_3_phosphatidyltransferase_c0	Lipid and fatty acid metabolism	R01802	0.273216
r0383_c0_b	4_methyl_2_oxopentanoate_nad_plus_oxidoreductase_coa_mehtylpropanoylating_c0	Other	R01651	0.330038
r0387_c0_b	nucleoside_triphosphate_phosphohydrolase_c0	Nucleotide metabolism		0.143315
r0390_m0_b	h2o_transport_m0	Transport		NaN
r0391_c0_b	nucleoside_triphosphate_phosphohydrolase_c0	Nucleotide metabolism		0.12369
r0397_c0_b	ribonucleotide_reductase_of_class_ia_aerobic__alpha_subunit_c0	Nucleotide metabolism	R04294	NaN
r0399_c0_b	1d_myo_inositol_3_phosphate_lyase_isomerizing_c0	Lipid and fatty acid metabolism	R07324	NaN
r0400_c0_b	atp_d_galactose_1_phosphotransferase_c0	Carbohydrate metabolism	R01092	NaN
r0405_c0_b	glycolaldehyde_nad_plus_oxidoreductase_c0	Carbohydrate metabolism	R01333	NaN
r0411_c0_b	aldehyde_dehydrogenase_nad_isobutanal_c0	Other		NaN
r0414_c0_b	s_adenosyl_l_methionine_glycine_n_methyltransferase_c0	Amino acid metabolism	R00367	NaN
r0415_c0_b	2_5_diamino_6_ribitylamino_4_3h_pyrimidinone_5_phosphate_deaminase_c0	Metabolism of cofactors and vitamins	R09377	NaN
r0416_m0_b	s_1_pyrroline_5_carboxylate_nad_plus_oxidoreductase_c0	Amino acid metabolism	R00707	NaN
r0419_e0_b	h2o_transport_e0	Transport		NaN
r0425_m0_b	deamido_nad_plus_ammonia_ligase_amp_forming_m0	Metabolism of cofactors and vitamins	R00189	38.896
r0426_c0_b	deamido_nad_plus_ammonia_ligase_amp_forming_c0	Metabolism of cofactors and vitamins	R00189	16.1093
r0427_c0_b	imp_nad_plus_oxidoreductase_c0	Nucleotide metabolism	R01130	NaN
r0432_e0_b	sulfate_transport_via_diffusion_e0	Transport		0.135078
r0435_m0_b	n_acetyl_l_glutamate_5_semialdehyde_nadpplus_5_oxidoreductase_phosphorylating_m0	Amino acid metabolism	R03443	NaN
r0436_x0_b	atp_phosphohydrolase_icosanoyl_coa_transporting_x0	Transport		NaN
r0437_m0_b	2_acetolactate_mutase_m0	Amino acid metabolism	R05069	NaN
r0438_x0_b	enoyl_coa_hydratase_c18_x0	Lipid and fatty acid metabolism	R07760	NaN
r0440_x0_b	s_3_hydroxyhexadecanoyl_coa_hydro_lyase_x0	Lipid and fatty acid metabolism	R04738	NaN
r0441_c0_b	nitrite_reductase_nadph_c0	Other	R00789	NaN
r0447_c0_b	acetyl_coa_acetoacetyl_coa_c_acetyltransferase_c0	Amino acid metabolism	R01978	0.123678
r0449_x0_b	s_3_hydroxydodecanoyl_coa_hydro_lyase_x0	Lipid and fatty acid metabolism	R04170	NaN
r0452_m0_b	2_acetolactate_methylmutase_m0	Amino acid metabolism	R03052	NaN
r0454_m0_b	r_2_3_dihydroxy_3_methylbutanoate_nadp_plus_oxidoreductase_m0	Amino acid metabolism	R04440	NaN
r0456_e0_b	nitrate_transport_via_proton_symport_e0	Transport		NaN
r0463_m0_b	oxaloglutarate_dehydrogenase_m0	Amino acid metabolism	R01936	NaN
r0464_c0_b	kynurenine_3_monooxygenase_c0	Metabolism of cofactors and vitamins		NaN
r0466_m0_b	2_oxoisovalerate_transport_m0	Transport		0.310321
r0467_m0_b	2_hydroxybutane_1_2_4_tricarboxylate_hydro_lyase_m0	Amino acid metabolism	R03444	NaN
r0470_m0_b	s_2_aceto_2_hydroxybutanoate_pyruvate_lyase_carboxylating_m0	Amino acid metabolism	R04673	NaN
r0472_m0_b	tetrahydrofolate_transport_m0	Transport		109.545
r0473_m0_b	acetolactate_synthase_m0	Carbohydrate metabolism	R00006	NaN
r0476_m0_b	homoisocitrate_dehydrogenase_m0	Amino acid metabolism	R04862	NaN
r0487_c0_b	l_aminoadipate_semialdehyde_dehydrogenase_c0	Amino acid metabolism	R03103	NaN
r0492_m0_b	2_oxoadipate_transport_m0	Transport		NaN
r0497_c0_b	2_deoxyadenosine_5_diphosphate_oxidized_thioredoxin_2_oxidoreductase_c0	Nucleotide metabolism	R02017	NaN
r0498_m0_b	l_carnitine_o_acyl_l_carnitine_transport_m0	Transport		NaN
r0502_c0_b	thymidine_phosphate_deoxy_alpha_d_ribosyltransferase_c0	Nucleotide metabolism	R01570	109.526
r0509_c0_b	gtp_7_8_8_9_dihydrolase_c0	Metabolism of cofactors and vitamins	R00425	NaN
r0510_r0_b	acyl_coa_sn_glycerol_3_phosphate_1_o_acyltransferase_r0	Lipid and fatty acid metabolism	R00851	NaN
r0511_m0_b	nad_deamino_nad_transport_m0	Transport		38.896
r0512_c0_b	deoxyinosine_orthophosphate_ribosyltransferase_c0	Nucleotide metabolism	R02748	54.2852
r0513_m0_b	phosphate_transport_m0	Transport		NaN
r0516_c0_b	deoxyadenosine_orthophosphate_ribosyltransferase_c0	Nucleotide metabolism	R02557	36.0484
r0521_c0_b	l_cystathionine_cysteine_lyase_2_oxobutanoate_forming_c0	Amino acid metabolism	R01001	NaN
r0522_r0_b	sphinganine_nadph_oxygen_oxidoreductase_4_hydroxylating_r0	Lipid and fatty acid metabolism	R06525	NaN
r0526_c0_b	4_hydroxy_l_glutamate_2_oxoglutarate_aminotransferase_c0	Amino acid metabolism	R03266	NaN
r0530_m0_b	ornithine_transport_via_proton_symport_m0	Transport		0.130489
r0533_x0_b	l_aspartate_2_oxoglutarate_aminotransferase_x0	Amino acid metabolism	R00355	28.8826
r0534_r0_b	s_adenosyl_l_methionine_phosphatidyl_n_dimethylethanolamine_n_methyltransferase_m0	Lipid and fatty acid metabolism	R01320	2.91982
r0536_c0_b	l_serine_hydro_lyase_c0	Amino acid metabolism	R01290	NaN
r0537_r0_b	cdp_diacylglycerol_l_serine_3_phosphatidyltransferase_r0	Lipid and fatty acid metabolism	R01800	NaN
r0540_c0_b	n_formyl_l_kynurenine_amidohydrolase_c0	Amino acid metabolism	R01959	6.28839
r0544_c0_b	chorismate_l_glutamine_aminotransferase_c0	Metabolism of cofactors and vitamins	R01716	NaN
r0545_c0_b	prephenate_hydro_lyase_c0	Amino acid metabolism	R01373	41.3936
r0547_c0_b	cytidine_aminohydrolase_c0	Nucleotide metabolism	R01878	NaN
r0551_c0_b	acireductone_synthase_c0	Other		NaN
r0557_m0_b	2_hexaprenyl_3_methyl_6_methoxy_1_4_benzoquinone_oxidoreductase_m0	Metabolism of cofactors and vitamins	R12067	NaN
r0558_m0_b	s_adenosyl_l_methionine_transport_0	Transport		NaN
r0559_m0_b	amp_and_nad_transport_ndt1p_m0	Transport		1.13106
r0560_r0_b	s_adenosyl_l_methionine_methylethanolamine_phosphate_n_methyltransferase_m0	Lipid and fatty acid metabolism	R06868	2.52634
r0561_r0_b	s_adenosyl_l_methionine_phosphatidylethanolamine_n_methyltransferase_r0	Lipid and fatty acid metabolism	R02056	2.83475
r0566_m0_b	2_hexaprenyl_3_methyl_5_hydroxy_6_methoxy_1_4_benzoquinone_methyltransferase_m0	Metabolism of cofactors and vitamins	R08781	NaN
r0571_c0_b	sn_glycerol_3_phosphate_nad_plus_2_oxidoreductase_c0	Lipid and fatty acid metabolism	R00842	NaN
r0574_m0_b	s_3_hydroxy_3_methylglutaryl_coa_hydro_lyase_m0	Amino acid metabolism	R02085	NaN
r0576_c0_b	p_type_atpase	Transport		NaN
r0577_m0_b	2s_3s_3_hydroxy_2_methylbutanoyl_coa_hydro_lyase_m0	Amino acid metabolism	R04204	NaN
r0582_c0_b	s_methyl_5_thioadenosine_phosphate_s_methyl_5_thio_alpha_d_ribosyl_transferase_c0	Amino acid metabolism	R01402	NaN
r0583_c0_b	malonyl_coa_carboxy_lyase_acetyl_coa_forming_c0	Lipid and fatty acid metabolism	R00233	0.532044
r0601_c0_b	2_3_bisphosphoglycerate_independent_phosphoglycerate_mutase_c0	Carbohydrate metabolism	R01518	0.0168127
r0610_c0_b	atp_3_phospho_d_glycerate_1_phosphotransferase_c0	Carbohydrate metabolism	R01512	0.016434
r0612_x0_b	malate_synthase_x0	Carbohydrate metabolism	R00472	3.51826
r0632_r0_b	16_0_delta_11_desaturase_des2_r0	Lipid and fatty acid metabolism		NaN
r0633_c0_b	palmitate_transport_c0	Transport		NaN
r0634_c0_b	palmitate_transport_r0	Transport		NaN
r0653_m0_b	4_aminobenzoate_transport_c0	Transport		NaN
r0654_m0_b	4_hydroxy_2_oxoglutarate_transport_m0	Transport		NaN
r0661_m0_b	acetate_transport_m0	Transport		NaN
r0664_x0_b	alpha_ketoglutarate_transport_x0	Transport		28.8826
r0670_m0_b	citrate_malate_antiport_ctp_m0	Transport		0.560402
r0671_x0_b	citrate_malate_antiport_x0	Transport		4.45392
r0672_x0_b	citrate_isocitrate_antiport_x0	Transport		NaN
r0673_c0_b	co2_transport_via_diffusion_c0	Transport		0.0173031
r0674_m0_b	co2_transport_via_diffusion_m0	Transport		0.0170553
r0685_m0_b	fad_carrier_protein_flx1_m0	Transport		0.210248
r0689_m0_b	glycoaldehyde_transport_m0	Transport		NaN
r0703_e0_b	potassion_import_via_proton_symport_e0	Transport		NaN
r0707_m0_b	nmn_transport_via_proton_symport_m0	Transport		0.770779
r0708_c0_b	o2_transport_via_diffusion_c0	Transport		NaN
r0709_r0_b	o2_transport_r0	Transport		NaN
r0710_m0_b	o2_transport_m0	Transport		NaN
r0713_c0_b	phenethylacetaldehyde_transport_via_diffusion_c0	Transport		NaN
r0716_m0_b	prpp_transport_c0	Transport		NaN
r0717_m0_b	pyruvate_transport_via_proton_symport_m0	Transport		NaN
r0718_m0_b	quinolinate_transport_m0	Transport		NaN
r0725_m0_b	succinate_fumarate_antiporter_m0	Transport		0.193946
r0729_c0_b	thymine_transport_via_proton_antiport_c0	Transport		0.015814
r0736_x0_b	carnitine_o_acetyltransferase_x0	Lipid and fatty acid metabolism	R02396	NaN
r0737_m0_b	carnitine_o_acetyltransferase_m0	Lipid and fatty acid metabolism	R02396	6.03368
r0744_n0_b	nucleoside_diphosphate_kinase_n0	Nucleotide metabolism	R00570	NaN
r0754_r0_b	delta_12_desaturase_r0	Lipid and fatty acid metabolism	R11043	NaN
r0764_r0_b	very_long_chain_3_oxoacyl_coa_synthase_palmitoyl_coa_r0	Lipid and fatty acid metabolism	R07758	NaN
r0765_r0_b	very_long_chain_3_oxoacyl_coa_reducase_stearoyl_coa_r0	Lipid and fatty acid metabolism		NaN
r0766_r0_b	very_long_chain_3_hydroxyacyl_coa_dehydratase_3_hydroxy_stearoyl_coa_r0	Lipid and fatty acid metabolism		NaN
r0767_r0_b	very_long_chain_enoyl_coa_reductase_r0	Lipid and fatty acid metabolism	R07761	NaN
r0768_r0_b	very_long_chain_3_oxoacyl_coa_synthase_gamma_linolenoyl_coa_r0	Lipid and fatty acid metabolism		54.8125
r0769_r0_b	very_long_chain_3_oxoacyl_coa_reducase_3_oxo_dihomo_gamma_linolenoyl_coa_r0	Lipid and fatty acid metabolism		63.8426
r0770_r0_b	very_long_chain_3_hydroxyacyl_coa_dehydratase_3_hydroxy_dihomo_gamma_linolenoyl_coa_r0	Lipid and fatty acid metabolism		63.8426
r0771_r0_b	very_long_chain_enoyl_coa_reductase_r0	Lipid and fatty acid metabolism		32.4843
r0772_r0_b	delta_5_desaturase_r0	Lipid and fatty acid metabolism		4.34594
r0774_x0_b	acyl_coa_oxidase_octanoyl_coa_x0	Lipid and fatty acid metabolism		78.0062
r0775_x0_b	acyl_coa_oxidase_hexanoyl_coa_x0	Lipid and fatty acid metabolism		109.545
r0776_x0_b	acyl_coa_oxidase_butanoyl_coa_x0	Lipid and fatty acid metabolism		NaN
r0777_x0_b	hydroxyacyl_coa_dehydrogenase_3_hydroxyhexadecanoyl_coa_x0	Lipid and fatty acid metabolism	R04737	109.545
r0778_x0_b	hydroxyacyl_coa_dehydrogenase_3_hydroxytetradecanoyl_coa_x0	Lipid and fatty acid metabolism	R04739	109.545
r0779_x0_b	hydroxyacyl_coa_dehydrogenase_3_hydroxydodecanoyl_coa_x0	Lipid and fatty acid metabolism		109.545
r0780_x0_b	s_3_hydroxydecanoyl_coa_hydro_lyase_x0	Lipid and fatty acid metabolism	R04744	100.732
r0781_x0_b	hydroxyacyl_coa_dehydrogenase_3_hydroxydecanoyl_coa_x0	Lipid and fatty acid metabolism	R04743	78.0062
r0782_x0_b	s_3_hydroxyoctanoyl_coa_hydro_lyase_x0	Lipid and fatty acid metabolism		78.0062
r0783_x0_b	3_hydroxyoctanoyl_coa_dehydrogenase_x0	Lipid and fatty acid metabolism		NaN
r0784_x0_b	s_3_hydroxyhexanoyl_coa_hydro_lyase_x0	Lipid and fatty acid metabolism		109.545
r0785_x0_b	3_hydroxyhexanoyl_coa_dehydrogenase_x0	Lipid and fatty acid metabolism		109.545
r0786_x0_b	s_3_hydroxybutanoyl_coa_hydro_lyase_x0	Lipid and fatty acid metabolism	R03026	NaN
r0787_x0_b	3_hydroxybutanoyl_coa_dehydrogenase_x0	Lipid and fatty acid metabolism		NaN
r0788_x0_b	3_ketoacyl_coa_thiolase_3_oxopalmitoyl_coa_x0	Lipid and fatty acid metabolism	R03991	NaN
r0789_x0_b	3_ketoacyl_coa_thiolase_3_oxomyristoyl_coa_x0	Lipid and fatty acid metabolism	R03858	78.0062
r0790_x0_b	3_ketoacyl_coa_thiolase_3_oxolauroyl_coa_x0	Lipid and fatty acid metabolism		109.545
r0791_x0_b	3_ketoacyl_coa_thiolase_3_oxodecanoyl_coa_x0	Lipid and fatty acid metabolism	R03778	78.0062
r0792_x0_b	3_ketoacyl_coa_thiolase_3_oxooctanoyl_coa_x0	Lipid and fatty acid metabolism		109.545
r0793_x0_b	3_ketoacyl_coa_thiolase_3_oxohexanoyl_coa_x0	Lipid and fatty acid metabolism	R01177	109.545
r0794_x0_b	3_ketoacyl_coa_thiolase_3_oxobutanoyl_coa_x0	Lipid and fatty acid metabolism		NaN
r0795_x0_b	palmitate_transport_x0	Transport		NaN
r0796_r0_b	24_ethyl_cholesterol_producing_r0	Lipid and fatty acid metabolism		5.62611
r0797_r0_b	delta_7_sterol_5_desaturase_r0	Lipid and fatty acid metabolism		9.21265
r0798_r0_b	delta_24_24_1_sterol_reductase_r0	Lipid and fatty acid metabolism		8.18404
r0799_r0_b	lumped_synthesis_of_stigmasta_7_24_28_dien_3_ol_synthesis_from_lanosterol_r0	Lipid and fatty acid metabolism		3.03228
r0800_r0_b	s_2_3_epoxysqualene_mutase_cyclizing_lanosterol_forming_r0	Lipid and fatty acid metabolism	R03199	NaN
r0801_r0_b	sterol_delta_7_reductase_r0	Lipid and fatty acid metabolism	R07492	NaN
r0802_r0_b	delta_24_sterol_reductase_r0	Lipid and fatty acid metabolism	R07493	NaN
r0815_c0_b	imidazole_glycerol_phosphate_synthase_c0	Amino acid metabolism	R04558	NaN
r0816_c0_b	1_5_phospho_d_ribosyl_amp_1_6_hydrolase_c0	Amino acid metabolism	R04037	NaN
r0817_c0_b	uridine_ribohydrolase_c0	Nucleotide metabolism	R01080	NaN
r0818_c0_b	ornithine_carbamoyltransferase_c0	Amino acid metabolism	R01398	0.12369
r0822_e0_b	d_glucose_transport_e0	Transport		NaN
r0824_e0_b	d_fructose_transport_e0	Transport		NaN
r0831_r0_b	delta_17_desaturase_r0	Lipid and fatty acid metabolism		7.74677
r0832_c0_b	n_acetylglucosamine_phosphate_mutase_c0	Amino sugar and nucleotide sugar metabolism	R08193	NaN
r0849_m0_b	5_6_7_8_tetrahydrofolate_nadp_plus_oxidoreductase_m0	Metabolism of cofactors and vitamins	R00939	0.753463
r0852_x0_b	catalase_x0	Other	R00009	63.5153
r0853_x0_b	nadh_shuttle_x0	Transport		63.8437
r0854_x0_b	nad_shuttle_x0	Transport		38.6405
r0858_r0_b	ctp_phosphatidate_cytidyltransferase_r0	Lipid and fatty acid metabolism	R01799	NaN
r0862_c0_b	g3p_transport_c0	Transport		NaN
r0893_r0_b	3_ketodihydrosphingosine_reductase_r0	Lipid and fatty acid metabolism	R02978	NaN
r0912_r0_b	co2_transport_r0	Transport		NaN
r0913_r0_b	s_adenosyl_l_methionine_transport_r0	Transport		2.66778
r0914_x0_b	carnitine_transport_x0	Transport		NaN
r0920_c0_b	methylenetetrahydrofolate_reductase_c0	Metabolism of cofactors and vitamins	R01224	NaN
r0922_m0_b	atp_6_hydroxymethyl_7_8_dihydropterin_6_diphosphotransferase_m0	Metabolism of cofactors and vitamins	R03503	NaN
r0923_m0_b	2_amino_4_hydroxy_6_hydroxymethyl_7_8_dihydropteridine_diphosphate_4_aminobenzoate_2_amino_4_hydroxydihydropteridine_6_methenyltransferase_m0	Metabolism of cofactors and vitamins	R03067	NaN
r0938_m0_b	threonine_transport_m0	Transport		NaN
r0953_m0_b	protoheme_ferro_lyase_c0	Metabolism of cofactors and vitamins	R00310	NaN
r0958_r0_b	nadp_transport_r0	Transport		0.139802
r0959_r0_b	nadph_transport_r0	Transport		NaN
r0969_x0_b	succinate_transport_x0	Transport		NaN
r0970_x0_b	oxaloacetate_transport_x0	Transport		6.02922
r0972_m0_b	asp_transport_m0	Transport		NaN
r0973_x0_b	asp_glu_antiport_x0	Transport		28.8826
r0976_c0_b	2_oxopropanal_nadp_plus_oxidoreductase_c0	Carbohydrate metabolism	R00205	NaN
r0978_c0_b	2_aminoadipate_aminotransferase_c0	Amino acid metabolism	R01939	5.80387
r0979_c0_b	tyrosine_aminotransferase_c0	Amino acid metabolism	R00734	0.329779
r1014_r0_b	stearoyl_coa_transport_r0	Transport		NaN
r1016_e0_b	niacin_transport_e0	Transport		NaN
r1018_r0_b	ethanolamine_transport_diffusion_r0	Transport		3.35763
r1047_c0_b	2_isopropylmalate_hydro_lyase_c0	Amino acid metabolism	R03968	NaN
r1048_c0_b	3_isopropylmalate_hydro_lyase_c0	Amino acid metabolism	R04001	NaN
r1051_c0_b	l_leucine_2_oxoglutarate_aminotransferase_c0	Amino acid metabolism	R01090	NaN
r1058_r0_b	h2o_transport_r0	Transport		NaN
r1059_r0_b	malonyl_coa_transport_r0	Transport		NaN
r1061_r0_b	atp_transport_r0	Transport		NaN
r1062_r0_b	amp_transport_r0	Transport		NaN
r1063_r0_b	ppi_transport_r0	Transport		NaN
r1064_r0_b	pi_transport_r0	Transport		NaN
r1065_r0_b	cmp_transport_r0	Transport		NaN
r1066_r0_b	l_serine_transport_r0	Transport		NaN
r1069_x0_b	o2_transport_x0	Transport		63.5153
r1070_x0_b	h2o_transport_x0	Transport		6.03091
r1071_x0_b	ppi_transport_x0	Transport		77.9633
r1072_x0_b	butanoate_transport_x0	Transport		NaN
r1074_m0_b	l_glutamine_transport_m0	Transport		NaN
r1075_c0_b	thymidylate_5_phosphohydrolase_c0	Nucleotide metabolism	R01569	0.0592671
r1077_m0_b	acetyl_coa_c_acetyltransferase_m0	Lipid and fatty acid metabolism	R00238	NaN
r1078_m0_b	l_proline_transport_m0	Transport		NaN
r1081_m0_b	methylcrotonoyl_coa_carboxylase_m0	Amino acid metabolism	R04138	NaN
r1082_m0_b	hydroxymethylglutaryl_coa_synthase_m0	Amino acid metabolism	R01978	NaN
r1083_m0_b	2_methylpropanoyl_coa_dehydrogenase_oxidase_m0	Amino acid metabolism		NaN
r1086_x0_b	3_hydroxyoctadecanoyl_coa_nadp_oxidoreductase_x0	Metabolism of cofactors and vitamins	R07759	NaN
r1087_x0_b	3_oxostearoyl_coa_thiolase_x0	Lipid and fatty acid metabolism		NaN
r1088_x0_b	amp_atp_antiport_x0	Transport		NaN
r1089_m0_b	citrate_isocitrate_antiport_m0	Transport		4.95768
r1091_x0_b	proton_transport_x0	Transport		26.8714
r1093_x0_b	acetate_transport_x0	Transport		36.5878
r1134_r0_b	16_1_d9_coa_transport_abc_system_r0	Transport		NaN
r1135_r0_b	18_1_d9_coa_transport_abc_system_r0	Transport		NaN
r1531_e0_b	d_galactose_transport_e0	Transport		NaN
r1535_x0_b	glyoxylate_transport_x0	Transport		3.51789
r1540_m0_b	citrulline_transport_diffusion_m0	Transport		NaN
r1541_m0_b	leucine_transport_diffusion_m0	Transport		NaN
r1542_m0_b	4_hydroxy_l_glutamate_transport_diffusion_m0	Transport		NaN
r1544_m0_b	acetyl_coa_propanoyl_coa_2_c_acetyltransferase_m0	Amino acid metabolism	R00927	NaN
r1546_m0_b	methylmalonyl_coa_epimerase_m0	Amino acid metabolism	R02765	NaN
r1547_m0_b	r_methylmalonyl_coa_carbonylmutase_m0	Amino acid metabolism	R00833	NaN
r1553_m0_b	aconitase_m0	Carbohydrate metabolism	R01900	NaN
r1555_c0_b	aconitase_c0	Carbohydrate metabolism	R01900	NaN
r1560_c0_b	glycolate_transport_diffusion_x0	Transport		NaN
r1575_c0_b	glutamine_pyruvate_aminotransferase_c0	Amino acid metabolism	R00576	NaN
r1576_c0_b	methionine_aminotransferase_c0	Amino acid metabolism	R07396	0.123758
r1583_x0_b	coa_transport_x0	Transport		NaN
r1592_c0_b	serine_hydroxymethyltransferase_c0	Amino acid metabolism	R00945	NaN
r1593_c0_b	alanine_glyoxylate_aminotransferase_c0	Amino acid metabolism	R00369	NaN
r1597_m0_b	s_malate_nad_oxidoreductase_m0	Carbohydrate metabolism	R00342	NaN
r1600_c0_b	l_glutamate_nadp_oxidoreductase_c0	Amino acid metabolism	R00248	NaN
r1601_m0_b	beta_alanine_transport_m0	Transport		NaN
r1602_m0_b	l_glutamate_transport_m0	Transport		0.153462
r1603_m0_b	beta_alanine_aminotransferase_m0	Amino acid metabolism	R00908	NaN
r1608_m0_b	dihydroneopterin_transport_m0	Transport		NaN
r1609_m0_b	dihydrofolate_transport_m0	Transport		NaN
r1611_m0_b	glycine_transport_m0	Transport		0.12369
r1614_c0_b	isoleucine_transaminase_c0	Amino acid metabolism	R02199	12.5119
r1618_m0_b	glutamate_dehydrogenase_nad_m0	Amino acid metabolism	R00243	0.352712
r1619_m0_b	nadh_dehydrogenase_m0	Transport		NaN
r1630_c0_b	l_glutamate_5_semialdehyde_dehydratase_spontaneous_c0	Amino acid metabolism	R03314	NaN
r1638_r0_b	stearate_transport_r0	Transport		NaN
r1639_x0_b	stearate_transport_x0	Transport		NaN
r1642_r0_b	palmitoyl_coa_transport_r0	Transport		NaN
r1649_m0_b	adp_atp_transporter_m0	Transport		NaN
uptake	uptake	Medium		0.253349
*the last reaction represents the respective uptake reaction for each szenario
**reactions with all-zero fluxes across all sampled distributions are assigned "NaN"

## Sheet: Table S1G
Supplementary Table 1G: Non-parametric common language effect sizes between fluxes at different developmental stages.
ID	name	subsystem	ERM - IRM	ERM - ARB	IRM - ARB
r0001_c0_f	chorismate_pyruvatemutase_c0	Amino acid metabolism	0.33084	0.27215	0.636955
r0002_c0_f	imp_1_2_hydrolase_decyclizing_c0	Nucleotide metabolism	0.475733	0.528257	0.595371
r0005_x0_f	fatty_acid_coa_ligase_butanoate_x0	Lipid and fatty acid metabolism	0.559889	0.534779	0.456216
r0006_c0_f	shikimate_nadp_plus_3_oxidoreductase_c0	Amino acid metabolism	0.551542	0.554289	0.557315
r0007_c0_f	n6_1_2_dicarboxyethyl_amp_amp_lyase_fumarate_forming_c0	Nucleotide metabolism	0.421644	0.376344	0.503341
r0009_c0	uridine_triphosphate_amp_phosphotransferase_c0	Nucleotide metabolism	0.54678	0.516255	0.436163
r0010_c0	gdp_phosphohydrolase_c0	Nucleotide metabolism	0.585915	0.560662	0.328342
r0012_c0_f	atp_d_ribose_5_phosphotransferase_c0	Carbohydrate metabolism	0.413477	0.298862	0.342594
r0013_m0	acetyl_coa_hydrolase_m0	Carbohydrate metabolism	0.454508	0.40977	0.445697
r0016_c0_f	udp_glucose_d_glucose_6_phosphate_1_alpha_d_glucosyltransferase_c0	Carbohydrate metabolism	0.553286	0.555514	0.485983
r0017_c0	fructokinase_c0	Carbohydrate metabolism	0.471892	0.500941	0.488809
r0018_c0_f	o_phospho_4_hydroxy_l_threonine_phospho_lyase_adding_water_c0	Metabolism of cofactors and vitamins	0.266115	0.398165	0.585017
r0019_e0_f	inorganic_phosphate_transporter_ript1_4_e0	Transport	0.462992	0.432242	0.468501
r0020_c0	acetate_coa_ligase_amp_forming_c0	Carbohydrate metabolism	0.560442	0.522666	0.367775
r0021_c0_f	formate_tetrahydrofolate_ligase_adp_forming_c0	Carbohydrate metabolism	0.534209	0.516203	0.479779
r0023_m0_f	protoporphyrinogen_oxidase_m0	Metabolism of cofactors and vitamins	0.33084	0.27215	0.636955
r0024_c0_f	d_glyceraldehyde_3_phosphate_aldose_ketose_isomerase_c0	Carbohydrate metabolism	0.60296	0.27215	0.284245
r0025_c0_f	l_tryptophan_oxygen_2_3_oxidoreductase_decyclizing_c0	Amino acid metabolism	0.589973	0.57328	0.577102
r0026_c0	phosphopantothenate_cysteine_ligase_c0	Metabolism of cofactors and vitamins	0.534986	0.507386	0.472332
r0027_c0	amp_diphosphate_phospho_d_ribosyltransferase_c0	Nucleotide metabolism	0.480818	0.481674	0.498704
r0028_c0_f	atp_r_5_phosphomevalonate_phosphotransferase_c0	Terpenoid backbone biosynthesis	0.29069	0.463537	0.673933
r0029_c0	adenosine_3_5_phosphate_5_nucleotidohydrolase_c0	Nucleotide metabolism	0.529527	0.500491	0.443681
r0030_c0_f	urate_oxygen_oxidoreductase_c0	Nucleotide metabolism	0.339978	0.329079	0.602448
r0031_c0_f	uroporphyrinogen_iii_carboxy_lyase_c0	Metabolism of cofactors and vitamins	0.365985	0.298965	0.40244
r0032_c0_f	atp_r_mevalonate_5_phosphotransferase_c0	Terpenoid backbone biosynthesis	0.509592	0.496662	0.495493
r0033_c0_f	d_glucose_6_phosphate_aldose_ketose_isomerase_c0	Carbohydrate metabolism	0.60296	0.58285	0.636955
r0034_c0_f	o_succinylhomoserine_thiol_lyase_c0	Amino acid metabolism	0.363639	0.457048	0.594793
r0035_c0_f	phosphoenolpyruvate_3_phosphoshikimate_5_o_1_carboxyvinyl_transferase_c0	Amino acid metabolism	0.390336	0.510677	0.64255
r0037_m0_f	4_methyl_2_oxopentanoate_nad_plus_oxidoreductase_coa_mehtylpropanoylating_m0	Amino acid metabolism	0.367469	0.426682	0.538217
r0039_c0_f	1_5_phosphoribosyl_5_amino_4_n_succinocarboxamide_imidazole_amp_lyase_c0	Nucleotide metabolism	0.1397	0.326742	0.747753
r0040_c0	adenosine_aminohydrolase_c0	Nucleotide metabolism	0.532006	0.449217	0.414968
r0041_c0_f	utp_n_acetyl_alpha_d_glucosamine_1_phosphate_uridylyltransferase_c0	Amino sugar and nucleotide sugar metabolism	0.388737	0.414064	0.542769
r0042_c0_f	adenosine_3_5_bisphosphate_sulfite_oxidized_thioredoxin_oxidoreductase_3_phosphoadenosine_5_phosphosulfate_forming_c0	Other	0.385248	0.271611	0.324822
r0043_r0_f	delta_7_sterol_5_6_desaturase_c0	Lipid and fatty acid metabolism	0.409789	0.409041	0.504843
r0044_c0_f	o_acetyl_l_homoserine_succinate_lyase_adding_cysteine_c0	Amino acid metabolism	0.336212	0.342994	0.50276
r0045_m0_f	3_methyl_2_oxobutanoate_nad_plus_oxidoreductase_coa_mehtylpropanoylating_m0	Amino acid metabolism	0.490702	0.488446	0.530768
r0046_c0_f	n_5_phospho_d_ribosylanthranilate_pyrophosphate_phosphoribosyl_transferase_c0	Amino acid metabolism	0.296528	0.393222	0.617022
r0047_c0	k_plus_importing_atpase_c0	Transport	0.557256	0.528583	0.35646
r0048_m0	acetate_coa_ligase_amp_forming_m0	Carbohydrate metabolism	0.514992	0.47353	0.382975
r0049_c0	acetyl_coa_hydrolase_c0	Carbohydrate metabolism	0.423014	0.393321	0.462583
r0050_c0	atp_nicotinamide_nucleotide_adenylyltransferase_c0	Metabolism of cofactors and vitamins	0.501503	0.462149	0.461744
r0051_r0	sphinganine_1_phosphate_aldolase_c0	Lipid and fatty acid metabolism	0.492087	0.501313	0.509308
r0053_c0_f	adenosine_3_5_bisphosphate_3_phosphohydrolase_c0	Nucleotide metabolism	0.286627	0.243814	0.38005
r0054_m0_f	succinate_transporter_m0	Transport	0.466827	0.42877	0.461453
r0055_c0_f	2_nomega_l_argininosuccinate_arginine_lyase_fumarate_forming_c0	Amino acid metabolism	0.554529	0.517537	0.432838
r0056_c0_f	atp_sulfate_adenylyltransferase_c0	Nucleotide metabolism	0.454994	0.302	0.323353
r0057_c0	atp_dump_phosphotransferase_c0	Nucleotide metabolism	0.578642	0.553361	0.329451
r0058_c0_f	atp_d_ribose_5_phosphate_diphosphotransferase_c0	Carbohydrate metabolism	0.304755	0.395986	0.611663
r0059_c0_f	l_glutamine_d_fructose_6_phosphate_isomerase_deaminating_c0	Amino acid metabolism	0.55474	0.530324	0.413826
r0060_c0_f	carbamoyl_phosphate_l_aspartate_carbamoyltransferase_c0	Amino acid metabolism	0.574724	0.562489	0.527599
r0061_m0_f	l_isoleucine_2_oxoglutarate_aminotransferase_m0	Amino acid metabolism	0.408638	0.490212	0.574686
r0062_m0_f	f1f0_atpase_m0	Transport	0.464486	0.432022	0.467288
r0063_c0	atp_d_fructose_6_phosphate_2_phosphotransferase_c0	Carbohydrate metabolism	0.5001	0.5001	0.5
r0064_c0_f	acetyl_coa_l_homoserine_o_acetyltransferase_c0	Amino acid metabolism	0.403994	0.462628	0.56975
r0065_c0	chitin_synthase_c0	Amino sugar and nucleotide sugar metabolism	0.33084	0.27215	0.284245
r0066_c0	non_growth_associated_maintenance_reaction_ngam_c0	Nucleotide metabolism	0.537485	0.50433	0.374526
r0067_m0_f	3_hydroxy_2_methylpropanoate_nad_plus_oxidoreductase_m0	Amino acid metabolism	0.5893	0.577168	0.502133
r0069_c0_f	3_dehydroquinate_hydro_lyase_c0	Amino acid metabolism	0.551483	0.549093	0.553677
r0070_c0_f	atp_nicotinamide_nucleotide_adenylyltransferase_c0	Metabolism of cofactors and vitamins	0.44551	0.507229	0.559798
r0071_c0_f	5_10_methylenetetrahydrofolate_dump_c_methyltransferase_c0	Nucleotide metabolism	0.332328	0.296176	0.601868
r0072_c0_f	atp_riboflavin_5_phosphotransferase_c0	Metabolism of cofactors and vitamins	0.273831	0.494651	0.722993
r0074_m0	citrate_synthase_m0	Carbohydrate metabolism	0.527302	0.507775	0.454832
r0075_c0_f	gtp_cyclohydrolase_ii_c0	Metabolism of cofactors and vitamins	0.394409	0.378012	0.516941
r0077_c0_f	5_6_7_8_tetrahydrofolate_nadp_plus_oxidoreductase_c0	Metabolism of cofactors and vitamins	0.41899	0.378218	0.46308
r0078_c0_f	5_phospho_d_ribosylamine_glycine_ligase_adp_forming_c0	Nucleotide metabolism	0.332927	0.581072	0.635867
r0081_c0	choline_kinase_c0	Lipid and fatty acid metabolism	0.255072	0.248147	0.370202
r0082_c0_f	porphobilinogen_4_2_carboxyethyl_3_carboxymethylpyrrol_2_ylmethyltransferase_hydrolysing_c0	Metabolism of cofactors and vitamins	0.502078	0.500169	0.509912
r0083_c0_f	trans_trans_farnesyl_diphosphate_isopentenyl_diphosphate_farnesyltranstransferase_c0	Terpenoid backbone biosynthesis	0.4988	0.4999	0.5011
r0086_c0_f	3_hydroxy_l_kynurenine_hydrolase_c0	Amino acid metabolism	0.461082	0.317546	0.321053
r0087_c0_f	atp_diphosphate_lyase_cyclizing_3_5_cyclic_amp_forming_c0	Nucleotide metabolism	0.586812	0.54872	0.378637
r0088_c0	o_succinyl_l_homoserine_succinate_lyase_deaminating_2_oxobutanoate_forming_c0	Amino acid metabolism	0.546996	0.564628	0.493526
r0089_c0_f	orotidine_5_phosphate_carboxy_lyase_ump_forming_c0	Nucleotide metabolism	0.391534	0.427791	0.558525
r0090_m0	pyruvate_nad_plus_2_oxidoreductase_coa_acetylating_m0	Carbohydrate metabolism	0.525229	0.504395	0.473365
r0091_c0_f	dcmp_aminohydrolase_c0	Nucleotide metabolism	0.338685	0.30438	0.585815
r0092_c0_f	atp_shikimate_3_phosphotransferase_c0	Amino acid metabolism	0.515074	0.530047	0.581698
r0093_c0_f	pantoate_nadp_plus_2_oxidoreductase_c0	Metabolism of cofactors and vitamins	0.272712	0.229891	0.436114
r0095_c0_f	atp_thiamine_diphosphotransferase_c0	Metabolism of cofactors and vitamins	0.33084	0.27215	0.284245
r0096_c0_f	1_5_phospho_d_ribosyl_atp_diphosphate_phospho_alpha_d_ribosyl_transferase_c0	Amino acid metabolism	0.332406	0.274719	0.51224
r0097_c0_f	d_erythro_1_imidazol_4_ylglycerol_3_phosphate_hydro_lyase_c0	Amino acid metabolism	0.33084	0.27215	0.636955
r0098_c0_f	3_methyl_2_oxobutanoate_hydroxymethyltransferase_c0	Metabolism of cofactors and vitamins	0.367277	0.407073	0.573529
r0099_m0	l_aspartate_2_oxoglutarate_aminotransferase_m0	Amino acid metabolism	0.430654	0.426536	0.480848
r0100_c0_f	utp_l_glutamine_amido_ligase_adp_forming_c0	Nucleotide metabolism	0.380977	0.403281	0.549533
r0101_c0	2_amino_4_hydroxy_6_erythro_1_2_3_trihydroxypropyl_dihydropteridine_triphosphate_phosphohydrolase_alkaline_optimum_c0	Metabolism of cofactors and vitamins	0.558687	0.574816	0.514727
r0103_m0	n2_acetyl_l_ornithine_l_glutamate_n_acetyltransferase_m0	Amino acid metabolism	0.262986	0.332722	0.563558
r0104_c0	atp_ethanolamine_o_phosphotransferase_c0	Lipid and fatty acid metabolism	0.491067	0.492325	0.500076
r0106_c0	acetaldehyde_nadp_plus_oxidoreductase_c0	Carbohydrate metabolism	0.524741	0.5373	0.49354
r0107_c0_f	gtp_7_8_8_9_dihydrolase_c0	Metabolism of cofactors and vitamins	0.331183	0.275387	0.579434
r0108_c0_f	1_5_phosphoribosyl_5_amino_4_carboxyimidazole_l_aspartate_ligase_adp_forming_c0	Nucleotide metabolism	0.228112	0.203507	0.580428
r0110_c0	imp_l_aspartate_ligase_gdp_forming_c0	Nucleotide metabolism	0.524262	0.479587	0.430679
r0111_c0_f	atp_amp_phosphotransferase_c0	Nucleotide metabolism	0.389276	0.375822	0.51435
r0113_c0_f	s_adenosylmethioninamine_putrescine_3_aminopropyltransferase_c0	Amino acid metabolism	0.33084	0.27215	0.284245
r0114_m0_f	carbamoyl_phosphate_l_ornithine_carbamoyltransferase_m0	Amino acid metabolism	0.383253	0.382502	0.543507
r0115_c0_f	histidinol_phosphate_aminotransferase_c0	Amino acid metabolism	0.33084	0.27215	0.636955
r0116_m0	isocitrate_nad_plus_oxidoreductase_decarboxylating_m0	Carbohydrate metabolism	0.518452	0.502756	0.465
r0117_c0_f	adentylate_kinase_gtp_c0	Nucleotide metabolism	0.555974	0.53942	0.497657
r0118_c0_f	allantoin_amidohydrolase_c0	Nucleotide metabolism	0.600215	0.581219	0.331447
r0119_c0_f	l_ornithine_carboxy_lyase_putrescine_forming_c0	Amino acid metabolism	0.60296	0.58285	0.636955
r0120_c0	l_homoserine_nadp_plus_oxidoreductase_c0	Amino acid metabolism	0.467505	0.447927	0.473555
r0121_c0_f	2_phospho_d_glycerate_hydro_lyase_phosphoenolpyruvate_forming_c0	Carbohydrate metabolism	0.375665	0.428111	0.508563
r0123_c0_f	2_dehydro_3_deoxy_d_arabino_heptonate_7_phosphate_phosphate_lyase_cyclyzing_c0	Amino acid metabolism	0.545965	0.552034	0.56913
r0124_m0_f	malate_transporter_m0	Transport	0.46212	0.429088	0.466313
r0125_r0_f	squalene_synthase_c0	Lipid and fatty acid metabolism	0.460609	0.441677	0.50611
r0126_c0	l_citrulline_l_aspartate_ligase_amp_forming_c0	Amino acid metabolism	0.368006	0.433007	0.539649
r0128_c0	6_phosphogluconate_phosphatase_c0	Other	0.586391	0.561029	0.318643
r0129_m0_f	s_3_hydroxyisobutyryl_coa_hydro_lyase_m0	Amino acid metabolism	0.427095	0.350849	0.405605
r0131_m0_f	s_3_methyl_2_oxopentanoate_nad_plus_2_oxidoreductase_coa_methylbutanoylating_m0	Other	0.297594	0.440726	0.640929
r0133_c0_f	udp_glucose_alpha_d_galactose_1_phosphate_uridylyltransferase_c0	Carbohydrate metabolism	0.365116	0.369233	0.562582
r0134_c0	pyruvate_kinase_c0	Carbohydrate metabolism	0.522604	0.500555	0.472698
r0135_c0_f	pyruvate_carboxy_lyase_acetaldehyde_forming_c0	Carbohydrate metabolism	0.562356	0.555789	0.573657
r0136_c0_f	2_deoxy_d_ribose_5_phosphate_acetaldehyde_lyase_d_glyceraldehyde_3_phosphate_forming_c0	Carbohydrate metabolism	0.374295	0.370198	0.553111
r0138_c0_f	atp_l_aspartate_4_phosphotransferase_c0	Amino acid metabolism	0.503233	0.48516	0.485326
r0139_c0	l_kynurenine_hydrolase_c0	Amino acid metabolism	0.541334	0.529211	0.47423
r0140_c0_f	l_aspartate_l_glutamine_amido_ligase_amp_forming_c0	Amino acid metabolism	0.529984	0.50711	0.483777
r0141_c0_f	4_maleylacetoacetate_cis_trans_isomerase_c0	Amino acid metabolism	0.33084	0.27215	0.636955
r0142_c0_f	d_glyceraldehyde_3_phosphate_nad_plus_oxidoreductase_phosphorylating_c0	Carbohydrate metabolism	0.557644	0.531557	0.465775
r0144_c0_f	geranyl_diphosphate_isopentenyl_diphosphate_geranyltrans_transferase_c0	Terpenoid backbone biosynthesis	0.448088	0.353358	0.49649
r0146_c0_f	s_adenosyl_l_methionine_uroporphyrin_iii_c_methyltransferase_c0	Metabolism of cofactors and vitamins	0.33084	0.27215	0.284245
r0148_m0	7_8_dihydropteroate_l_glutamate_ligase_adp_forming_c0	Metabolism of cofactors and vitamins	0.486779	0.486481	0.514727
r0150_c0_f	phosphoenolpyruvate_d_erythrose_4_phosphate_c_1_carboxyvinyltransferase_phosphate_hydrolysing_2_carboxy_2_oxoethyl_forming_c0	Amino acid metabolism	0.564316	0.547798	0.500678
r0151_c0_f	atp_l_homoserine_o_phosphotransferase_c0	Amino acid metabolism	0.285691	0.241801	0.489878
r0152_e0_f	ammonia_transport_gintamt1_2_3_e0	Transport	0.459935	0.429777	0.469258
r0154_c0_f	fumarylacetoacetate_hydrolase_c0	Amino acid metabolism	0.434725	0.506351	0.569787
r0156_c0	nicotinate_nucleotide_pyrophosphate_phosphoribosyltransferase_carboxylating_c0	Metabolism of cofactors and vitamins	0.493674	0.456172	0.458419
r0158_r0_f	4_4_dimethyl_5a_cholesta_8_24_dien_3b_ol_nadp_d14_oxidoreductase_r0	Lipid and fatty acid metabolism	0.592691	0.576122	0.627899
r0159_c0	s_adenosyl_l_homocysteine_hydrolase_c0	Amino acid metabolism	0.470882	0.449527	0.474004
r0160_c0	glutathione_hydrogen_peroxide_oxidoreductase_c0	Metabolism of cofactors and vitamins	0.53651	0.502013	0.444033
r0161_m0_f	succinyl_coa_glycine_c_succinyltransferase_decarboxylating_m0	Amino acid metabolism	0.575039	0.536994	0.538947
r0164_m0_f	adenylate_kinase_gtp_m0	Nucleotide metabolism	0.553422	0.538367	0.503942
r0165_c0_f	dimethylallyltranstransferase_c0	Terpenoid backbone biosynthesis	0.252477	0.219391	0.526814
r0166_c0_f	ump_diphosphate_phospho_alpha_d_ribosyltransferase_c0	Nucleotide metabolism	0.488214	0.492754	0.503954
r0167_c0_f	n_5_phospho_d_ribosylformimino_5_amino_1_5_phospho_d_ribosyl_4_imidazolecarboxamide_ketol_isomerase_c0	Nucleotide metabolism	0.33084	0.27215	0.636955
r0168_c0_f	utp_alpha_d_glucose_1_phosphate_uridylyltransferase_c0	Carbohydrate metabolism	0.563926	0.542949	0.442293
r0169_c0_f	l_glutamate_l_cysteine_gamma_ligase_adp_forming_c0	Metabolism of cofactors and vitamins	0.507372	0.498366	0.505879
r0170_c0_f	sedoheptulose_7_phosphate_d_glyceraldehyde_3_phosphate_glyceronetransferase_c0	Carbohydrate metabolism	0.543007	0.50992	0.42735
r0171_c0_f	carbonate_hydro_lyase_c0	Other	0.339736	0.278278	0.39115
r0172_c0_f	isopentenyl_diphosphate_delta3_delta2_isomerase_c0	Terpenoid backbone biosynthesis	0.253243	0.212206	0.432599
r0173_m0_f	fumarase_m0	Carbohydrate metabolism	0.381199	0.338256	0.446024
r0175_c0	atp_d_fructose_6_phosphate_1_phosphotransferase_c0	Carbohydrate metabolism	0.505696	0.470961	0.440179
r0176_c0_f	d_xylulose_5_phosphate_formaldehyde_glycolaldehydetransferase_c0	Carbohydrate metabolism	0.539997	0.525583	0.450191
r0178_c0_f	xanthine_nad_plus_oxidoreductase_c0	Nucleotide metabolism	0.422017	0.456386	0.537701
r0180_m0	nadph_cytochrome_p450_reductase_m0	Metabolism of cofactors and vitamins	0.694565	0.671139	0.434064
r0182_c0	xmp_pyrophosphate_phosphoribosyltransferase_c0	Nucleotide metabolism	0.459423	0.446056	0.474066
r0184_c0_f	chorismate_pyruvate_lyase_amino_accepting_c0	Amino acid metabolism	0.398182	0.433439	0.553144
r0185_m0_f	l_leucine_2_oxoglutarate_aminotransferase_m0	Amino acid metabolism	0.404936	0.487754	0.575817
r0186_c0	hypoxanthine_nad_plus_oxidoreductase_c0	Nucleotide metabolism	0.478876	0.451671	0.466801
r0187_c0_f	nitrate_reductase_nadph_c0	Other	0.555915	0.391344	0.374435
r0188_m0	hydrogen_carbonate_l_glutamine_amido_ligase_adp_forming_carbamate_phosphorylating_m0	Nucleotide metabolism	0.477465	0.455398	0.451291
r0189_c0	dudp_nucleotidohydrolase_c0	Nucleotide metabolism	0.578258	0.556084	0.338007
r0191_c0_f	3_hydroxyanthranilate_oxygen_3_4_oxidoreductase_decyclizing_c0	Amino acid metabolism	0.336703	0.283621	0.565507
r0193_c0_f	l_serine_hydro_lyase_adding_1_c_indol_3_ylglycerol_3_phosphate_l_tryptophan_and_glyceraldehyde_3_phosphate_forming_c0	Amino acid metabolism	0.471436	0.573264	0.639372
r0194_r0_f	palmitoyl_coa_l_serine_c_palmitoyltransferase_decarboxylating_r0	Lipid and fatty acid metabolism	0.428067	0.464106	0.550579
r0195_c0	deoxyadenosine_aminohydrolase_c0	Nucleotide metabolism	0.466691	0.484368	0.513757
r0196_c0_f	l_threonine_acetaldehyde_lyase_glycine_forming_c0	Amino acid metabolism	0.44388	0.431401	0.501663
r0197_c0_f	acetoacetate_coa_ligase_amp_forming_c0	Lipid and fatty acid metabolism	0.283504	0.458625	0.66862
r0198_c0	o_phospho_l_homoserine_phosphate_lyase_adding_waterl_threonine_forming_c0	Amino acid metabolism	0.462591	0.458282	0.490071
r0199_c0	diphosphate_phosphohydrolase_c0	Other	0.535642	0.508475	0.385041
r0200_c0_f	3_phosphoserine_2_oxoglutarate_aminotransferase_c0	Amino acid metabolism	0.24903	0.29527	0.557596
r0201_c0_f	trehalose_6_phosphate_phosphohydrolase_c0	Carbohydrate metabolism	0.549157	0.523042	0.400847
r0202_c0	atp_adenosine_5_phosphotransferase_c0	Nucleotide metabolism	0.463526	0.459075	0.491198
r0203_c0	1d_myo_inositol_3_phosphate_phosphohydrolase_c0	Inositol phosphate metabolism	0.342178	0.280919	0.290592
r0206_m0_f	s_3_hydroxyisobutyryl_coa_hydrolase_m0	Amino acid metabolism	0.39043	0.362245	0.49933
r0207_m0_f	atp_amp_phosphotransferase_m0	Nucleotide metabolism	0.541936	0.529592	0.503955
r0208_c0_f	atp_nad_plus_2_phosphotransferase_c0	Metabolism of cofactors and vitamins	0.338743	0.49442	0.682892
r0210_c0_f	l_ornithine_2_oxo_acid_aminotransferase_c0	Amino acid metabolism	0.349183	0.29998	0.478564
r0211_c0	o_acetyl_l_homoserine_hydrogen_sulfide_s_3_amino_3_carboxypropyltransferase_c0	Amino acid metabolism	0.53586	0.556902	0.521797
r0212_c0_f	l_valine_2_oxoglutarate_aminotransferase_m0	Amino acid metabolism	0.33084	0.58285	0.636955
r0213_m0_f	homocitrate_synthase_m0	Amino acid metabolism	0.33084	0.27215	0.636955
r0214_c0_f	5_phosphoribosylamine_diphosphate_phospho_alpha_d_ribosyltransferase_glutamate_amidating_c0	Nucleotide metabolism	0.333253	0.295016	0.45372
r0215_c0	atp_cdp_phosphotransferase_c0	Nucleotide metabolism	0.556994	0.530788	0.381384
r0216_c0_f	l_histidinol_phosphate_phosphohydrolase_c0	Amino acid metabolism	0.33084	0.27215	0.636955
r0217_c0_f	mevalonate_nadp_plus_oxidoreductase_coa_acylating_c0	Terpenoid backbone biosynthesis	0.572442	0.48687	0.356228
r0218_m0	2_oxoglutarate_dehydrogenase_complex_m0	Carbohydrate metabolism	0.517575	0.505107	0.463342
r0219_c0_f	pyridoxal_5_phosphate_synthase_c0	Metabolism of cofactors and vitamins	0.330796	0.272113	0.636955
r0223_m0_f	homoisocitrate_hydro_lyase_m0	Amino acid metabolism	0.33084	0.58285	0.636955
r0224_c0_f	pantothenate_synthase_c0	Amino acid metabolism	0.253247	0.239144	0.397613
r0225_c0	o3_acetyl_l_serine_hydrogen_sulfide_2_amino_2_carboxyethyltransferase_c0	Amino acid metabolism	0.530865	0.545598	0.468909
r0226_c0_f	sedoheptulose_7_phosphate_d_glyceraldehyde_3_phosphate_glycolaldehyde_transferase_c0	Carbohydrate metabolism	0.564419	0.536	0.425652
r0227_c0	imp_diphosphate_phospho_d_ribosyltransferase_c0	Nucleotide metabolism	0.468698	0.486996	0.51393
r0228_m0_f	n2_acetyl_l_ornithine_2_oxoglutarate_aminotransferase_m0	Amino acid metabolism	0.370732	0.488215	0.601902
r0229_c0	udp_phosphohydrolase_c0	Nucleotide metabolism	0.547755	0.522312	0.387262
r0230_c0_f	gamma_glutamyltransferase_c0	Amino acid metabolism	0.284559	0.333256	0.602719
r0235_c0_f	atp_glycerone_phosphotransferase_c0	Lipid and fatty acid metabolism	0.488147	0.45272	0.445373
r0236_c0_f	udp_glucose_4_epimerase_c0	Carbohydrate metabolism	0.595304	0.576305	0.628806
r0237_c0_f	n_5_phospho_beta_d_ribosylanthranilate_ketol_isomerase_c0	Amino acid metabolism	0.399329	0.423955	0.548789
r0238_c0_f	uridylate_kinase_g0	Nucleotide metabolism	0.361406	0.301083	0.422949
r0239_c0	pyruvate_carboxylase_c0	Carbohydrate metabolism	0.561701	0.526118	0.378437
r0240_c0_f	1_2_carboxyphenylamino_1_deoxy_d_ribulose_5_phosphate_carboxy_lyasecyclizing_c0	Amino acid metabolism	0.349554	0.382219	0.567106
r0241_c0_f	phosphogluconate_dehydrogenase_c0	Carbohydrate metabolism	0.418461	0.338583	0.39287
r0243_c0_f	l_aspartate_2_oxoglutarate_aminotransferase_c0	Amino acid metabolism	0.422244	0.399182	0.494072
r0244_c0_f	d_ribulose_5_phosphate_3_epimerase_c0	Carbohydrate metabolism	0.411803	0.344096	0.398448
r0245_c0	nadph_oxygen_oxidoreductase_c0	Metabolism of cofactors and vitamins	0.577421	0.55963	0.445194
r0246_c0	glycogen_synthase_c0	Carbohydrate metabolism	0.545421	0.509304	0.427156
r0247_c0	amp_aminohydrolase_c0	Nucleotide metabolism	0.552991	0.511841	0.431426
r0249_c0_f	gamma_l_glutamyl_l_cysteine_glycine_ligase_adp_forming_c0	Metabolism of cofactors and vitamins	0.591386	0.572465	0.521574
r0250_c0_f	s_adenosyl_l_methionine_carboxy_lyase_5_deoxy_5_adenosyl3_aminopropylmethylsulfonium_forming_c0	Amino acid metabolism	0.60296	0.27215	0.284245
r0251_c0	xanthosine_5_phosphate_l_glutamine_amido_ligase_amp_forming_c0	Nucleotide metabolism	0.508199	0.507699	0.49958
r0253_m0_f	atp_n_acetyl_l_glutamate_5_phosphotransferase_m0	Amino acid metabolism	0.315009	0.434153	0.614905
r0254_c0	l_arginine_amidinohydrolase_c0	Amino acid metabolism	0.609202	0.543804	0.392625
r0257_c0_f	atp_l_methionine_s_adenosyltransferase_c0	Amino acid metabolism	0.388715	0.35939	0.500387
r0258_c0	o_phospho_l_serine_phosphohydrolase_c0	Amino acid metabolism	0.299825	0.289341	0.471868
r0261_c0	o4_succinyl_l_homoserine_hydrogen_sulfide_s_3_amino_3_carboxypropyltransferase_c0	Amino acid metabolism	0.504106	0.450902	0.442447
r0262_c0_f	aspartate_semialdehyde_dehydrogenase_c0	Amino acid metabolism	0.268628	0.224178	0.51247
r0263_c0_f	1_5_phospho_d_ribosyl_5_amino_4_imidazolecarboxylate_carboxy_lyase_c0	Nucleotide metabolism	0.374238	0.380232	0.548414
r0264_c0_f	orotidine_5_phosphate_diphosphate_phospho_alpha_d_ribosyl_transferase_c0	Nucleotide metabolism	0.411297	0.463173	0.556749
r0265_c0_f	3_phospho_d_glycerate_nad_plus_2_oxidoreductase_c0	Amino acid metabolism	0.567367	0.551128	0.500181
r0268_c0	d_fructose_1_6_bisphosphate_1_phosphohydrolase_c0	Carbohydrate metabolism	0.440513	0.406699	0.391932
r0269_c0_f	10_formyltetrahydrofolate_5_phosphoribosyl_5_amino_4_imidazolecarboxamide_formyltransferase_c0	Nucleotide metabolism	0.369636	0.495585	0.629345
r0270_c0	homogentisate_oxygen_1_2_oxidoreductase_decyclizing_c0	Amino acid metabolism	0.554681	0.52496	0.476911
r0271_c0_f	atp_acetate_phosphotransferase_c0	Carbohydrate metabolism	0.3309	0.272077	0.284208
r0273_m0	diphosphate_phosphohydrolase_m0	Other	0.525317	0.470019	0.368776
r0274_c0	acetaldehyde_nad_plus_oxidoreductase_c0	Carbohydrate metabolism	0.675688	0.667258	0.488549
r0278_c0_f	inosine_phosphate_alpha_d_ribosyltransferase_c0	Nucleotide metabolism	0.341182	0.288406	0.624093
r0279_m0_f	succinate_coa_ligase_adp_forming_m0	Carbohydrate metabolism	0.400302	0.361505	0.46087
r0280_c0_f	atp_r_5_diphosphomevalonate_carboxy_lyase_adding_atp_isopentenyl_diphosphate_forming_c0	Terpenoid backbone biosynthesis	0.239899	0.314181	0.592299
r0282_c0_f	5_aminolevulinate_hydro_lyase_adding_5_aminolevulinate_and_cyclizing_porphobilinogen_forming_c0	Metabolism of cofactors and vitamins	0.592236	0.571591	0.604405
r0283_m0	3_methylbutanoyl_coa_2_3_oxidoreductase_m0	Amino acid metabolism	0.275595	0.430031	0.775745
r0284_c0_f	d_fructose_1_6_bisphosphate_d_glyceraldehyde_3_phosphate_lyase_glycerone_phosphate_forming_c0	Carbohydrate metabolism	0.561322	0.520752	0.409403
r0285_c0	beta_d_fructose_2_6_bisphosphate_2_phosphohydrolase_c0	Carbohydrate metabolism	0.5001	0.5001	0.5
r0287_c0	dephospho_coa_kinase_c0	Metabolism of cofactors and vitamins	0.534986	0.507386	0.472332
r0289_c0_f	5_oxo_l_proline_amidohydrolase_atp_hydrolysing_c0	Metabolism of cofactors and vitamins	0.406324	0.503992	0.587215
r0290_c0	hydrogen_carbonate_l_glutamine_amido_ligase_adp_forming_carbamate_phosphorylating_c0	Nucleotide metabolism	0.506295	0.460477	0.431875
r0291_c0_f	ctp_phosphohydrolase_c0	Nucleotide metabolism	0.371655	0.402532	0.570659
r0292_c0_f	n6_l_1_3_dicarboxypropyl_l_lysine_nadp_plus_oxidoreductase_c0	Amino acid metabolism	0.33084	0.27215	0.636955
r0298_c0	utp_phosphohydrolase_c0	Nucleotide metabolism	0.548584	0.512735	0.355589
r0299_c0_f	alpha_d_glucose_1_phosphate_1_6_phosphomutase_c0	Carbohydrate metabolism	0.435762	0.454572	0.523242
r0300_c0_f	phenylpyruvate_carboxy_lyase_phenylacetaldehyde_forming_c0	Amino acid metabolism	0.586924	0.566234	0.607803
r0301_c0	nucleoside_triphosphate_phosphohydrolase_c0	Nucleotide metabolism	0.549686	0.521844	0.317599
r0302_c0_f	adp_atp_adenylyltransferase_c0	Nucleotide metabolism	0.386072	0.347542	0.490328
r0304_c0	glycerone_phosphate_phosphate_lyase_methylglyoxal_forming_c0	Other	0.6049	0.57318	0.397742
r0305_c0_f	hydroxymethylbilane_hydro_lyasecyclizing_c0	Metabolism of cofactors and vitamins	0.400535	0.367284	0.489505
r0307_c0_f	atp_adenylylsulfate_3_phosphotransferase_c0	Nucleotide metabolism	0.494457	0.282858	0.305179
r0308_c0_f	coproporphyrinogen_oxygen_oxidoreductasedecarboxylating_c0	Metabolism of cofactors and vitamins	0.231467	0.454015	0.745044
r0309_c0	glutamate_5_semialdehyde_dehydrogenase_c0	Amino acid metabolism	0.501996	0.494069	0.43873
r0310_c0_f	atp_l_glutamate_5_phosphotransferase_c0	Amino acid metabolism	0.593591	0.509258	0.333861
r0312_c0	dttp_nucleotidohydrolase_c0	Nucleotide metabolism	0.582391	0.557949	0.316851
r0314_c0_f	sulfite_reductase_nadph_c0	Other	0.521004	0.341312	0.337715
r0316_c0_f	6_7_dimethyl_8_1_d_ribityllumazine_6_7_dimethyl_8_1_d_ribityllumazine_2_3_butanediyltransferase_c0	Metabolism of cofactors and vitamins	0.45761	0.471266	0.5155
r0318_c0_f	5_10_methenyltetrahydrofolate_5_hydrolase_decyclizing_c0	Metabolism of cofactors and vitamins	0.532705	0.516197	0.479659
r0319_c0_f	adenosine_phosphate_alpha_d_ribosyltransferase_c0	Nucleotide metabolism	0.370886	0.327095	0.490007
r0320_c0	glutamate_5_semialdehyde_dehydrogenase_c0	Amino acid metabolism	0.495488	0.489629	0.49211
r0322_c0_f	5_10_methylenetetrahydrofolate_nadp_plus_oxidoreductase_c0	Metabolism of cofactors and vitamins	0.540496	0.518228	0.471772
r0323_c0_f	5_amino_6_d_ribitylaminouracil_butanedionetransferase_c0	Metabolism of cofactors and vitamins	0.61776	0.591574	0.447546
r0326_c0_f	2_formamido_n1_5_phosphoribosylacetamidine_cyclo_ligase_adp_forming_c0	Nucleotide metabolism	0.385463	0.447288	0.579663
r0327_c0	l_homoserine_nad_plus_oxidoreductase_c0	Amino acid metabolism	0.431493	0.481063	0.531158
r0328_c0_f	s_dihydroorotate_amidohydrolase_c0	Nucleotide metabolism	0.304259	0.44551	0.66297
r0330_m0_f	atp_nicotinamide_nucleotide_adenylyltransferase_m0	Metabolism of cofactors and vitamins	0.449024	0.506997	0.556119
r0332_m0_f	atp_nicotinamide_nucleotide_adenylyltransferase_m0	Metabolism of cofactors and vitamins	0.449119	0.498109	0.551188
r0333_c0	s_dihydroorotate_fumarate_oxidoreductase_c0	Nucleotide metabolism	0.483579	0.494591	0.51125
r0334_c0_f	d_ribose_5_phosphate_aldose_ketose_isomerase_c0	Carbohydrate metabolism	0.398125	0.38572	0.523097
r0335_m0_f	protoheme_ix_farnesyltransferase_m0	Metabolism of cofactors and vitamins	0.33084	0.27215	0.636955
r0337_m0_f	carbonate_hydro_lyase_m0	Other	0.363557	0.285742	0.355669
r0338_x0	acyl_coa_oxidase_palmitoyl_coa_x0	Lipid and fatty acid metabolism	0.506709	0.485539	0.478567
r0339_m0_f	oxaloacetate_transport_m0	Transport	0.462819	0.427729	0.464465
r0340_x0	acyl_coa_oxidase_stearoyl_coa_x0	Lipid and fatty acid metabolism	0.510455	0.502307	0.491548
r0341_m0_f	2_hexaprenyl_6_methoxy_1_4_benzoquinone_methyltransferase_m0	Metabolism of cofactors and vitamins	0.382079	0.339656	0.479212
r0342_m0_f	nicotinate_nucleotide_pyrophosphate_phosphoribosyltransferase_carboxylating_m0	Nucleotide metabolism	0.502425	0.431312	0.401449
r0343_x0_f	acyl_coa_oxidase_decanoyl_coa_x0	Lipid and fatty acid metabolism	0.523376	0.468823	0.392159
r0344_x0_f	acyl_coa_oxidase_lauroyl_coa_x0	Lipid and fatty acid metabolism	0.41748	0.472427	0.548874
r0348_m0_f	2_hexaprenyl_6_methoxyphenol_monooxygenase_m0	Metabolism of cofactors and vitamins	0.373874	0.33247	0.484043
r0353_c0_f	allantoate_amidinohydrolase_c0	Nucleotide metabolism	0.571871	0.494018	0.352245
r0354_m0_f	heme_o_monooxygenase_m0	Metabolism of cofactors and vitamins	0.33084	0.27215	0.636955
r0358_m0_f	s_adenosyl_l_methionine_3_hexaprenyl_4_5_dihydroxylate_o_methyltransferase_m0	Metabolism of cofactors and vitamins	0.373886	0.323779	0.473875
r0359_r0_f	c_3_sterol_dehydrogenase_r0	Lipid and fatty acid metabolism	0.334096	0.282233	0.535023
r0360_x0_f	acyl_coa_oxidase_myristoyl_coa_x0	Lipid and fatty acid metabolism	0.405213	0.475563	0.562568
r0365_m0_f	r_2_3_dihydroxy_3_methylpentanoate_nadp_plus_oxidoreductase_isomerizing_m0	Amino acid metabolism	0.354103	0.310803	0.512122
r0370_m0_f	2s_3s_3_hydroxy_2_methylbutanoyl_coa_nad_plus_oxidoreductase_m0	Amino acid metabolism	0.594783	0.580601	0.611777
r0371_c0	atp_beta_d_glucose_6_phosphotransferase_c0	Carbohydrate metabolism	0.538509	0.58866	0.548801
r0372_c0	palmitaldehyde_nad_plus_oxidoreductase_c0	Lipid and fatty acid metabolism	0.492087	0.501313	0.509308
r0373_m0	succinate_quinone_oxidoreductase_m0	Carbohydrate metabolism	0.500132	0.499403	0.487863
r0374_c0_f	s_3_methyl_2_oxopentanoate_nad_plus_2_oxidoreductase_coa_methylbutanoylating_c0	Other	0.274262	0.271001	0.477442
r0375_c0_f	urea_amidohydrolase_c0	Nucleotide metabolism	0.582691	0.470868	0.322209
r0377_r0_f	cdp_diacylglycerol_myo_inositol_3_phosphatidyltransferase_c0	Lipid and fatty acid metabolism	0.33084	0.27215	0.636955
r0381_m0	cytochrome_c_oxidase_2_protons_translocated_m0	Metabolism of cofactors and vitamins	0.598449	0.578372	0.2844
r0382_c0	dutp_nucleotidohydrolase_c0	Nucleotide metabolism	0.5843	0.560514	0.321436
r0383_c0_f	4_methyl_2_oxopentanoate_nad_plus_oxidoreductase_coa_mehtylpropanoylating_c0	Other	0.294135	0.460846	0.652324
r0384_c0	l_amino_acid_oxidase_c0	Amino acid metabolism	0.538487	0.484498	0.45145
r0385_c0_r	n6_l_1_3_dicarboxypropyl_l_lysine_nadp_plus_oxidoreductase_l_lysine_forming_c0	Amino acid metabolism	0.463073	0.439519	0.460902
r0387_c0_f	nucleoside_triphosphate_phosphohydrolase_c0	Nucleotide metabolism	0.536958	0.521189	0.335698
r0388_c0	nadh_oxygen_oxidoreductase_c0	Metabolism of cofactors and vitamins	0.598088	0.578525	0.288311
r0390_m0_f	h2o_transport_m0	Transport	0.460843	0.428483	0.466244
r0391_c0_f	nucleoside_triphosphate_phosphohydrolase_c0	Nucleotide metabolism	0.557228	0.533311	0.353453
r0393_c0	sarcosine_oxygen_oxidoreductase_demethylating_c0	Amino acid metabolism	0.49389	0.432322	0.431511
r0395_c0	glycine_oxygen_oxidoreductase_deaminating_c0	Amino acid metabolism	0.531156	0.474284	0.44196
r0397_c0_f	ribonucleotide_reductase_of_class_ia_aerobic__alpha_subunit_c0	Nucleotide metabolism	0.448599	0.433282	0.535652
r0398_m0	pyruvate_carbon_dioxide_ligase_adp_forming_m0	Carbohydrate metabolism	0.562542	0.525983	0.376186
r0399_c0_f	1d_myo_inositol_3_phosphate_lyase_isomerizing_c0	Lipid and fatty acid metabolism	0.613906	0.592386	0.30808
r0400_c0_f	atp_d_galactose_1_phosphotransferase_c0	Carbohydrate metabolism	0.345809	0.255652	0.325475
r0404_c0	nad_dependent_glyceraldehyde_3_phosphate_dehydrogenaseinferred_c0	Carbohydrate metabolism	0.545278	0.516894	0.384423
r0405_c0_f	glycolaldehyde_nad_plus_oxidoreductase_c0	Carbohydrate metabolism	0.342751	0.548325	0.766474
r0408_e0	chloride_transport_via_diffusion_e0	Transport	0.33084	0.27215	0.284245
r0409_c0	l_asparagine_amidohydrolase_c0	Amino acid metabolism	0.519171	0.501717	0.474624
r0411_c0_f	aldehyde_dehydrogenase_nad_isobutanal_c0	Other	0.277372	0.340834	0.50143
r0414_c0_f	s_adenosyl_l_methionine_glycine_n_methyltransferase_c0	Amino acid metabolism	0.545856	0.522519	0.519522
r0415_c0_f	2_5_diamino_6_ribitylamino_4_3h_pyrimidinone_5_phosphate_deaminase_c0	Metabolism of cofactors and vitamins	0.537553	0.49551	0.417059
r0416_m0_f	s_1_pyrroline_5_carboxylate_nad_plus_oxidoreductase_c0	Amino acid metabolism	0.340225	0.387255	0.50139
r0417_c0	adenine_aminohydrolase_c0	Nucleotide metabolism	0.495979	0.500091	0.50399
r0418_c0	l_tyrosine_oxygen_oxidoreductase_deaminating_c0	Amino acid metabolism	0.504067	0.448196	0.428388
r0419_e0_f	h2o_transport_e0	Transport	0.459607	0.433751	0.471526
r0420_m0	succinate_fad_oxidoreductase_m0	Carbohydrate metabolism	0.521886	0.505324	0.45488
r0421_r0	squalene_epoxidase_nadp_r0	Lipid and fatty acid metabolism	0.513548	0.389733	0.450789
r0423_m0	dihydoorotic_acid_ubiquinone_6_irreversible_m0	Metabolism of cofactors and vitamins	0.491519	0.492303	0.500798
r0424_c0	s_dihydroorotate_dehydrogenase_c0	Nucleotide metabolism	0.482807	0.481743	0.49907
r0425_m0_f	deamido_nad_plus_ammonia_ligase_amp_forming_m0	Metabolism of cofactors and vitamins	0.450816	0.47124	0.521451
r0426_c0_f	deamido_nad_plus_ammonia_ligase_amp_forming_c0	Metabolism of cofactors and vitamins	0.477395	0.490791	0.5132
r0427_c0_f	imp_nad_plus_oxidoreductase_c0	Nucleotide metabolism	0.42675	0.435371	0.482656
r0429_c0	phosphopantothenoyl_l_cysteine_carboxy_lyase_c0	Metabolism of cofactors and vitamins	0.534986	0.507386	0.472332
r0431_c0	s_dihydroorotate_nad_plus_oxidoreductase_c0	Nucleotide metabolism	0.497315	0.499302	0.501996
r0432_e0_f	sulfate_transport_via_diffusion_e0	Transport	0.376939	0.36314	0.549743
r0435_m0_f	n_acetyl_l_glutamate_5_semialdehyde_nadpplus_5_oxidoreductase_phosphorylating_m0	Amino acid metabolism	0.278091	0.458608	0.67955
r0436_x0_f	atp_phosphohydrolase_icosanoyl_coa_transporting_x0	Transport	0.466333	0.427169	0.460866
r0437_m0_f	2_acetolactate_mutase_m0	Amino acid metabolism	0.375318	0.341122	0.514468
r0438_x0_f	enoyl_coa_hydratase_c18_x0	Lipid and fatty acid metabolism	0.347555	0.30623	0.537766
r0439_c0	d_glucose_6_phosphate_nadp_plus_1_oxidoreductase_c0	Carbohydrate metabolism	0.397579	0.462218	0.544318
r0440_x0_f	s_3_hydroxyhexadecanoyl_coa_hydro_lyase_x0	Lipid and fatty acid metabolism	0.583063	0.553769	0.424302
r0441_c0_f	nitrite_reductase_nadph_c0	Other	0.352355	0.407462	0.545451
r0443_c0	d_fructose_6_phosphate_d_erythrose_4_phosphate_lyase_c0	Carbohydrate metabolism	0.487382	0.471957	0.483929
r0445_x0	s_3_hydroxytetradecanoyl_coa_hydro_lyase_x0	Lipid and fatty acid metabolism	0.35139	0.430064	0.679431
r0447_c0_f	acetyl_coa_acetoacetyl_coa_c_acetyltransferase_c0	Amino acid metabolism	0.339947	0.309894	0.392498
r0448_c0	neutral_trehalase_c0	Carbohydrate metabolism	0.533639	0.535015	0.513983
r0449_x0_f	s_3_hydroxydodecanoyl_coa_hydro_lyase_x0	Lipid and fatty acid metabolism	0.584903	0.555827	0.423695
r0452_m0_f	2_acetolactate_methylmutase_m0	Amino acid metabolism	0.362949	0.326361	0.520957
r0454_m0_f	r_2_3_dihydroxy_3_methylbutanoate_nadp_plus_oxidoreductase_m0	Amino acid metabolism	0.346305	0.310208	0.518911
r0455_m0	ubiquinol_ferricytochrome_c_oxidoreductase_m0	Metabolism of cofactors and vitamins	0.599915	0.579631	0.284711
r0456_e0_f	nitrate_transport_via_proton_symport_e0	Transport	0.464026	0.425088	0.461007
r0458_e0	myo_inositol_transport_e0	Transport	0.496529	0.498911	0.502371
r0463_m0_f	oxaloglutarate_dehydrogenase_m0	Amino acid metabolism	0.33084	0.27215	0.636955
r0464_c0_f	kynurenine_3_monooxygenase_c0	Metabolism of cofactors and vitamins	0.290707	0.43129	0.633836
r0466_m0_f	2_oxoisovalerate_transport_m0	Transport	0.467381	0.426416	0.458694
r0467_m0_f	2_hydroxybutane_1_2_4_tricarboxylate_hydro_lyase_m0	Amino acid metabolism	0.33084	0.58285	0.636955
r0470_m0_f	s_2_aceto_2_hydroxybutanoate_pyruvate_lyase_carboxylating_m0	Amino acid metabolism	0.402135	0.354624	0.47578
r0472_m0_f	tetrahydrofolate_transport_m0	Transport	0.459336	0.42073	0.460536
r0473_m0_f	acetolactate_synthase_m0	Carbohydrate metabolism	0.38989	0.34646	0.486833
r0476_m0_f	homoisocitrate_dehydrogenase_m0	Amino acid metabolism	0.330796	0.272113	0.636955
r0483_c0	nadph_oxidized_thioredoxin_oxidoreductase_c0	Metabolism of cofactors and vitamins	0.516443	0.52981	0.473645
r0487_c0_f	l_aminoadipate_semialdehyde_dehydrogenase_c0	Amino acid metabolism	0.33084	0.27215	0.636955
r0490_m0	fad_oxidation_m0	Metabolism of cofactors and vitamins	0.465254	0.514078	0.525115
r0492_m0_f	2_oxoadipate_transport_m0	Transport	0.4669	0.4275	0.4606
r0494_c0	phosphoenolpyruvate_carboxykinase_c0	Carbohydrate metabolism	0.549919	0.556276	0.448883
r0497_c0_f	2_deoxyadenosine_5_diphosphate_oxidized_thioredoxin_2_oxidoreductase_c0	Nucleotide metabolism	0.460065	0.475848	0.531155
r0498_m0_f	l_carnitine_o_acyl_l_carnitine_transport_m0	Transport	0.466862	0.42768	0.460331
r0500_c0	2_deoxyguanosine_5_diphosphate_oxidized_thioredoxin_2_oxidoreductase_c0	Nucleotide metabolism	0.33084	0.27215	0.284245
r0501_c0	thioredoxin_glutathione_peroxidase_c0	Metabolism of cofactors and vitamins	0.550202	0.578828	0.491744
r0502_c0_f	thymidine_phosphate_deoxy_alpha_d_ribosyltransferase_c0	Nucleotide metabolism	0.37015	0.335476	0.50649
r0509_c0_f	gtp_7_8_8_9_dihydrolase_c0	Metabolism of cofactors and vitamins	0.511113	0.507086	0.497122
r0510_r0_f	acyl_coa_sn_glycerol_3_phosphate_1_o_acyltransferase_r0	Lipid and fatty acid metabolism	0.344412	0.314079	0.620399
r0511_m0_f	nad_deamino_nad_transport_m0	Transport	0.466395	0.426491	0.459887
r0512_c0_f	deoxyinosine_orthophosphate_ribosyltransferase_c0	Nucleotide metabolism	0.368639	0.321077	0.488217
r0513_m0_f	phosphate_transport_m0	Transport	0.461348	0.430701	0.468302
r0514_m0	4_hydroxy_l_glutamate_2_oxoglutarate_aminotransferase_m0	Amino acid metabolism	0.451118	0.46632	0.509966
r0516_c0_f	deoxyadenosine_orthophosphate_ribosyltransferase_c0	Nucleotide metabolism	0.373079	0.322517	0.487079
r0517_r0	atp_sphinganine_1_phosphotransferase_r0	Lipid and fatty acid metabolism	0.492087	0.501313	0.509308
r0521_c0_f	l_cystathionine_cysteine_lyase_2_oxobutanoate_forming_c0	Amino acid metabolism	0.494709	0.47446	0.470559
r0522_r0_f	sphinganine_nadph_oxygen_oxidoreductase_4_hydroxylating_r0	Lipid and fatty acid metabolism	0.449539	0.563993	0.615638
r0523_c0	l_cystathionine_l_homocysteine_lyase_pyruvate_forming_c0	Amino acid metabolism	0.462003	0.470573	0.503336
r0526_c0_f	4_hydroxy_l_glutamate_2_oxoglutarate_aminotransferase_c0	Amino acid metabolism	0.337336	0.315445	0.486487
r0530_m0_f	ornithine_transport_via_proton_symport_m0	Transport	0.465863	0.427144	0.461175
r0533_x0_f	l_aspartate_2_oxoglutarate_aminotransferase_x0	Amino acid metabolism	0.423343	0.390134	0.494513
r0534_r0_f	s_adenosyl_l_methionine_phosphatidyl_n_dimethylethanolamine_n_methyltransferase_m0	Lipid and fatty acid metabolism	0.333779	0.274035	0.457286
r0536_c0_f	l_serine_hydro_lyase_c0	Amino acid metabolism	0.618301	0.681792	0.537188
r0537_r0_f	cdp_diacylglycerol_l_serine_3_phosphatidyltransferase_r0	Lipid and fatty acid metabolism	0.515925	0.490043	0.46512
r0539_m0	nadph_oxidized_thioredoxin_oxidoreductase_m0	Metabolism of cofactors and vitamins	0.315864	0.265837	0.315205
r0540_c0_f	n_formyl_l_kynurenine_amidohydrolase_c0	Amino acid metabolism	0.394843	0.522166	0.616698
r0543_e0	glycine_transport_via_proton_symport_e0	Transport	0.499703	0.501098	0.501396
r0544_c0_f	chorismate_l_glutamine_aminotransferase_c0	Metabolism of cofactors and vitamins	0.458787	0.452396	0.503636
r0545_c0_f	prephenate_hydro_lyase_c0	Amino acid metabolism	0.479983	0.524241	0.570843
r0547_c0_f	cytidine_aminohydrolase_c0	Nucleotide metabolism	0.227326	0.228973	0.409954
r0551_c0_f	acireductone_synthase_c0	Other	0.323945	0.283526	0.564057
r0552_c0	2_deoxycytidine_diphosphate_oxidized_thioredoxin_2_oxidoreductase_c0	Nucleotide metabolism	0.417187	0.51078	0.593468
r0557_m0_f	2_hexaprenyl_3_methyl_6_methoxy_1_4_benzoquinone_oxidoreductase_m0	Metabolism of cofactors and vitamins	0.45717	0.431543	0.472232
r0558_m0_f	s_adenosyl_l_methionine_transport_0	Transport	0.463398	0.426728	0.462593
r0559_m0_f	amp_and_nad_transport_ndt1p_m0	Transport	0.46658	0.427352	0.460549
r0560_r0_f	s_adenosyl_l_methionine_methylethanolamine_phosphate_n_methyltransferase_m0	Lipid and fatty acid metabolism	0.325349	0.286014	0.467359
r0561_r0_f	s_adenosyl_l_methionine_phosphatidylethanolamine_n_methyltransferase_r0	Lipid and fatty acid metabolism	0.548718	0.642431	0.67929
r0566_m0_f	2_hexaprenyl_3_methyl_5_hydroxy_6_methoxy_1_4_benzoquinone_methyltransferase_m0	Metabolism of cofactors and vitamins	0.381821	0.337289	0.476333
r0567_m0	2_methylacyl_coa_dehydrogenase_m0	Amino acid metabolism	0.318676	0.398715	0.614173
r0571_c0_f	sn_glycerol_3_phosphate_nad_plus_2_oxidoreductase_c0	Lipid and fatty acid metabolism	0.437414	0.281902	0.305016
r0573_c0	glutathione_nadp_plus_oxidoreductase_c0	Metabolism of cofactors and vitamins	0.53651	0.502013	0.444033
r0574_m0_f	s_3_hydroxy_3_methylglutaryl_coa_hydro_lyase_m0	Amino acid metabolism	0.331289	0.316497	0.53529
r0576_c0_f	p_type_atpase	Transport	0.461715	0.424296	0.460979
r0577_m0_f	2s_3s_3_hydroxy_2_methylbutanoyl_coa_hydro_lyase_m0	Amino acid metabolism	0.333492	0.275288	0.422037
r0582_c0_f	s_methyl_5_thioadenosine_phosphate_s_methyl_5_thio_alpha_d_ribosyl_transferase_c0	Amino acid metabolism	0.60296	0.58285	0.284245
r0583_c0_f	malonyl_coa_carboxy_lyase_acetyl_coa_forming_c0	Lipid and fatty acid metabolism	0.594399	0.59851	0.477859
r0588_c0	atp_fmn_adenylyltransferase_c0	Metabolism of cofactors and vitamins	0.434391	0.598651	0.646048
r0590_c0	trans_pentaprenyltransferase_c0	Terpenoid backbone biosynthesis	0.36701	0.302982	0.350952
r0591_c0	s_adenosyl_l_methionine_l_homocysteine_s_methyltransferase_c0	Amino acid metabolism	0.520543	0.433939	0.4233
r0592_c0	l_glutamate_ammonia_ligase_adp_forming_c0	Amino acid metabolism	0.547928	0.511843	0.385991
r0593_r0	4_4_dimethylzymosterol_4_monooxygenase_r0	Lipid and fatty acid metabolism	0.491544	0.437414	0.442947
r0594_c0	s_methyl_5_thio_d_ribulose_1_phosphate_hydro_lyase_c0	Amino acid metabolism	0.33084	0.27215	0.284245
r0595_c0	phosphoribosyl_atp_pyrophosphohydrolase_c0	Amino acid metabolism	0.33084	0.27215	0.284245
r0596_c0	l_glutamate_5_semialdehyde_nad_plus_oxidoreductase_c0	Amino acid metabolism	0.334861	0.343679	0.457027
r0597_c0	formate_nad_plus_oxidoreductase_c0	Carbohydrate metabolism	0.490428	0.486873	0.49254
r0598_c0	l_serine_ammonia_lyase_c0	Amino acid metabolism	0.462592	0.464113	0.494923
r0599_c0	5_phosphoribosylformylglycinamide_l_glutamine_amido_ligase_adp_forming_c0	Nucleotide metabolism	0.5012	0.500801	0.4996
r0600_c0	5_methyltetrahydrofolate_l_homocysteine_s_methyltransferase_c0	Amino acid metabolism	0.478458	0.449146	0.46028
r0601_c0_f	2_3_bisphosphoglycerate_independent_phosphoglycerate_mutase_c0	Carbohydrate metabolism	0.330751	0.582956	0.637222
r0602_c0	l_histidinal_nad_plus_oxidoreductase_c0	Amino acid metabolism	0.33084	0.27215	0.284245
r0603_c0	l_histidinol_nad_plus_oxidoreductase_c0	Amino acid metabolism	0.33084	0.27215	0.284245
r0604_r0	4_alpha_methylzymosterol_nadp_plus_3_oxidoreductase_r0	Lipid and fatty acid metabolism	0.410335	0.345312	0.331655
r0605_c0	5_o_1_carboxyvinyl_3_phosphoshikimate_phosphate_lyase_chorismate_forming_c0	Amino acid metabolism	0.363721	0.51545	0.718426
r0607_c0	geranylgeranyl_diphosphate_isopentenyl_diphosphate_transtransferase_c0	Terpenoid backbone biosynthesis	0.36701	0.302982	0.350952
r0610_c0_f	atp_3_phospho_d_glycerate_1_phosphotransferase_c0	Carbohydrate metabolism	0.517047	0.500949	0.495202
r0612_x0_f	malate_synthase_x0	Carbohydrate metabolism	0.52801	0.494018	0.441294
r0613_c0	n_acetyl_d_glucosamine_6_phosphate_amidohydrolase_c0	Amino sugar and nucleotide sugar metabolism	0.549429	0.526833	0.459331
r0614_c0	atp_d_gluconate_6_phosphotransferase_c0	Carbohydrate metabolism	0.586391	0.561029	0.318643
r0621_c0	acetyl_coa_carbon_dioxide_ligase_c0	Lipid and fatty acid metabolism	0.501777	0.491519	0.490539
r0623_e0	ferric_reductase_rifre1_e0	Other	0.33084	0.27215	0.284245
r0624_r0	sphingolipid_c4_hydroxylase_r0	Lipid and fatty acid metabolism	0.486293	0.520739	0.544338
r0626_c0	acetyl_coa_c_acetyltransferase_c0	Lipid and fatty acid metabolism	0.494876	0.515373	0.515169
r0627_r0	delta_6_desaturase_r0	Lipid and fatty acid metabolism	0.587382	0.502228	0.454537
r0628_r0	palmitoyl_coa_desaturase_r0	Lipid and fatty acid metabolism	0.503101	0.502109	0.498999
r0630_r0	stearoyl_coa_9_desaturase_r0	Lipid and fatty acid metabolism	0.451857	0.42537	0.474923
r0632_r0_f	16_0_delta_11_desaturase_des2_r0	Lipid and fatty acid metabolism	0.596454	0.545907	0.336053
r0633_c0_f	palmitate_transport_c0	Transport	0.4669	0.4275	0.4606
r0634_c0_f	palmitate_transport_r0	Transport	0.466878	0.428046	0.46136
r0636_e0	fe3_transport_e0	Transport	0.33084	0.27215	0.284245
r0637_c0	sirohydrochlorin_ferrochelatase_c0	Metabolism of cofactors and vitamins	0.33084	0.27215	0.284245
r0639_c0	atp_dtmp_phosphotransferase_c0	Nucleotide metabolism	0.33084	0.27215	0.284245
r0640_m0	ubiquinone_biosynthesis_o_methyltransferase_m0	Metabolism of cofactors and vitamins	0.33084	0.27215	0.284245
r0641_m0	2_methoxy_6_polyprenyl_1_4_benzoquinol_methylase_m0	Metabolism of cofactors and vitamins	0.33084	0.27215	0.284245
r0642_c0	precorrin_2_dehydrogenase_c0	Metabolism of cofactors and vitamins	0.33084	0.27215	0.284245
r0643_c0	calcium_transport_via_proton_antiporter_c0	Transport	0.588335	0.560403	0.301817
r0644_c0	mg_transport_c0	Transport	0.33084	0.27215	0.284245
r0646_m0	5_demethoxyubiquinone_hydroxylase_m0	Metabolism of cofactors and vitamins	0.33084	0.27215	0.284245
r0647_c0	co_transport_c0	Transport	0.33084	0.27215	0.284245
r0648_c0	biomass_reaction_c0	Other	0.33084	0.27215	0.284245
r0653_m0_f	4_aminobenzoate_transport_c0	Transport	0.4669	0.4275	0.4606
r0654_m0_f	4_hydroxy_2_oxoglutarate_transport_m0	Transport	0.485142	0.439392	0.45361
r0656_m0	5_aminolevulinate_transport_m0	Transport	0.569818	0.519902	0.455899
r0659_x0	acetylcarnitine_transpor_x0	Transport	0.547801	0.504013	0.359832
r0661_m0_f	acetate_transport_m0	Transport	0.465176	0.426052	0.46046
r0664_x0_f	alpha_ketoglutarate_transport_x0	Transport	0.46445	0.426569	0.461194
r0667_x0	adp_atp_transport_x0	Transport	0.488757	0.51602	0.532299
r0668_n0	cdp_transport_n0	Transport	0.33084	0.27215	0.284245
r0670_m0_f	citrate_malate_antiport_ctp_m0	Transport	0.466608	0.434046	0.467509
r0671_x0_f	citrate_malate_antiport_x0	Transport	0.465337	0.429041	0.464109
r0672_x0_f	citrate_isocitrate_antiport_x0	Transport	0.465368	0.426001	0.460739
r0673_c0_f	co2_transport_via_diffusion_c0	Transport	0.461217	0.427196	0.463629
r0674_m0_f	co2_transport_via_diffusion_m0	Transport	0.463894	0.428031	0.46288
r0685_m0_f	fad_carrier_protein_flx1_m0	Transport	0.331009	0.273062	0.564521
r0686_m0	farnesyl_diphosphate_transport_c0	Transport	0.33084	0.27215	0.284245
r0689_m0_f	glycoaldehyde_transport_m0	Transport	0.4669	0.4275	0.4606
r0697_m0	gtp_gdp_translocase_m0	Transport	0.58437	0.533745	0.328149
r0701_m0	isoleucine_transport_m0	Transport	0.588475	0.420343	0.372383
r0703_e0_f	potassion_import_via_proton_symport_e0	Transport	0.462967	0.421764	0.459501
r0707_m0_f	nmn_transport_via_proton_symport_m0	Transport	0.465388	0.427146	0.461446
r0708_c0_f	o2_transport_via_diffusion_c0	Transport	0.466193	0.426238	0.457845
r0709_r0_f	o2_transport_r0	Transport	0.467947	0.430218	0.460641
r0710_m0_f	o2_transport_m0	Transport	0.461419	0.425355	0.463429
r0713_c0_f	phenethylacetaldehyde_transport_via_diffusion_c0	Transport	0.4669	0.4275	0.4606
r0715_m0	protoporphyrinogen_ix_transport_m0	Transport	0.33084	0.27215	0.284245
r0716_m0_f	prpp_transport_c0	Transport	0.465735	0.426106	0.460243
r0717_m0_f	pyruvate_transport_via_proton_symport_m0	Transport	0.461106	0.424159	0.461788
r0718_m0_f	quinolinate_transport_m0	Transport	0.465923	0.428008	0.46233
r0725_m0_f	succinate_fumarate_antiporter_m0	Transport	0.466768	0.429389	0.462438
r0728_e0	thiamine_import_via_proton_symport_c0	Transport	0.33084	0.27215	0.284245
r0729_c0_f	thymine_transport_via_proton_antiport_c0	Transport	0.464325	0.426642	0.461869
r0736_x0_f	carnitine_o_acetyltransferase_x0	Lipid and fatty acid metabolism	0.582238	0.561529	0.411463
r0737_m0_f	carnitine_o_acetyltransferase_m0	Lipid and fatty acid metabolism	0.584265	0.567331	0.447273
r0741_x0	citrate_synthase_x0	Carbohydrate metabolism	0.477647	0.482783	0.473233
r0744_n0_f	nucleoside_diphosphate_kinase_n0	Nucleotide metabolism	0.33084	0.27215	0.636955
r0746_n0	datp_transport_n0	Transport	0.33084	0.27215	0.284245
r0747_n0	dctp_transport_n0	Transport	0.33084	0.27215	0.284245
r0748_n0	dgtp_transport_n0	Transport	0.33084	0.27215	0.284245
r0749_n0	dttp_transport_n0	Transport	0.33084	0.27215	0.284245
r0754_r0_f	delta_12_desaturase_r0	Lipid and fatty acid metabolism	0.344382	0.287456	0.324078
r0764_r0_f	very_long_chain_3_oxoacyl_coa_synthase_palmitoyl_coa_r0	Lipid and fatty acid metabolism	0.511756	0.425443	0.406502
r0765_r0_f	very_long_chain_3_oxoacyl_coa_reducase_stearoyl_coa_r0	Lipid and fatty acid metabolism	0.368225	0.314777	0.422184
r0766_r0_f	very_long_chain_3_hydroxyacyl_coa_dehydratase_3_hydroxy_stearoyl_coa_r0	Lipid and fatty acid metabolism	0.399421	0.341003	0.420426
r0767_r0_f	very_long_chain_enoyl_coa_reductase_r0	Lipid and fatty acid metabolism	0.375798	0.396311	0.507223
r0768_r0_f	very_long_chain_3_oxoacyl_coa_synthase_gamma_linolenoyl_coa_r0	Lipid and fatty acid metabolism	0.342637	0.281586	0.449596
r0769_r0_f	very_long_chain_3_oxoacyl_coa_reducase_3_oxo_dihomo_gamma_linolenoyl_coa_r0	Lipid and fatty acid metabolism	0.373459	0.322237	0.466411
r0770_r0_f	very_long_chain_3_hydroxyacyl_coa_dehydratase_3_hydroxy_dihomo_gamma_linolenoyl_coa_r0	Lipid and fatty acid metabolism	0.392988	0.330194	0.41568
r0771_r0_f	very_long_chain_enoyl_coa_reductase_r0	Lipid and fatty acid metabolism	0.311689	0.338762	0.49392
r0772_r0_f	delta_5_desaturase_r0	Lipid and fatty acid metabolism	0.33084	0.27215	0.636955
r0773_x0	long_chain_fatty_acid_coa_ligase_palmitate_x0	Lipid and fatty acid metabolism	0.524759	0.515258	0.487253
r0774_x0_f	acyl_coa_oxidase_octanoyl_coa_x0	Lipid and fatty acid metabolism	0.300987	0.323879	0.493183
r0775_x0_f	acyl_coa_oxidase_hexanoyl_coa_x0	Lipid and fatty acid metabolism	0.425449	0.392981	0.435394
r0776_x0_f	acyl_coa_oxidase_butanoyl_coa_x0	Lipid and fatty acid metabolism	0.302515	0.339421	0.505643
r0777_x0_f	hydroxyacyl_coa_dehydrogenase_3_hydroxyhexadecanoyl_coa_x0	Lipid and fatty acid metabolism	0.582546	0.553032	0.422113
r0778_x0_f	hydroxyacyl_coa_dehydrogenase_3_hydroxytetradecanoyl_coa_x0	Lipid and fatty acid metabolism	0.58323	0.554643	0.423795
r0779_x0_f	hydroxyacyl_coa_dehydrogenase_3_hydroxydodecanoyl_coa_x0	Lipid and fatty acid metabolism	0.585378	0.556649	0.422281
r0780_x0_f	s_3_hydroxydecanoyl_coa_hydro_lyase_x0	Lipid and fatty acid metabolism	0.584071	0.55412	0.421148
r0781_x0_f	hydroxyacyl_coa_dehydrogenase_3_hydroxydecanoyl_coa_x0	Lipid and fatty acid metabolism	0.5883	0.560297	0.427724
r0782_x0_f	s_3_hydroxyoctanoyl_coa_hydro_lyase_x0	Lipid and fatty acid metabolism	0.585339	0.556411	0.428549
r0783_x0_f	3_hydroxyoctanoyl_coa_dehydrogenase_x0	Lipid and fatty acid metabolism	0.477242	0.443299	0.453261
r0784_x0_f	s_3_hydroxyhexanoyl_coa_hydro_lyase_x0	Lipid and fatty acid metabolism	0.58265	0.553938	0.431223
[truncated: 863 more rows]

## Sheet: Table S1H
Supplemetary Table 1H: Transport reactions in the iRi1574 model that were introduced from the iMM904 model and retained without literature evidence
[truncated: 72 more rows]

[truncated: 5 more sheets: Table S1I, Table S1J, Table S1K, Table S1L, Table S1M]
